# Supplementary material for: Crystal structure of catena-poly[[[di­aqua­[1,2-bis(pyridin-4-yl)ethene]{4-[2-(pyridin-4-yl)ethen­yl]pyridinium}gold(I)iron(II)]-di-μ-cyanido] bis­[dicyanido­gold(I)] 1,2-bis­(pyridin-4-yl)ethene dihydrate]
Source: Acta Crystallogr E Crystallogr Commun. 2020 May 29;76(Pt 6):944–7. doi: 10.1107/S2056989020006738 (PMC7274000; doi:10.1107/S2056989020006738)
Supplement: Supplementary file 1 [file e-76-00944-sup1.cif]

##############################################################################
#                                                                            #
# This CIF contains the data in a paper accepted for publication in          #
# Acta Crystallographica Section E. It conforms to the requirements of       #
# Notes for Authors for Acta Crystallographica Section E, and has been       #
# peer reviewed under the auspices of the IUCr Commission on Journals.       #
#                                                                            #
# Full details of the Crystallographic Information File format               #
# are given in the paper "The Crystallographic Information File (CIF):       #
# a New Standard Archive File for Crystallography" by S. R. Hall, F. H.      #
# Allen and I. D. Brown [Acta Cryst. (1991), A47, 655-685].                  #
#                                                                            #
# The current version of the core CIF dictionary is obtainable from          #
# ftp://ftp.iucr.org/pub/cif_core.dic.                                       #
#                                                                            #
# Software is freely available for graphical display of the structure(s)     #
# in this CIF. For information consult the CIF software page                 #
# http://www.iucr.org/resources/cif/software.                                #
#                                                                            #
# This file may be used for bona fide research purposes within the           #
# scientific community so long as proper attribution is given to the journal # 
# article from which it was obtained.                                        #
#                                                                            #
##############################################################################
data_I
_audit_creation_method
;
Olex2 1.2
(compiled 2018.05.29 svn.r3508 for OlexSys, GUI svn.r5506)
;
_journal_date_recd_electronic     2020-04-30
_journal_date_accepted     2020-05-19
_journal_name_full     'Acta Crystallographica, Section E'
_journal_year     2020
_journal_volume     76
_journal_issue      6
_journal_page_first     944
_journal_page_last     947
_journal_paper_category     GM
_journal_paper_doi     10.1107/S2056989020006738
_journal_coeditor_code     TX2022
_publ_contact_author_name     'Sofiia V. Partsevska'
_publ_contact_author_address
;
Department of Chemistry, Taras Shevchenko National University of Kyiv,
Volodymyrska St. 64, Kyiv 01601,
Ukraine
;
_publ_contact_author_email     'sofiia.partsevska@univ.kiev.ua'
_publ_contact_author_fax     ?
_publ_contact_author_phone     ?
_publ_section_title
;\
Crystal structure of
<i>catena</i>-poly[[[diaqua[1,2-bis(pyridin-4-yl)ethene]{4-[2-(pyridin-4-yl)\
ethenyl]pyridinium}gold(I)iron(II)]-di-\m-cyanido] bis[dicyanidogold(I)]
1,2-bis(pyridin-4-yl)ethene dihydrate]
;
loop_
    _publ_author_name
    _publ_author_footnote
    _publ_author_address
    'Partsevska, Sofiia V.' .
;
Department of Chemistry, Taras Shevchenko National University of Kyiv,
Volodymyrska St. 64, Kyiv 01601,
Ukraine
;
    'Naumova, Dina D.' .
;
Department of Chemistry, Taras Shevchenko National University of Kyiv,
Volodymyrska St. 64, Kyiv 01601,
Ukraine
;
    'Matushko, Igor P.' .
;
Department of Chemistry, Taras Shevchenko National University of Kyiv,
Volodymyrska St. 64, Kyiv 01601,
Ukraine
;
    'Shova, Sergiu' .
;
Department of Inorganic Polymers
"Petru Poni" Institute of Macromolecular Chemistry
Romanian Academy of Science,
Aleea Grigore Ghica Voda 41-A, Iasi 700487
Romania
;
    'Gural'skiy, Il'ya A.' .
;
Department of Chemistry, Taras Shevchenko National University of Kyiv,
Volodymyrska St. 64, Kyiv 01601,
Ukraine
UkrOrgSyntez Ltd, Chervonotkatska St., 67, Kyiv 02094,
Ukraine
;
_publ_section_synopsis
;
In the title compound, the Fe^II^ ion is coordinated in a distorted octahedral
[FeN~4~O~2~]  environment by two dicyanoaurate anions, two water molecules and
two partially protonated 1,2-di(4-pyridyl)ethylene molecules. Dicyanoaurate
anions bridge the Fe^II^ cations, forming infinite chains, which propagate
along the <i>a-</i>axis direction. The chains are connected <i>via</i>
aurophillic interactions with two non-coordinated dicyanoaurate anions for
each  Fe^II^ ion.
;
_chemical_name_systematic
;\
<i>catena</i>-Poly[[[diaqua[1,2-bis(pyridin-4-yl)ethene]{4-[2-(pyridin-4-\
yl)ethenyl]pyridinium}gold(I)iron(II)]-di-\m-cyanido] bis[dicyanidogold(I)]
1,2-bis(pyridin-4-yl)ethene dihydrate]
;
_chemical_name_common     ?
_chemical_formula_moiety     'C30 H25 Au3 Fe N10 O2, C12 H10 N2, 2(H2 O)'
_chemical_formula_sum     'C42 H39 Au3 Fe N12 O4'
_chemical_formula_iupac
;
[Au Fe (C12 H11 N2) (C N)2 (C12 H10 N2)] [Au (C N)2]2, C12 H10 N2, 2H2 O1
;
_chemical_formula_weight     1422.60
_chemical_melting_point     ?
_space_group_crystal_system     triclinic
_space_group_name_H-M_alt     'P -1'
_space_group_name_Hall     '-P 1'
loop_
    _space_group_symop_operation_xyz
    'x, y, z'
    '-x, -y, -z'
_cell_length_a     10.5601(7)
_cell_length_b     11.0044(12)
_cell_length_c     11.8145(10)
_cell_angle_alpha     80.212(8)
_cell_angle_beta     69.124(7)
_cell_angle_gamma     78.565(7)
_cell_volume     1249.9(2)
_cell_formula_units_Z     1
_cell_measurement_reflns_used     3572
_cell_measurement_theta_min     1.8890
_cell_measurement_theta_max     27.8980
_cell_measurement_temperature     293(2)
_exptl_crystal_description     block
_exptl_crystal_colour     red
_exptl_crystal_size_max     0.4
_exptl_crystal_size_mid     0.3
_exptl_crystal_size_min     0.2
_exptl_crystal_density_diffrn     1.890
_exptl_crystal_density_meas     ?
_exptl_crystal_density_method     ?
_exptl_crystal_F_000     670
_exptl_absorpt_coefficient_mu     9.110
_exptl_absorpt_correction_type     multi-scan
_exptl_absorpt_process_details
;
(CrysAlisPro; Rigaku OD, 2018)
;
_exptl_absorpt_correction_T_min     0.35027
_exptl_absorpt_correction_T_max     1.00000
_diffrn_ambient_temperature     293(2)
_diffrn_source     ?
_diffrn_radiation_type     MoK\a
_diffrn_radiation_wavelength     0.71073
_diffrn_measurement_device_type     'Rigaku Oxford Diffraction Xcalibur, Eos'
_diffrn_measurement_device     'four-circle diffractometer'
_diffrn_measurement_method     '\w scans'
_diffrn_detector_area_resol_mean     8.0797
_diffrn_reflns_number     9662
_diffrn_reflns_av_R_equivalents     0.0424
_diffrn_reflns_av_unetI/netI     0.0629
_diffrn_reflns_theta_min     1.856
_diffrn_reflns_theta_max     25.027
_diffrn_reflns_theta_full     25.027
_diffrn_measured_fraction_theta_max     0.999
_diffrn_measured_fraction_theta_full     0.999
_diffrn_reflns_limit_h_min     -11
_diffrn_reflns_limit_h_max     12
_diffrn_reflns_limit_k_min     -13
_diffrn_reflns_limit_k_max     12
_diffrn_reflns_limit_l_min     -11
_diffrn_reflns_limit_l_max     14
loop_
    _refln_index_h
    _refln_index_k
    _refln_index_l
    _refln_F_squared_meas
    _refln_F_squared_sigma
    0 0 -1 26.76 3.4
    0 0 1 4411.14 37.75
    0 0 -2 3226.43 26.18
    0 0 2 3177.67 33.15
    0 0 -2 3239.02 33.9
    0 0 -2 3311.47 27.29
    0 0 -3 3443.97 42.5
    0 0 3 3347.66 53.65
    0 0 -3 3296.33 33.59
    0 0 3 3298.02 41.35
    0 0 -3 3304.75 32.59
    0 0 -4 1854.91 29.07
    0 0 -4 1916.62 28.53
    0 0 4 1702.17 44.11
    0 0 4 1725.37 34.48
    0 0 -4 1834.87 36.5
    0 0 5 1441.83 42.92
    0 0 -5 1368.25 27.96
    0 0 5 1335.51 33.83
    0 0 -5 1428.78 27.26
    0 0 -6 785.54 22.53
    0 0 6 726.56 26.7
    0 0 6 786.7 34.15
    0 0 -6 775.59 22.79
    0 0 7 1002.2 41.15
    0 0 -7 1024.62 27.33
    0 0 -7 964.4 27.5
    0 0 8 250.84 22.01
    0 0 -8 286.42 15.58
    0 0 9 216.6 21.83
    0 0 -9 233.01 14.47
    0 0 10 98.32 16.47
    0 0 11 60.2 8.14
    0 0 11 47.15 13.19
    0 0 12 22.91 10.81
    0 0 13 9.6 8.48
    0 0 14 7.26 7
    0 0 15 6.31 5.94
    0 -1 15 7.43 5.47
    0 -1 14 6.31 5.7
    0 -1 13 1.87 3.37
    0 -1 12 9.58 7.5
    0 -1 11 48.57 7.16
    0 -1 11 37.13 9.92
    0 -1 10 48.68 12.81
    0 -1 10 80.39 8.94
    0 1 -9 88.88 9.77
    0 -1 9 78.43 8.67
    0 -1 9 74.55 13.5
    0 -1 8 81.64 13.05
    0 1 -8 101.75 10.09
    0 -1 8 87.24 8.66
    0 -1 7 103.03 9.08
    0 -1 7 107.1 14.08
    0 1 -7 115.46 10.59
    0 -1 6 229.85 12.53
    0 -1 6 246.83 19.96
    0 1 -6 266.98 14.3
    0 1 -6 270.02 15.31
    0 -1 5 407.09 23.9
    0 -1 5 420.13 15.76
    0 -1 4 552.28 16.7
    0 -1 4 590.04 26.16
    0 -1 3 1375.89 34.82
    0 1 -3 1381.91 30.28
    0 -1 2 836.44 15.58
    0 1 -2 887.56 16.05
    0 -1 2 853.33 23.33
    0 -1 1 430.15 9.16
    0 1 -1 439.45 12.49
    0 -1 1 425.49 12.16
    0 1 -1 415.28 9.17
    0 1 0 26.14 2.26
    0 1 0 1.94 0.72
    0 1 1 38.5 2.96
    0 1 1 37 2.91
    0 -1 -1 39.09 2.95
    0 -1 -2 24.51 2.55
    0 1 2 25.24 2.43
    0 1 2 28.51 3.34
    0 1 2 21.39 2.26
    0 -1 -2 25.58 3.2
    0 1 3 152.07 6.72
    0 1 3 147.04 9.49
    0 1 3 152.29 8.08
    0 1 3 153.05 6.66
    0 -1 -3 153.68 7.01
    0 1 4 194.35 8.44
    0 1 4 202.1 10.71
    0 1 4 198.51 8.41
    0 -1 -4 190.42 8.8
    0 -1 -4 210.04 9.44
    0 1 5 163.17 10.92
    0 -1 -5 180.49 9.65
    0 -1 -5 165.29 9.25
    0 1 5 165.67 8.5
    0 1 5 169.55 8.66
    0 -1 -6 247.99 12.19
    0 1 6 265.98 15.56
    0 1 6 251.61 22.87
    0 -1 -6 270.88 13.09
    0 1 7 90.32 9.84
    0 1 7 95.59 13.59
    0 -1 -7 78.8 7.48
    0 1 8 12.25 5.95
    0 -1 -8 10.49 2.75
    0 1 8 14.05 4.54
    0 1 9 67.94 12.38
    0 1 9 53.63 8.75
    0 -1 -9 50.53 6.58
    0 1 10 35.62 9.95
    0 1 11 6.55 4
    0 1 12 7.54 6.71
    0 1 13 0.63 3.98
    0 1 14 0.08 4
    0 1 15 7.47 5.92
    0 -2 15 3.98 4.25
    0 -2 14 2.45 5.26
    0 -2 13 11.15 7.11
    0 -2 12 6.26 4.64
    0 -2 11 17.33 9.21
    0 -2 10 12.43 3.7
    0 -2 10 23.56 7.77
    0 2 -10 19.69 5.35
    0 -2 9 49.13 10.85
    0 2 -9 65.98 9.52
    0 -2 9 53.06 7.3
    0 -2 8 44.11 10.14
    0 -2 8 51.46 6.75
    0 2 -8 60 8.89
    0 -2 7 6.67 4.38
    0 -2 7 6.07 2.5
    0 -2 6 125.61 14.81
    0 -2 6 126.45 9.73
    0 -2 5 215.51 11.83
    0 -2 5 223.91 18.22
    0 -2 4 92.65 7.26
    0 -2 4 92.91 10.65
    0 -2 3 20.06 4.52
    0 2 -3 18.91 3.07
    0 -2 3 21.85 3.09
    0 -2 2 172.62 10.97
    0 -2 2 167.63 8.26
    0 2 -2 180.66 8.45
    0 2 -2 183.25 11.57
    0 -2 1 7.8 2.12
    0 2 -1 7.25 1.71
    0 2 -1 11.15 2.49
    0 -2 1 7.3 1.59
    0 -2 0 206.15 8.42
    0 2 0 226.21 9.14
    0 2 0 207.06 8.64
    0 2 1 7.13 1.77
    0 -2 -1 7.24 1.61
    0 2 2 25.92 3.48
    0 2 2 26.89 3.38
    0 -2 -2 28.05 3.47
    0 -2 -3 187.49 10.18
    0 -2 -3 177.44 10.59
    0 2 3 195.49 8.86
    0 -2 -4 30.38 4.19
    0 2 4 30.17 3.63
    0 2 4 30.45 3.7
    0 2 4 23.24 3.99
    0 -2 -4 26.95 4.84
    0 2 5 238.68 10.69
    0 2 5 266.99 11.47
    0 -2 -5 267.7 13.21
    0 2 5 259.52 13.38
    0 -2 -6 170.12 11.01
    0 2 6 157.31 9.17
    0 2 6 155.73 11.25
    0 2 6 162.42 9.38
    0 2 7 88.9 9.26
    0 -2 -7 86.56 8.32
    0 2 7 81.57 6.94
    0 2 8 16.46 6.54
    0 -2 -8 25.85 4.64
    0 2 8 28.98 6.1
    0 2 9 69.66 11.95
    0 -2 -9 69.87 8.13
    0 2 9 64.33 9.23
    0 2 10 40.49 9.72
    0 2 10 38.8 7.81
    0 2 11 27.2 7.93
    0 2 11 25.81 6.32
    0 2 12 28.84 8.97
    0 2 13 0.59 4.21
    0 2 14 9.23 6.84
    0 2 15 9.51 6.62
    0 -3 15 2.34 5.26
    0 -3 14 7.78 5.39
    0 -3 13 6.6 6.47
    0 -3 12 12.45 7.63
    0 -3 11 16.04 7.32
    0 3 -10 82.83 11.8
    0 -3 10 65.36 8.23
    0 -3 10 49.31 12.28
    0 3 -9 86.84 11.87
    0 -3 9 70.55 8.22
    0 -3 8 143.04 11.55
    0 -3 8 149.38 19.07
    0 -3 7 232.27 14.19
    0 -3 7 239.23 22.32
    0 -3 6 423.24 18.24
    0 -3 6 423.67 28.04
    0 -3 5 770.61 34.06
    0 -3 5 705.99 22.67
    0 3 -4 1031.81 26.53
    0 -3 4 1028.71 25.98
    0 -3 4 1079.58 37.33
    0 -3 3 1056.93 25.17
    0 -3 3 1107.94 34
    0 3 -3 1076.24 25.41
    0 -3 2 1087.15 24.95
    0 -3 2 1142.8 30.83
    0 3 -2 1114.17 24.4
    0 -3 1 2228.14 38.01
    0 -3 1 2182.09 38.23
    0 3 -1 2126.13 33.69
    0 -3 1 2160.8 34.8
    0 3 0 3093.33 41.34
    0 3 0 3019.04 39.9
    0 -3 -1 5731.63 54.68
    0 -3 -2 3479.04 43.96
    0 -3 -3 1918.86 35.9
    0 3 3 2209.35 37.11
    0 -3 -4 1539.26 35.68
    0 3 5 1422.65 28.79
    0 -3 -5 1413.44 38.86
    0 3 6 838.97 22.51
    0 3 6 801.37 26.04
    0 3 7 559.37 19.18
    0 3 7 574.81 23.78
    0 3 8 205.07 12.05
    0 3 8 194.73 14.6
    0 3 9 181.28 15
    0 3 9 192.85 12.12
    0 3 10 144.64 19.69
    0 3 10 126.81 13.33
    0 3 11 26.64 6.65
    0 3 11 31.06 9.41
    0 3 12 44.2 8.98
    0 3 12 60.25 13.68
    0 3 13 15.88 8.01
    0 3 13 19.87 6.13
    0 3 14 14.39 7.34
    0 3 15 1.09 3.33
    0 -4 14 3.82 6.41
    0 -4 13 1.61 3.64
    0 -4 12 4.8 4.27
    0 -4 11 17.96 8.54
    0 -4 10 16.64 6.6
    0 4 -10 47.61 9.52
    0 -4 9 62.07 12.96
    0 -4 9 69.01 8.36
    0 -4 8 80.95 8.89
    0 -4 8 79.05 13.55
    0 -4 7 130 16.51
    0 -4 7 129.58 10.96
    0 -4 6 131.59 10.84
    0 -4 6 117.03 15.07
    0 -4 5 301.67 22.41
    0 -4 5 270.78 15.13
    0 -4 4 424.24 18.7
    0 -4 4 464.08 25.3
    0 -4 3 386.1 21.52
    0 -4 3 374.87 17.18
    0 -4 2 995.21 31.16
    0 -4 2 990.4 27.61
    0 -4 1 1174.41 30.95
    0 -4 0 1041.84 27.23
    0 -4 -1 1561.48 33.14
    0 -4 -2 1001.37 26.49
    0 -4 -3 510.22 19.78
    0 -4 -4 497.78 21.38
    0 -4 -5 323.31 18.34
    0 -4 -6 212.97 16.4
    0 4 6 211.02 12.41
    0 4 7 144.65 29.88
    0 4 7 134.8 11.65
    0 4 7 137.72 10.12
    0 4 8 124.86 11.79
    0 4 8 116.75 9.48
    0 4 9 23.9 4.44
    0 4 9 27.57 14.69
    0 4 9 25.14 5.67
    0 4 10 64.35 9.26
    0 4 10 89.31 18.07
    0 4 10 63.09 7.5
    0 4 11 89.92 18.64
    0 4 11 76.49 11.08
    0 4 12 22.98 6.98
    0 4 12 26.16 6.99
    0 4 13 18.6 8.34
    0 4 13 8.08 3.65
    0 4 14 3.01 4.7
    0 4 15 9.6 5.92
    0 -5 14 2.76 3.95
    0 -5 13 5.09 5.37
    0 -5 12 3.75 6.1
    0 -5 11 9.38 7.72
    0 -5 10 5.33 6.06
    0 -5 9 19.9 4.79
    0 -5 9 16.98 6.6
    0 -5 8 32.01 6.01
    0 -5 8 26.22 8.37
    0 -5 7 13.74 6.52
    0 -5 7 15.36 4.35
    0 -5 6 16.77 4.44
    0 -5 6 16.77 5.95
    0 -5 5 129.4 11.55
    0 -5 5 121.53 14.87
    0 -5 4 159.35 12.63
    0 -5 4 136.47 14.99
    0 -5 3 87.66 11.09
    0 -5 3 76.27 8.68
    0 -5 2 48.27 8.46
    0 -5 2 56.07 8.61
    0 -5 1 123.64 11.35
    0 -5 0 7.59 2.59
    0 -5 -1 204.8 13.38
    0 -5 -2 44.03 6.28
    0 -5 -3 37.95 5.93
    0 -5 -4 9.05 2.98
    0 -5 -5 16.89 4.55
    0 -5 -6 34.58 6.4
    0 5 7 41.77 6.16
    0 -5 -7 34.71 7.12
    0 5 8 252.94 17.19
    0 5 8 238.69 14.66
    0 5 9 3.31 2.23
    0 5 9 0.91 1.18
    0 5 10 23.59 6.09
    0 5 10 36.57 16.26
    0 5 10 32.71 5.6
    0 5 11 23.21 10.83
    0 5 11 28.31 6.42
    0 5 12 8.35 3.96
    0 5 12 2.17 5.72
    0 5 13 1.89 2.19
    0 5 13 0.6 3.15
    0 5 14 11.44 6.44
    0 5 15 23.78 9.79
    0 -6 13 5.72 5.46
    0 -6 12 0.52 1.91
    0 -6 11 1.21 4.44
    0 -6 10 25.48 8.51
    0 -6 9 28.89 10.19
    0 -6 8 62.66 8.8
    0 -6 8 55.19 12.45
    0 -6 7 65.68 13.05
    0 -6 7 72.42 9.45
    0 -6 6 198.76 20.82
    0 -6 6 171.01 14.47
    0 -6 5 133.63 16.03
    0 -6 5 136.67 12.71
    0 -6 4 359.68 24.77
    0 -6 4 314.72 19.44
    0 -6 3 544.98 29.64
    0 -6 3 491.49 27.47
    0 -6 2 307.41 20.84
    0 -6 1 322.77 19.79
    0 -6 0 553.6 24.65
    0 -6 -1 506.2 23.14
    0 -6 -2 923.37 31.2
    0 -6 -3 677.26 27.19
    0 -6 -4 730.32 29.08
    0 -6 -5 684.88 29.57
    0 -6 -6 497.54 26.57
    0 6 7 311.63 17.71
    0 -6 -7 319.77 22.29
    0 -6 -8 78.61 11.69
    0 6 8 66.78 8.31
    0 6 9 62.19 7.89
    0 6 9 65.77 9.55
    0 6 10 45.38 6.79
    0 6 10 39.34 7.57
    0 6 11 23.43 5.95
    0 6 11 45.95 20.8
    0 6 12 14.1 4.99
    0 6 12 12.94 9.85
    0 6 13 -1.58 4.41
    0 6 13 20.74 6.19
    0 6 14 8.34 4.63
    0 6 14 1.04 3.56
    0 6 15 10.63 6.37
    0 -7 13 0.25 3.33
    0 -7 12 -4.05 4.3
    0 -7 11 4.11 4.36
    0 -7 10 15.1 7.51
    0 -7 9 25.4 10.25
    0 -7 8 21.87 7.14
    0 -7 8 28.35 6.41
    0 -7 7 67.5 12.64
    0 -7 7 42.9 7.7
    0 -7 6 121.19 12.96
    0 -7 6 117.02 17.21
    0 -7 5 137.63 17.07
    0 -7 4 271.23 23.11
    0 -7 4 211.4 20.38
    0 -7 3 370.49 24.89
    0 -7 2 204.21 18.11
    0 -7 1 548.39 27.21
    0 -7 0 648.25 29.02
    0 -7 -1 622.91 28.41
    0 -7 -2 1048.3 36.27
    0 -7 -3 621.59 28.47
    0 -7 -4 412.01 23.06
    0 -7 -5 175.85 15.82
    0 -7 -6 291.26 21.03
    0 -7 -7 146.45 15.78
    0 -7 -8 68.52 11.29
    0 7 8 46.03 7.36
    0 7 9 84 9.95
    0 -7 -9 91.09 13.92
    0 7 9 87.87 11.2
    0 7 10 25.88 6.3
    0 7 10 23.76 5.19
    0 7 11 35.15 7.75
    0 7 11 42.92 19.21
    0 7 12 7.62 3.52
    0 7 12 9.25 10.78
    0 7 13 21.65 11.44
    0 7 13 9.1 3.79
    0 7 14 0.63 1.72
    0 7 14 6.03 5.6
    0 -8 12 2.66 4.31
    0 -8 11 1.05 2.55
    0 -8 10 0.76 5.02
    0 -8 9 4.33 4
    0 -8 8 12.35 6.88
    0 -8 7 12.26 5.46
    0 -8 6 11.78 6.94
    0 -8 5 15.46 6.99
    0 -8 5 26.1 8.46
    0 -8 4 21.42 7.89
    0 -8 3 46.68 9.21
    0 -8 2 38 7.83
    0 -8 1 16.08 5.61
    0 -8 0 35.59 7.39
    0 -8 -1 33.86 7.34
    0 -8 -2 14.52 4.32
    0 -8 -3 7.19 4.05
    0 -8 -4 5.29 2.66
    0 -8 -5 -0.6 1.73
    0 -8 -6 -0.01 2.51
    0 -8 -7 2.4 3.05
    0 -8 -8 9.34 4.39
    0 8 8 17.97 5.05
    0 8 9 23.5 5.74
    0 -8 -9 22.08 6.87
    0 -8 -10 7.93 4.56
    0 8 10 6.42 3.09
    0 8 10 12.27 5.06
    0 8 11 14.15 5.28
    0 8 11 8.15 3.1
    0 8 11 25.45 15.94
    0 8 12 7.69 9.33
    0 8 12 4.92 3.86
    0 8 13 4.73 3.22
    0 8 13 12.87 9.49
    0 8 14 -10.19 7.16
    0 -9 11 4.65 6.71
    0 -9 10 1.76 3.73
    0 -9 9 6.26 5.66
    0 -9 8 9.99 7.78
    0 -9 7 7.7 4.36
    0 -9 7 9.22 7.22
    0 -9 6 17.52 7.6
    0 -9 6 8.03 5.06
    0 -9 5 18.29 7.55
    0 -9 4 31.12 8.92
    0 -9 3 65.62 11.9
    0 -9 2 57.81 10.78
    0 -9 1 153.07 17.31
    0 -9 0 97.9 13.09
    0 -9 -1 93.39 12.8
    0 -9 -2 85.56 11.93
    0 -9 -3 91.05 12.64
    0 -9 -4 72.38 11.49
    0 -9 -5 54.08 10.16
    0 -9 -6 170.31 17.49
    0 -9 -7 121 15.36
    0 9 8 77.5 10.64
    0 -9 -8 88.95 13.54
    0 -9 -9 54.73 11.67
    0 9 9 49.33 8.45
    0 -9 -10 15.9 6.91
    0 9 10 15.66 4.79
    0 9 10 27.88 7.64
    0 9 11 34.91 7.1
    0 9 11 33.56 18.67
    0 9 11 32.64 7.99
    0 9 12 32.01 20.56
    0 9 12 24.77 6.98
    0 9 13 8.79 4.73
    0 9 13 11.16 12.01
    0 -10 11 -0.86 3.98
    0 -10 10 -0.4 5.03
    0 -10 10 10.35 6.51
    0 -10 9 9.44 7.94
    0 -10 9 10.76 7.65
    0 -10 8 14.87 7.87
    0 -10 8 12.48 7.08
    0 -10 7 18.77 7.63
    0 -10 6 22 8.81
    0 -10 5 53.67 12.08
    0 -10 4 149.88 19.43
    0 -10 3 141.41 18.87
    0 -10 2 138.36 18.16
    0 -10 1 122.17 15.55
    0 -10 0 203.23 20.17
    0 -10 -1 158.5 17.52
    0 -10 -2 226.67 20.67
    0 -10 -3 334.01 25.49
    0 -10 -4 288.94 23.19
    0 -10 -5 212.67 20.42
    0 -10 -6 163.69 18.15
    0 -10 -7 127.71 16.45
    0 -10 -8 70.07 12.47
    0 10 9 54.02 9.43
    0 -10 -9 59.89 11.88
    0 -10 -10 10.17 5.49
    0 10 10 14.45 5.13
    0 10 11 21.38 6.86
    0 -10 -11 10.18 4.76
    0 10 12 30.9 16.27
    0 10 12 17.52 5.88
    0 10 13 -0.14 1.44
    0 10 13 22.39 15.62
    0 -11 10 0.91 5.46
    0 -11 9 8.59 7.31
    0 -11 8 0.63 2.92
    0 -11 7 4.64 3.1
    0 -11 6 6.97 5.4
    0 -11 5 21.53 8.76
    0 -11 4 3.48 2.86
    0 -11 3 20.58 7.96
    0 -11 2 37.98 10.59
    0 -11 1 10.85 4.78
    0 -11 0 47.03 10.22
    0 -11 -1 37.09 9.29
    0 -11 -2 68.67 11.87
    0 -11 -3 9.47 4.44
    0 -11 -4 12.76 4.89
    0 -11 -5 3.18 2.77
    0 -11 -6 -1.8 2.54
    0 -11 -7 -0.26 2.46
    0 -11 -8 4.25 5.01
    0 -11 -9 -2.28 3.24
    0 11 9 2.33 2.79
    0 11 10 5.65 3.83
    0 -11 -10 7.18 4.54
    0 11 11 -3.27 1.6
    0 -11 -11 0.85 2.92
    0 11 12 1.49 2.01
    0 11 12 15.59 14.14
    0 11 13 7.8 4.43
    0 -12 8 1.18 2.84
    0 -12 7 3.44 4.14
    0 -12 6 0.68 2.66
    0 -12 5 6.98 3.82
    0 -12 4 10.25 6.72
    0 -12 3 10.8 5.83
    0 -12 2 28.01 8.09
    0 -12 1 14.63 6.11
    0 -12 0 10.05 4.93
    0 -12 -1 27.02 8.95
    0 -12 -2 23.92 7.91
    0 -12 -3 13.01 6.36
    0 -12 -4 6.44 5.57
    0 -12 -5 9.45 5.66
    0 -12 -6 0.21 2.61
    0 -12 -7 21.18 7.31
    0 -12 -8 17.04 6.26
    0 -12 -9 12.53 6.67
    0 12 9 12.02 5.16
    0 -12 -10 7.69 5.52
    0 12 10 16.54 5.58
    0 -12 -11 -0.66 2.88
    0 12 11 10.28 5.64
    0 12 12 11.09 5.5
    0 -13 7 19.9 8.55
    0 -13 6 -1.37 4.33
    0 -13 5 18.64 9.09
    0 -13 4 33 10.66
    0 -13 3 9.34 4.77
    0 -13 2 24.12 8.22
    0 -13 1 20.57 8.03
    0 -13 0 20.88 6.59
    0 -13 -1 27.78 8.8
    0 -13 -2 32.16 8.99
    0 -13 -3 34.71 9.5
    0 -13 -4 44.87 10.72
    0 -13 -5 42.26 10.86
    0 -13 -6 41.54 10.21
    0 -13 -7 35.11 9.63
    0 -13 -8 6.74 4.26
    0 13 9 24.5 7.81
    0 -13 -9 20.65 7.26
    0 13 10 15.43 5.94
    0 -13 -10 7.86 5.22
    0 -14 5 4.02 4.33
    0 -14 4 10.18 6.55
    0 -14 3 13.57 7.56
    0 -14 2 3.75 4.84
    0 -14 1 24.09 9.55
    0 -14 0 16.16 7.04
    0 -14 -1 17.58 7.4
    0 -14 -2 13.78 6.47
    0 -14 -3 20.65 8.36
    0 -14 -4 4.83 4.09
    0 -14 -5 10.48 5.3
    0 -14 -6 7.13 5.35
    0 -14 -7 32.31 9.77
    0 -14 -8 13.53 6.74
    0 14 9 3.93 3.08
    0 14 10 4.9 3.51
    0 -15 1 17.08 8.41
    0 -15 0 13.01 7.08
    0 -15 -1 6.65 5.04
    0 -15 -2 8.85 7.36
    0 -15 -3 9.26 5.1
    0 -15 -4 34.92 10.55
    0 -15 -5 12.11 6.92
    1 -15 -3 2.69 4.2
    1 -15 -2 -0.75 4.04
    1 -15 -1 7.88 7.34
    1 -15 0 6.66 5.41
    1 -15 1 2.17 4.47
    -1 14 9 5.04 3.72
    1 -14 -7 7.78 5.74
    1 -14 -6 5.38 4.77
    1 -14 -5 2.77 3.8
    1 -14 -4 0.38 2.06
    1 -14 -3 6.27 5.83
    1 -14 -2 -5.03 4.26
    1 -14 -1 3.47 4.69
    1 -14 0 4.71 5.07
    1 -14 1 9.38 5.7
    1 -14 2 -0.37 4.01
    1 -14 3 2.8 3.18
    1 -14 4 -0.1 2.31
    1 -14 5 0.95 3.28
    -1 13 9 -7.01 5.1
    1 -13 -9 0.16 3.74
    1 -13 -8 3.1 3.69
    1 -13 -7 22.51 7.76
    1 -13 -6 18.47 7.59
    1 -13 -5 33.35 9.32
    1 -13 -4 4.73 3.58
    1 -13 -3 26.97 8.86
    1 -13 -2 9.2 4.49
    1 -13 -1 16.76 6.76
    1 -13 0 12.81 5.94
    1 -13 1 20.38 7.64
    1 -13 2 14.17 6.82
    1 -13 3 0.37 3.04
    1 -13 4 6.37 5.21
    1 -13 5 12.35 7.21
    1 -13 6 4.11 4.97
    1 -13 7 3.99 4.23
    -1 12 12 3.33 2.89
    -1 12 11 4.61 4.31
    1 -12 -10 -0.37 3.59
    -1 12 9 4.31 3.42
    1 -12 -9 0.27 3.66
    1 -12 -8 13.24 11.45
    1 -12 -7 3.77 4.49
    1 -12 -6 -3.8 4.3
    1 -12 -5 -2.25 3.91
    1 -12 -4 0.35 2.33
    1 -12 -3 5.97 5.03
    1 -12 -2 4.61 4.16
    1 -12 -1 6.19 4.98
    1 -12 0 8.53 5.56
    1 -12 1 3.28 4.88
    1 -12 2 9.68 5
    1 -12 3 -1.13 2.71
    1 -12 4 7.41 5.71
    1 -12 5 5.11 4.04
    1 -12 6 2 4.13
    1 -12 7 1.02 2.32
    1 -12 8 0.35 4.73
    -1 11 12 2.32 2.04
    -1 11 11 3.94 4.13
    1 -11 -11 0.37 3.87
    -1 11 11 3.83 12.61
    1 -11 -10 -1.65 4.29
    1 -11 -9 4.84 4.98
    -1 11 9 5.06 3.09
    1 -11 -8 4.33 4.22
    1 -11 -7 5.53 4.45
    1 -11 -6 0.68 2.18
    1 -11 -5 -4.9 1.93
    1 -11 -4 6.81 5.22
    1 -11 -3 0.47 5.34
    1 -11 -2 1.47 3.2
    1 -11 -1 -3.57 2.74
    1 -11 0 -2.4 3.41
    1 -11 1 9.07 6.13
    1 -11 2 19.43 6.35
    1 -11 3 2.56 2.9
    1 -11 4 1.45 2.73
    1 -11 5 9.82 6.09
    1 -11 6 1.53 3.18
    1 -11 7 4.77 4.28
    1 -11 8 -8.1 5.41
    1 -11 9 0.77 3.27
    1 -11 10 -0.1 3.07
    -1 10 12 12.49 14.76
    -1 10 12 5.55 3.33
    -1 10 11 3.52 3.68
    -1 10 11 3.57 11.1
    -1 10 10 9.32 4.35
    1 -10 -10 3.03 4.18
    -1 10 9 15.19 4.91
    1 -10 -9 14.55 5.86
    1 -10 -8 -2.28 4.47
    1 -10 -7 15.25 6.5
    1 -10 -6 22.98 7.61
    1 -10 -5 58.38 11.09
    1 -10 -4 71.67 11.92
    1 -10 -3 71.56 11.58
    1 -10 -2 54.64 10.5
    1 -10 -1 75.62 12.67
    1 -10 0 98.75 13.93
    1 -10 1 40.78 9.31
    1 -10 2 37.29 8.93
    1 -10 3 21.72 8.08
    1 -10 4 13.94 5.84
    1 -10 5 -3.6 4.14
    1 -10 6 7.02 4.83
    1 -10 7 17.76 8.25
    1 -10 8 -0.41 4.04
    1 -10 9 9.49 5.74
    1 -10 9 0.8 6.22
    1 -10 10 2.8 5.57
    1 -10 10 7.01 6.53
    1 -10 11 0.68 2.36
    1 -10 11 15.72 8.12
    -1 9 13 8.3 8.18
    -1 9 12 -1.63 4.72
    -1 9 12 -1.6 2.18
    -1 9 11 2.76 2.47
    -1 9 11 4.69 10.94
    -1 9 10 3.53 2.46
    -1 9 10 7.87 4.88
    1 -9 -10 3.2 3
    1 -9 -9 11.36 4.97
    -1 9 9 14.09 4.53
    1 -9 -8 4.56 3.78
    1 -9 -7 23.26 6.93
    1 -9 -6 27.68 7.46
    1 -9 -5 13.32 4.85
    1 -9 -4 121.07 14.8
    1 -9 -3 56.58 10.12
    1 -9 -2 27.59 7.15
    1 -9 -1 21.47 6.33
    1 -9 0 34.26 7.66
    1 -9 1 10.42 3.95
    1 -9 2 6.04 4.56
    1 -9 3 61.92 11.39
    1 -9 4 12.05 5.43
    1 -9 5 25.53 9.14
    1 -9 6 17.58 6.92
    1 -9 7 10.83 6.53
    1 -9 7 9.73 6.19
    1 -9 8 2.36 3.59
    1 -9 8 -2.71 2.84
    1 -9 9 0.69 2.54
    1 -9 9 -1.34 2.46
    1 -9 10 4.96 4.85
    1 -9 11 7.07 6.54
    1 -9 12 7.6 7.8
    -1 8 13 -0.7 3.81
    -1 8 12 5.84 3.68
    -1 8 12 15.13 14.24
    -1 8 11 1.3 2.71
    -1 8 11 -0.01 7.77
    -1 8 10 -1.01 1.36
    -1 8 10 2.54 2.24
    -1 8 9 -0.21 1.23
    1 -8 -9 -1.79 3.21
    1 -8 -8 4.19 2.23
    1 -8 -7 6.19 4.72
    1 -8 -6 -0.35 1.59
    1 -8 -5 9.97 5
    1 -8 -4 23.44 6.26
    1 -8 -3 26.42 6.39
    1 -8 -2 39 8.18
    1 -8 -1 46.38 8.65
    1 -8 0 -0.73 1.57
    1 -8 1 24.88 6.68
    1 -8 2 29.22 7.01
    1 -8 3 14.99 5.78
    1 -8 4 -0.46 2.55
    1 -8 5 2.58 2.27
    1 -8 6 1.93 2.43
    1 -8 6 -3.58 4.85
    1 -8 6 4.35 4.47
    1 -8 7 7.58 5.47
    1 -8 7 1.87 2.17
    1 -8 8 -1.19 1.56
    1 -8 8 -0.71 2.62
    1 -8 9 5.68 6.78
    1 -8 9 -0.12 2.27
    1 -8 10 -0.83 4.19
    1 -8 11 2.35 3.77
    1 -8 12 -3.71 5.02
    1 -8 13 6 6.52
    -1 7 14 -9.86 6.35
    -1 7 13 -1.42 3.95
    -1 7 12 0.92 3.35
    -1 7 12 3.68 2.42
    -1 7 11 0.47 4.11
    -1 7 11 -0.34 1.74
    -1 7 10 2.76 2.19
    -1 7 10 16.86 15.96
    -1 7 10 3.83 3.06
    1 -7 -9 15.44 6.03
    -1 7 9 9.56 4.36
    -1 7 9 12.5 4.07
    -1 7 9 22.45 15.49
    1 -7 -8 2.7 2.18
    -1 7 8 8.24 2.86
    1 -7 -7 13.23 5.26
    1 -7 -6 15.01 5.27
    1 -7 -5 38.81 7.59
    1 -7 -4 74.8 10.31
    1 -7 -3 167.49 14.86
    1 -7 -2 207.04 16.62
    1 -7 -1 205.43 16.37
    1 -7 0 215.97 17.29
    1 -7 1 220.35 18.21
    1 -7 2 131.08 13.79
    1 -7 3 100.64 13
    1 -7 4 42.37 8.85
    1 -7 4 39.96 7.59
    1 -7 5 52.15 8.88
    1 -7 5 49.56 9.95
    1 -7 5 52.6 10.5
    1 -7 6 62.01 11.65
    1 -7 6 41.43 7.9
    1 -7 7 28.59 8.27
    1 -7 7 35.74 7.41
    1 -7 8 14.61 5.19
    1 -7 8 14.21 5.97
    1 -7 9 12.27 6.3
    1 -7 9 7.18 3.52
    1 -7 10 0.71 4.03
    1 -7 11 1.88 3.95
    1 -7 12 0.53 4.75
    1 -7 13 0.23 5.69
    -1 6 14 -2.45 5.17
    -1 6 13 4.02 4.02
    -1 6 12 3.73 6.32
    -1 6 12 0.52 1.5
    -1 6 11 7.51 8.38
    -1 6 11 15.41 5.02
    -1 6 10 24.19 6.22
    -1 6 10 34.7 18.73
    -1 6 10 25.98 4.99
    -1 6 9 38.16 5.97
    -1 6 9 52.28 21.78
    -1 6 9 40.64 7.73
    -1 6 8 77.37 8.44
    1 -6 -8 86.03 12.9
    1 -6 -7 179.92 17.45
    1 -6 -6 101.54 12.97
    1 -6 -5 281.88 19.9
    1 -6 -4 418.63 22.82
    1 -6 -3 620.89 26.98
    1 -6 -2 512.41 24.13
    1 -6 -1 432.55 21.95
    1 -6 0 479.75 23.82
    1 -6 1 283.17 18.66
    1 -6 2 176.25 15.32
    1 -6 2 199.86 16.25
    1 -6 3 118.6 13.09
    1 -6 3 111.49 12.1
    1 -6 4 61.46 9.03
    1 -6 4 60.06 10.53
    1 -6 4 56.33 10.76
    1 -6 5 69.5 11.63
    1 -6 5 60.99 8.88
    1 -6 6 50.69 8.56
    1 -6 6 65.92 11.74
    1 -6 7 30.17 8.45
    1 -6 7 24.55 6.01
    1 -6 8 20.43 7.28
    1 -6 8 16.18 4.74
    1 -6 9 3.97 3.32
    1 -6 9 6.25 3.47
    1 -6 10 2.93 3.8
    1 -6 11 -1.67 2.63
    1 -6 12 2.37 4.06
    1 -6 13 3.26 4.4
    1 -6 14 4.29 5.17
    -1 5 14 13.45 7.82
    -1 5 13 -1.88 3.13
    -1 5 12 2.25 2.67
    -1 5 12 -6.4 4.98
    -1 5 11 2.6 1.92
    -1 5 11 4.04 6.27
    -1 5 10 0.79 1.95
    -1 5 10 4.41 5.12
    -1 5 9 1.02 1.46
    -1 5 9 1.75 2
    -1 5 9 7.89 11.53
    -1 5 8 10.16 11.38
    -1 5 8 18.52 4.45
    -1 5 8 18.12 3.84
    -1 5 7 60.23 6.93
    1 -5 -7 70 11.19
    1 -5 -6 1.71 2.02
    1 -5 -5 2.57 1.76
    1 -5 -4 11.59 3.67
    1 -5 -3 60.01 7.98
    1 -5 -2 89.51 9.1
    1 -5 -1 86.14 8.95
    1 -5 0 687.14 25.31
    1 -5 1 69.04 8.62
    1 -5 1 70.11 8.34
    1 -5 2 2.06 1.77
    1 -5 2 1.23 1.53
    1 -5 3 12.49 4.02
    1 -5 3 10.36 3.65
    1 -5 3 7 3.65
    1 -5 4 3.6 2.83
    1 -5 4 0.99 1.83
    1 -5 5 7.84 3.89
    1 -5 5 13.46 4.2
    1 -5 6 10.87 4.47
    1 -5 6 7.5 3.32
    1 -5 7 3.93 2.77
    1 -5 7 5.1 2.92
    1 -5 8 1.88 1.54
    1 -5 8 6.77 3.09
    1 -5 9 -0.1 1.94
    1 -5 9 5.36 4.89
    1 -5 10 -1.46 2.52
    1 -5 10 6.48 3.43
    1 -5 11 -1.38 2.96
    1 -5 12 2.8 2.39
    1 -5 13 3.8 4.61
    1 -5 14 -3.98 6.12
    -1 4 15 2.91 4.72
    -1 4 14 4.82 5.71
    -1 4 13 8.25 7.52
    -1 4 12 -0.45 1.34
    -1 4 12 -4.26 4.03
    -1 4 11 -2.25 3.31
    -1 4 11 4.63 2.68
    -1 4 10 11.12 7.33
    -1 4 10 18.49 4.81
    -1 4 9 3.8 1.75
    -1 4 9 1.65 8.16
    -1 4 9 1.25 2.18
    -1 4 8 13.21 4.17
    -1 4 8 15.42 3.34
    1 -4 -7 2.75 2.23
    -1 4 7 0.6 0.86
    -1 4 7 2.16 2.42
    1 -4 -6 3.62 2.56
    -1 4 6 4.52 1.56
    1 -4 -5 0.94 1.62
    1 -4 -4 12.32 4.29
    1 -4 -3 24.56 4.77
    1 -4 -2 2.39 1.22
    1 -4 -1 44.97 5.93
    1 -4 0 49.56 6.39
    1 -4 1 305.04 16.36
    1 -4 1 297.27 15.32
    1 -4 2 320.94 17.18
    1 -4 2 312.24 17.06
    1 -4 3 101.88 10.73
    1 -4 3 106.63 10.2
    1 -4 4 330.64 20.57
    1 -4 4 325.69 17.87
    1 -4 5 53.21 9.17
    1 -4 5 72.57 8.64
    1 -4 6 110.08 10.96
    1 -4 6 106.63 13.76
    1 -4 7 78.42 9.57
    1 -4 7 72.25 11.64
    1 -4 8 60.75 11.94
    1 -4 8 59.09 8.72
    1 -4 9 17.62 4.96
    1 -4 9 17.93 6.92
    1 -4 10 6.34 4.89
    1 -4 10 2.9 2.73
    1 -4 11 13.92 7.54
    1 -4 12 7.71 6.69
    1 -4 13 4.05 5.67
    1 -4 14 12.6 8.01
    1 -4 15 2.03 3.76
    -1 3 15 3.59 4.04
    -1 3 14 -0.73 2.47
    -1 3 13 12.75 8.23
    -1 3 12 6.33 3.67
    -1 3 12 9.11 7.8
    -1 3 11 3.01 1.66
    -1 3 11 1.85 3.86
    1 -3 -10 94.23 11.71
    -1 3 10 102.99 17.4
    -1 3 10 98 11.51
    -1 3 9 37.56 6.9
    -1 3 9 43.13 10.87
    -1 3 9 29.91 4.34
    1 -3 -9 32.53 6.89
    1 -3 -8 96 11.26
    -1 3 8 82.16 7.01
    -1 3 8 90.65 9.82
    -1 3 8 106.36 18.97
    1 -3 -7 167.74 14.25
    -1 3 7 184.67 13.01
    -1 3 7 169.49 9.59
    1 -3 -6 233.66 16.19
    -1 3 6 220.65 10.8
    -1 3 6 218.17 12.96
    1 -3 -5 271.8 17.92
    1 -3 -5 279.63 17.12
    1 -3 -4 445.16 20.79
    1 -3 -4 440.34 21.01
    1 -3 -3 2343.07 46.52
    1 -3 -3 2340.76 43.78
    1 -3 -2 1357.26 29.75
    1 -3 -1 1937.3 33.32
    1 -3 0 2364.34 39.91
    1 -3 0 2197.43 34.96
    1 -3 1 2213.04 39.61
    1 -3 1 1917.68 34.81
    1 -3 2 1264.4 30.19
    1 -3 2 1298.32 30.77
    1 -3 3 949.8 27.06
    1 -3 3 1022.13 30.66
    1 -3 4 316.97 19.13
    1 -3 4 306.35 16.18
    1 -3 5 232.1 18.31
    1 -3 5 243.93 14.91
    1 -3 6 197.35 14.35
    1 -3 6 212.2 18.61
    1 -3 7 104 10.48
    1 -3 7 115.43 14.47
    1 -3 8 82.56 13.63
    1 -3 8 77.92 9.37
    -1 3 -8 102.65 6.53
    1 -3 9 40.6 7.01
    1 -3 9 36.37 9.44
    1 -3 10 32.68 9.4
    1 -3 10 39.6 7.15
    1 -3 11 3.13 2.47
    1 -3 11 11.33 4.11
    1 -3 12 3.67 5.25
    1 -3 13 4.12 6.72
    1 -3 14 -0.1 3.09
    1 -3 15 -0.8 2.71
    -1 2 15 5.97 4.83
    -1 2 14 1.94 3.74
    -1 2 13 2.96 5.4
    -1 2 12 2.53 4.41
    -1 2 11 2.74 4.11
    -1 2 11 -1.74 3.3
    -1 2 10 11.16 4.09
    -1 2 10 12.39 6.67
    1 -2 -10 12.9 4.34
    -1 2 9 11.7 5.38
    1 -2 -9 15.24 4.39
    -1 2 9 16.82 4.82
    -1 2 8 14.69 2.39
    1 -2 -8 12.07 4.11
    -1 2 8 8.18 4.25
    -1 2 8 12.27 3.89
    -1 2 7 20.88 4.19
    -1 2 7 25.03 3.34
    -1 2 7 27.37 8.69
    1 -2 -7 32.69 5.97
    -1 2 6 23.21 3.13
    -1 2 6 23.41 9.69
    1 -2 -6 23.04 4.97
    -1 2 6 23.02 4.3
    -1 2 5 24.63 4.13
    1 -2 -5 22.38 4.51
    -1 2 5 19.11 2.66
    1 -2 -4 6.76 3.16
    1 -2 -4 5.71 2.1
    -1 2 4 10.85 7.55
    1 -2 -3 130.64 9.81
    1 -2 -3 133.43 9.61
    -1 2 2 83.71 6.76
    1 -2 -2 72.5 6.34
    1 -2 -2 71.86 6.8
    -1 2 1 19.02 3.27
    -1 2 1 18.03 2.79
    -1 2 1 16.28 3.08
    1 -2 -1 15.65 2.65
    1 -2 -1 16.44 3.07
    1 -2 0 468.41 15.14
    -1 2 0 448.36 12.88
    1 -2 0 448.08 13.07
    -1 2 0 477.52 15.41
    -1 2 -1 72.8 6.15
    1 -2 1 66.88 5.72
    1 -2 1 62.3 5.14
    1 -2 2 124.87 8.44
    -1 2 -2 124.34 8.56
    1 -2 2 114.36 8.21
    -1 2 -2 128.91 8.82
    1 -2 3 1.09 1.19
    1 -2 3 1.66 0.68
    -1 2 -3 1.73 1.31
    1 -2 4 11.66 3.2
    1 -2 4 13.68 3.95
    1 -2 5 25.28 4.68
    1 -2 5 21.46 5.34
    1 -2 6 2.09 1.68
    1 -2 6 -2.82 3.58
    1 -2 7 -0.05 0.8
    -1 2 -7 0.08 0.31
    1 -2 7 1.9 2.33
    1 -2 8 -6.87 3.88
    1 -2 8 0.33 1.12
    1 -2 9 0.83 2.47
    1 -2 9 -2.2 2.62
    -1 2 -9 1.32 1.68
    1 -2 10 -2.85 2.99
    1 -2 10 3.95 2.48
    1 -2 11 2.36 3.3
    1 -2 11 2.53 2.23
    1 -2 12 8.72 7.63
    1 -2 13 4.58 4.06
    1 -2 14 14.95 8.04
    1 -2 15 -0.13 2.06
    -1 1 15 0.81 3.19
    -1 1 14 -5.27 4.65
    -1 1 13 4.77 4.14
    -1 1 12 4.12 5.43
    -1 1 11 -2.98 2.5
    1 -1 -10 2.59 2.63
    -1 1 10 0.34 3.21
    -1 1 9 4.56 2.64
    -1 1 9 10.07 4.84
    1 -1 -9 8 3.58
    1 -1 -8 4.33 2.02
    -1 1 8 1.84 4.31
    -1 1 8 3.86 2.5
    -1 1 7 3.53 2.76
    1 -1 -7 7.81 2.89
    1 -1 -6 -0.07 1.2
    -1 1 6 -0.15 1.39
    -1 1 6 0.01 0.53
    -1 1 5 -0.95 1.76
    1 -1 -5 0.38 0.61
    -1 1 5 -0.4 0.8
    -1 1 5 0.28 0.5
    -1 1 4 12.74 2.69
    -1 1 4 16.29 1.97
    1 -1 -4 17.41 3.51
    -1 1 4 19.4 3.44
    -1 1 3 43.95 4.81
    -1 1 3 51.76 4.2
    1 -1 -3 50.49 5.34
    -1 1 2 9.4 2.16
    -1 1 2 9.46 2.2
    1 -1 -2 8.46 2.23
    1 -1 -2 8.95 2.04
    1 -1 -1 13.16 2.17
    -1 1 1 16.76 2.4
    -1 1 1 15.4 2.41
    1 -1 -1 12.14 2.15
    -1 1 1 10.68 1.88
    1 -1 0 42.21 3.6
    -1 1 0 42.8 3.88
    1 -1 0 45.15 3.91
    1 -1 0 38.74 2.97
    -1 1 0 48.17 3.93
    -1 1 0 39.5 3.02
    -1 1 -1 2.26 0.9
    1 -1 1 0.5 0.56
    -1 1 -1 2.2 0.85
    1 -1 1 0.61 0.44
    1 -1 1 1.98 0.73
    -1 1 -1 2.81 0.96
    1 -1 2 43.01 4.62
    -1 1 -2 45.25 4.7
    1 -1 2 37.86 4.35
    -1 1 -2 46.79 4.78
    -1 1 -3 145.18 10.76
    1 -1 3 132.63 10.44
    1 -1 3 141 8.9
    -1 1 -4 79.07 5.1
    1 -1 4 95.86 10.06
    1 -1 4 82.89 7.29
    -1 1 -5 8.11 1.62
    1 -1 5 9.32 3.57
    1 -1 5 7.8 2.4
    1 -1 6 48.13 6.4
    1 -1 6 40.76 7.9
    -1 1 -7 31.74 4.85
    1 -1 7 26.89 5.45
    1 -1 7 35.36 7.88
    1 -1 8 37.28 8.14
    -1 1 -8 52.65 6.27
    1 -1 8 35.28 6.2
    1 -1 9 19.19 6.32
    -1 1 -9 29.8 4.79
    1 -1 9 21.67 5.19
    1 -1 10 6.45 2.89
    1 -1 10 1.58 3.32
    1 -1 11 2.53 3.74
    1 -1 11 6.71 3.43
    1 -1 12 -1.69 3.64
    1 -1 12 2.73 1.64
    1 -1 13 1.78 3.9
    1 -1 14 3.38 4.74
    1 -1 15 -1.44 3.04
    1 -1 16 5.35 5.56
    -1 0 15 6.94 6.2
    -1 0 14 2.37 4.56
    -1 0 13 14.05 8.22
    -1 0 12 -5.27 4.3
    -1 0 11 13.22 6.31
    -1 0 10 11.7 5.67
    1 0 -10 15.54 4.71
    1 0 -9 13.36 4
    -1 0 9 27.5 8.42
    1 0 -8 59.82 8.55
    -1 0 8 48.45 10.22
    1 0 -7 179.81 13.93
    -1 0 7 181.6 18.67
    1 0 -6 50 6.89
    -1 0 6 46.61 6.37
    -1 0 6 52.9 9.74
    1 0 -5 311.55 9.29
    -1 0 5 277.25 14.41
    -1 0 5 306.33 21.36
    1 0 -5 312.37 16.11
    -1 0 4 603.87 27.17
    1 0 -4 562.73 20.12
    -1 0 4 549.15 17.8
    1 0 -4 588.99 18.01
    1 0 -3 918.5 23.48
    -1 0 3 918.99 14.9
    -1 0 3 919.88 22.72
    -1 0 3 904.48 19.03
    1 0 -3 953.96 18.95
    -1 0 2 625.5 16.57
    -1 0 2 599.93 12.35
    -1 0 2 606.57 11.85
    1 0 -2 615.37 17.03
    1 0 -2 634 11.53
    1 0 -1 1720.39 24.64
    -1 0 1 1662.67 24.39
    -1 0 1 1579.51 20.07
    1 0 -1 1522.32 19.87
    1 0 0 2351.04 23.8
    -1 0 0 2088.62 22.94
    -1 0 0 2287.83 20.08
    1 0 0 2070.47 23.05
    1 0 0 2334.61 19.99
    1 0 1 615.84 13.51
    1 0 1 593.99 11.84
    -1 0 -1 581.25 12.19
    1 0 2 2713.62 35.96
    -1 0 -2 2939.09 43.27
    -1 0 -2 3010.32 38.41
    1 0 2 2576.66 23.92
    -1 0 -3 1398.33 27.43
    1 0 3 1350.95 29.6
    -1 0 -3 1404.66 30.94
    1 0 4 1776.2 40.39
    -1 0 -4 1835.04 20.23
    -1 0 -4 1737.32 33.47
    -1 0 -5 252.12 8.71
    1 0 5 257.8 17.27
    -1 0 -5 256.56 13.87
    1 0 5 247.07 15.43
    1 0 6 442.79 25.23
    -1 0 -6 464.7 13.3
    1 0 6 436.32 21.8
    -1 0 -7 338.15 12.5
    1 0 7 370.22 24.12
    1 0 8 59.82 10.43
    -1 0 -8 54.1 5.29
    1 0 9 110.94 15
    -1 0 -9 108.62 7.71
    1 0 10 27.21 8.48
    1 0 11 12.51 6.58
    1 0 11 12.87 4.18
    1 0 12 1.48 5.27
    1 0 12 20.36 5.63
    1 0 13 0.7 3.74
    1 0 14 -0.18 3.22
    1 0 15 2.78 4.06
    1 0 16 -2.57 2.26
    -1 -1 15 12.91 7.45
    -1 -1 14 -0.46 3.6
    -1 -1 13 7.58 6.54
    -1 -1 12 8.44 5.01
    -1 -1 11 -1.12 4.44
    1 1 -10 3.46 2.7
    -1 -1 10 -1.43 2.55
    -1 -1 10 1.78 1.53
    1 1 -9 5.09 3.44
    -1 -1 9 4.35 1.96
    -1 -1 9 4.98 4.9
    -1 -1 8 40 5.32
    -1 -1 8 46.11 10.24
    1 1 -8 50.96 8.02
    -1 -1 7 79.39 12.92
    1 1 -7 79.23 6.43
    1 1 -7 88.84 10.32
    -1 -1 7 71.7 6.69
    -1 -1 6 58.31 10.48
    -1 -1 6 53.99 5.56
    1 1 -6 62.82 8.5
    1 1 -6 60.87 5.37
    -1 -1 5 17.22 5.79
    1 1 -5 27.63 3.38
    1 1 -5 22.63 4.98
    1 1 -4 65.14 6.95
    1 1 -4 66.82 4.14
    1 1 -4 66.92 7.67
    -1 -1 4 57.75 8.93
    1 1 -3 7.96 2.24
    -1 -1 3 10.17 3.72
    -1 -1 3 9.47 1.42
    1 1 -2 2.62 2.14
    -1 -1 2 6.7 2.66
    1 1 -1 116.64 7.93
    -1 -1 1 156.41 8.94
    -1 -1 0 96.03 4.81
    1 1 0 102.73 5
    -1 -1 -1 47.12 2.38
    1 1 1 47.45 2.47
    -1 -1 -1 50.5 3.68
    1 1 1 44.98 3.46
    1 1 2 94.7 5.63
    -1 -1 -2 94.66 4.96
    1 1 2 90.74 4.8
    -1 -1 -2 96.87 5.93
    1 1 2 92.97 5.89
    1 1 3 3.91 2.79
    1 1 3 7.85 1.99
    1 1 3 10.69 2.39
    1 1 3 8.91 1.88
    -1 -1 -3 11.15 2.35
    -1 -1 -3 9.52 2.35
    -1 -1 -4 1.42 1.06
    1 1 4 0.29 0.79
    1 1 4 4.69 3.85
    1 1 4 2.03 1.03
    -1 -1 -5 18.83 2.07
    -1 -1 -5 18.12 3.73
    1 1 5 17.37 3.21
    1 1 5 18.58 4.19
    1 1 6 18.29 4.29
    -1 -1 -6 17.12 2.29
    1 1 6 21.35 5.9
    1 1 7 -1.34 3.71
    1 1 7 -0.57 1.28
    -1 -1 -7 1.02 0.77
    1 1 8 6.5 2.81
    1 1 8 18.51 5.86
    -1 -1 -8 13.09 2.38
    1 1 9 19.51 6.5
    -1 -1 -9 13.29 2.66
    1 1 9 14.13 4.9
    1 1 10 8.32 5.37
    1 1 10 3.75 2.72
    1 1 11 2.14 3.89
    1 1 12 3.93 5
    1 1 13 1.6 2.44
    1 1 13 0.99 2.32
    1 1 14 6.29 4.99
    1 1 15 1.38 3.08
    1 1 16 -3.18 4.9
    -1 -2 14 11.94 9.07
    -1 -2 13 13.54 7.05
    -1 -2 12 0.55 2.51
    -1 -2 11 -3.03 3.4
    -1 -2 10 0.17 2.91
    1 2 -10 0.67 1.29
    1 2 -9 27.26 6.66
    -1 -2 9 21.43 3.99
    -1 -2 9 15.66 7.31
    -1 -2 8 -0.23 1.07
    1 2 -8 0.52 2.28
    -1 -2 7 1.66 1.08
    1 2 -7 0.37 0.61
    1 2 -7 0.75 1.15
    -1 -2 6 5.33 1.9
    1 2 -6 6.29 1.3
    -1 -2 6 2.89 3.24
    1 2 -6 6.14 2.7
    -1 -2 5 29.9 3.7
    -1 -2 5 26.8 6.93
    -1 -2 4 0.1 1.03
    -1 -2 4 1.41 0.76
    -1 -2 3 83.54 10.04
    -1 -2 3 90.74 4.94
    1 2 -2 1392.61 17.93
    -1 -2 2 1440.51 35.09
    -1 -2 2 1421.87 18.4
    1 2 -1 116.77 8.48
    1 2 -1 132.6 5.58
    -1 -2 1 126.09 8.7
    -1 -2 0 345.94 11.96
    1 2 0 351.73 11.92
    -1 -2 -1 221.92 8.01
    1 2 1 239.75 8.42
    -1 -2 -2 680.26 15.05
    1 2 2 710.63 15.5
    1 2 2 684.38 16.94
    1 2 3 38.12 4.23
    1 2 3 36.8 4.22
    -1 -2 -3 35.53 4.12
    1 2 4 13.92 3.13
    1 2 4 12.85 2.66
    -1 -2 -4 9.46 2.59
    1 2 4 11.56 1.76
    1 2 5 71.95 4.54
    1 2 5 59.86 6.01
    1 2 5 59.4 7.15
    1 2 5 50.94 11.72
    1 2 6 15.99 2.23
    1 2 6 16.84 4.03
    1 2 6 15.25 3.2
    1 2 7 2.28 0.86
    1 2 7 4.73 1.42
    1 2 7 4.49 1.27
    1 2 8 9.41 4.99
    1 2 8 15.18 4.48
    1 2 9 2.79 2.64
    1 2 9 6.42 1.05
    1 2 9 8.02 3.56
    1 2 10 5.63 4.71
    1 2 10 1.78 2.3
    1 2 11 7.75 3.79
    1 2 11 0.51 2.21
    1 2 12 -2.47 2.08
    1 2 12 -0.74 1.67
    1 2 13 7.15 5.52
    1 2 14 -0.43 2.09
    1 2 15 3.78 5.94
    1 2 16 8.67 7.04
    -1 -3 14 7.66 6.33
    -1 -3 13 2.12 6.35
    -1 -3 12 7.52 7.4
    -1 -3 11 1.36 5.91
    -1 -3 10 11.9 7.21
    1 3 -10 5.55 3.33
    -1 -3 9 7.11 2.29
    1 3 -9 10.6 4.21
    -1 -3 9 6.64 5.42
    1 3 -8 22.27 6.36
    -1 -3 8 19.07 3.57
    -1 -3 8 8.36 6.23
    -1 -3 7 22.54 8.01
    -1 -3 7 37.65 4.9
    -1 -3 6 112.29 8.02
    -1 -3 6 108.55 15.1
    -1 -3 5 124.47 7.98
    -1 -3 5 142.86 15.77
    1 3 -4 135.93 8.23
    -1 -3 4 137.58 7.96
    -1 -3 4 134.8 14.07
    1 3 -3 286.19 11.03
    -1 -3 3 310.8 19.29
    -1 -3 3 278.19 11
    1 3 -2 528.27 14.3
    -1 -3 2 580.24 23.18
    1 3 -1 361.93 12.23
    -1 -3 1 386.01 16.96
    -1 -3 0 748.53 20.55
    1 3 0 723.49 21.28
    -1 -3 -1 1543.21 26.67
    1 3 1 1494.86 26.83
    1 3 2 1749.45 29.03
    -1 -3 -2 1652.68 28.01
    -1 -3 -3 1949.75 32.74
    1 3 4 1142.15 23.9
    -1 -3 -4 1086.07 27.55
    1 3 4 1047.37 25.59
    1 3 5 871.26 26.19
    1 3 5 897.61 20.32
    1 3 5 902.18 24.38
    -1 -3 -5 925.43 28.77
    1 3 6 296.26 11.33
    1 3 6 283.72 16.04
    1 3 6 299.51 14.55
    1 3 7 233.3 10.39
    1 3 7 243.08 13.59
    1 3 7 247.51 15.85
    1 3 8 176.36 12.05
    1 3 8 160.22 8.81
    1 3 8 174.11 14.36
    1 3 9 108.23 9.8
    1 3 9 119.69 12.43
    1 3 10 35.19 10.72
    1 3 10 47.7 8.34
    1 3 11 13.05 4.5
    1 3 11 10.21 4.28
    1 3 12 9.51 6.1
    1 3 12 12.2 4.83
    1 3 13 9.17 4.35
    1 3 13 5.01 4.44
    1 3 14 4.07 4.42
    1 3 15 0.83 4.81
    1 3 16 4.73 4.79
    -1 -4 14 3.9 5.34
    -1 -4 13 6.66 5.76
    -1 -4 12 5.36 5.41
    -1 -4 11 13.49 9.58
    1 4 -10 12.32 5.62
    -1 -4 10 2.46 4.58
    1 4 -9 8.07 4.01
    -1 -4 9 2.89 4.02
    -1 -4 8 13.05 7.51
    -1 -4 8 25.63 4.37
    -1 -4 7 47.53 11.41
    -1 -4 7 46.07 5.78
    -1 -4 6 84.31 13.22
    -1 -4 6 71.41 7
    1 4 -5 86.18 7.58
    -1 -4 5 84.47 7.46
    -1 -4 5 80.15 12.19
    -1 -4 4 134.48 14.71
    1 4 -4 130.49 8.9
    -1 -4 4 120.14 8.78
    1 4 -3 210.56 10.88
    -1 -4 3 203.51 16.29
    1 4 -2 282.24 12.44
    -1 -4 2 298.94 17.88
    -1 -4 1 349.58 17.92
    -1 -4 0 425.19 17.49
    -1 -4 -1 415.83 16.22
    -1 -4 -2 221.51 11.88
    -1 -4 -3 436.12 17.45
    -1 -4 -4 76.06 7.87
    1 4 5 52.39 6.42
    -1 -4 -5 60.42 7.51
    1 4 6 8.01 2.9
    -1 -4 -6 5.17 3.1
    1 4 7 25.38 5.43
    1 4 7 23.73 4.53
    1 4 8 27.26 16.86
    1 4 8 19.02 4.18
    1 4 8 20.91 4.94
    1 4 9 11.83 9.44
    1 4 9 12.17 4.2
    1 4 9 11.93 3.54
    1 4 10 17.98 4.14
    1 4 10 16.85 10.82
    1 4 10 15.28 4.47
    1 4 11 -14.11 6.79
    1 4 11 -0.48 1.12
    1 4 12 3.48 2.08
    1 4 12 0 2.84
    1 4 13 5.43 3.9
    1 4 13 -4.19 3.84
    1 4 14 -0.39 2.23
    1 4 14 -0.73 3.24
    1 4 15 -0.17 3.29
    1 4 16 2.71 4.4
    -1 -5 13 6.67 7.47
    -1 -5 12 0.54 2.21
    -1 -5 11 -5.4 4.44
    1 5 -10 1.56 2.36
    -1 -5 10 0.13 3.18
    -1 -5 9 2.75 3.6
    -1 -5 8 7.62 6.73
    -1 -5 8 6.76 2.65
    -1 -5 7 1.42 3.06
    -1 -5 7 3.95 1.58
    -1 -5 6 3.5 1.61
    -1 -5 6 1.67 2.97
    -1 -5 5 0.73 1.83
    -1 -5 5 3.19 1.9
    -1 -5 4 32.15 7.79
    -1 -5 3 16.17 4.78
    -1 -5 2 7.62 3.47
    -1 -5 1 6.66 2.98
    -1 -5 0 31.01 5.52
    -1 -5 -1 351.97 17.35
    -1 -5 -2 1210.35 31.77
    -1 -5 -3 148.3 11.17
    -1 -5 -4 170.41 12.53
    -1 -5 -5 108.52 10.42
    -1 -5 -6 136.32 12.59
    1 5 6 132.54 11.11
    1 5 7 18.32 4.01
    -1 -5 -7 21.38 5.04
    -1 -5 -8 10.02 3.8
    1 5 8 16.07 4.27
    1 5 8 8.76 2.84
    1 5 9 114.54 12.62
    1 5 9 134.22 27
    1 5 9 100.91 10.1
    1 5 10 0.33 1.33
    1 5 10 3.05 8.08
    1 5 10 3.1 2.47
    1 5 11 -1.07 3.25
    1 5 11 0.2 1.16
    1 5 11 4.02 6.37
    1 5 12 2.26 2.27
    1 5 12 0.5 2.69
    1 5 13 5.21 3.68
    1 5 13 -15.5 7.16
    1 5 14 -1.69 1.8
    1 5 14 -3.01 5.17
    1 5 15 5.19 3.72
    1 5 15 -2.06 3.35
    -1 -6 13 -4.79 4.5
    -1 -6 12 -1.76 4.39
    -1 -6 11 0.63 4.66
    -1 -6 10 2.26 4.68
    -1 -6 9 6.67 5.49
    -1 -6 8 5.03 5.79
    -1 -6 7 0.58 3.07
    -1 -6 6 9.53 4.7
    -1 -6 5 3.33 3.77
    -1 -6 4 55.42 10.05
    -1 -6 3 34.08 7.56
    -1 -6 2 38.31 7.91
    -1 -6 2 43.47 9.04
    -1 -6 1 77.37 10.2
    -1 -6 0 105.14 11.16
    -1 -6 -1 141.29 12
    -1 -6 -2 303.15 17.45
    -1 -6 -3 214.63 14.82
    -1 -6 -4 393.41 20.44
    -1 -6 -5 212.96 15.4
    1 6 6 143.34 12.36
    -1 -6 -6 139.66 13.39
    1 6 7 93.31 9.97
    -1 -6 -7 85.84 10.86
    1 6 8 90.81 9.92
    1 6 8 90.37 10.74
    -1 -6 -8 97.45 12.65
    1 6 9 131.91 13.57
    1 6 9 130.77 12.2
    1 6 10 49.89 8.71
    1 6 10 49.87 7.49
    1 6 11 15.59 4.79
    1 6 11 29.37 16.4
    1 6 11 30.48 6.07
    1 6 12 5.98 2.63
    1 6 12 14.29 10.11
    1 6 13 5.77 4.41
    1 6 13 3.92 3.88
    1 6 14 -1.05 3.29
    1 6 14 7.96 4.99
    1 6 15 -1.21 3.13
    1 6 15 2.45 2.55
    -1 -7 12 -1.15 2.58
    -1 -7 11 6.87 5.01
    -1 -7 10 2.41 2.34
    -1 -7 9 8.06 5.73
    -1 -7 8 6.28 6.08
    -1 -7 7 27.07 8.07
    -1 -7 6 47.19 11.23
    -1 -7 5 32.59 9.28
    -1 -7 4 53.56 10.88
    -1 -7 3 81.69 12.62
    -1 -7 3 77.71 11.54
    -1 -7 2 89.51 12.31
    -1 -7 1 357.94 22.83
    -1 -7 0 124.77 13.09
    -1 -7 -1 202.53 15.99
    -1 -7 -2 441.4 22.94
    -1 -7 -3 222.59 16.14
    -1 -7 -4 310.63 19.43
    -1 -7 -5 214.96 16.52
    -1 -7 -6 390.67 23.34
    -1 -7 -7 17.53 5.72
    1 7 7 10.43 3.61
    -1 -7 -8 49.03 9.2
    1 7 8 46.36 7.86
    1 7 9 57.3 8.48
    1 7 9 63.95 9.83
    -1 -7 -9 57.3 10.18
    1 7 10 9.86 4.3
    1 7 10 3.1 1.93
    1 7 10 13.82 13.76
    1 7 11 4.98 2.97
    1 7 11 21.93 18.65
    1 7 11 7.06 3.62
    1 7 12 1.96 3.18
    1 7 12 7.41 10.15
    1 7 13 5.28 5.3
    1 7 13 5.75 2.77
    1 7 14 -1.09 1.63
    1 7 14 1.57 3.75
    1 7 15 4.08 2.28
    1 7 15 -10.91 7.67
    -1 -8 12 3.37 6.52
    -1 -8 11 5.38 7.62
    -1 -8 10 -0.99 2.12
    -1 -8 9 -3.68 3.8
    -1 -8 8 4.48 5.64
    -1 -8 7 -1.38 3.53
    -1 -8 6 4.35 4.48
    -1 -8 5 8.54 4.21
    -1 -8 4 -1.08 2.45
    -1 -8 4 0.13 1.72
    -1 -8 3 -2.87 3.29
    -1 -8 2 -2.8 3.94
    -1 -8 1 1.91 2.24
    -1 -8 0 0.88 2.36
    -1 -8 -1 7.49 3.05
    -1 -8 -2 27.48 6.41
    -1 -8 -3 45.94 8.46
    -1 -8 -4 49.64 8.15
    -1 -8 -5 28.1 6.25
    -1 -8 -6 85.36 11.58
    -1 -8 -7 49.63 9.36
    1 8 8 17.92 5.11
    -1 -8 -8 21.43 6.13
    1 8 9 4.68 2.88
    -1 -8 -9 6.78 4.2
    -1 -8 -10 7.57 3.86
    1 8 10 6 2.89
    1 8 10 10.01 4.3
    1 8 11 8.74 10.01
    1 8 11 -0.16 1.5
    1 8 11 2.43 1.27
    1 8 12 14.22 11.31
    1 8 12 -0.05 2.4
    1 8 13 0.06 1.56
    1 8 13 -3.9 5.63
    1 8 14 -1.53 2.75
    1 8 14 -1.26 6.21
    1 8 15 0.3 1.72
    -1 -9 11 0.58 2.38
    -1 -9 10 10.77 7.91
    -1 -9 9 1.41 2.48
    -1 -9 8 11.14 5.97
    -1 -9 7 -0.08 1.8
    -1 -9 6 8.18 5.2
    -1 -9 5 15.82 5.86
    -1 -9 5 1.26 4.56
    -1 -9 4 1.34 4.04
    -1 -9 3 11.68 5.04
    -1 -9 2 17.48 6.22
    -1 -9 1 8.86 4.66
    -1 -9 0 15.25 5.7
    -1 -9 -1 7.68 3.77
    -1 -9 -2 1.06 1.74
    -1 -9 -3 3.74 4.02
    -1 -9 -4 6.45 3.58
    -1 -9 -5 16.31 5.33
    -1 -9 -6 9.14 3.31
    -1 -9 -7 12.5 4.96
    1 9 8 10.05 4.19
    -1 -9 -8 7.46 4.12
    -1 -9 -9 12.95 5.88
    1 9 9 9.77 3.88
    1 9 10 7.9 3.97
    -1 -9 -10 6.32 4.61
    1 9 10 7.71 4.84
    1 9 11 9.32 3.78
    1 9 11 9.61 4.46
    1 9 12 -0.53 10.51
    1 9 12 1.81 1.43
    1 9 13 3.59 3.52
    1 9 13 22.79 14.22
    1 9 14 3.17 3.41
    1 9 14 5.06 7.17
    1 9 15 2.96 3.04
    -1 -10 10 -1 2.19
    -1 -10 9 -1.87 4.17
    -1 -10 8 10.15 6.8
    -1 -10 8 3.25 1.94
    -1 -10 7 -0.11 3.48
    -1 -10 7 8.37 7.13
    -1 -10 6 -5.64 3.8
    -1 -10 5 11.48 5.8
    -1 -10 4 5.96 4.53
    -1 -10 3 12.8 5.59
    -1 -10 2 10.36 5.64
    -1 -10 1 45.4 9.98
    -1 -10 0 53.83 10.45
    -1 -10 -1 41.31 8.74
    -1 -10 -2 50.84 9.46
    -1 -10 -3 80.72 12.24
    -1 -10 -4 55.4 10.31
    -1 -10 -5 57.16 9.99
    -1 -10 -6 62.05 10.92
    -1 -10 -7 54.86 10.1
    1 10 8 18.25 5.6
    -1 -10 -8 20.26 7.03
    1 10 9 7.44 3.98
    -1 -10 -9 13.1 5.25
    1 10 10 2.91 1.94
    -1 -10 -10 6.64 4.6
    1 10 11 9.43 5.29
    1 10 11 5.48 2.96
    -1 -10 -11 6 4.37
    1 10 12 -2.79 10.01
    1 10 12 2.95 2.39
    1 10 13 26.99 17.98
    1 10 13 -6.7 4.24
    1 10 14 -3.37 3.23
    -1 -11 9 6.34 5.85
    -1 -11 9 -0.23 3.67
    -1 -11 8 4.06 3.34
    -1 -11 7 2.41 4.65
    -1 -11 6 9.01 6.15
    -1 -11 5 0.19 2.2
    -1 -11 4 6.92 4.73
    -1 -11 3 3.69 5.34
    -1 -11 2 3.43 4.85
    -1 -11 1 2.14 3.34
    -1 -11 0 -1.41 3.05
    -1 -11 -1 0.75 2.05
    -1 -11 -2 0.75 2.41
    -1 -11 -3 6.13 3.64
    -1 -11 -4 10.69 4.61
    -1 -11 -5 5.88 3.67
    -1 -11 -6 8.03 4.58
    -1 -11 -7 0.46 2.35
    -1 -11 -8 11.21 5.06
    1 11 8 7.34 3.16
    1 11 9 0.97 1.95
    -1 -11 -9 5.91 4.43
    -1 -11 -10 3.71 4.59
    1 11 10 5.44 3.59
    1 11 11 1.86 3.1
    1 11 11 8 4.83
    -1 -11 -11 2.12 3.74
    1 11 12 2.98 3.55
    1 11 12 13.37 11.36
    1 11 13 1.6 2.59
    1 11 13 19.38 15.38
    -1 -12 8 4.12 5.4
    -1 -12 7 -1.99 3.16
    -1 -12 6 5.98 3.27
    -1 -12 5 1.16 2.46
    -1 -12 4 2.41 3.34
    -1 -12 3 6.64 5.47
    -1 -12 2 1.05 3.2
    -1 -12 1 0.87 1.87
    -1 -12 0 2.12 3.11
    -1 -12 -1 6.63 5.34
    -1 -12 -2 0.57 2.26
    -1 -12 -3 2.51 3.93
    -1 -12 -4 -0.09 2.33
    -1 -12 -5 -4.76 3.78
    -1 -12 -6 -0.43 1.83
    -1 -12 -7 3.06 2.73
    -1 -12 -8 10.64 6.08
    1 12 8 0.74 2.49
    1 12 9 0.25 1.53
    -1 -12 -9 0 2.2
    -1 -12 -10 -9.13 5.47
    1 12 10 -0.24 2.12
    1 12 11 8.39 4.67
    -1 -12 -11 10.48 6.1
    1 12 11 2.75 3.14
    1 12 12 2.06 3.04
    -1 -12 -12 0.07 2.36
    -1 -13 6 -4.69 6.31
    -1 -13 5 3.04 4.83
    -1 -13 4 3.97 3.99
    -1 -13 3 8.5 6.31
    -1 -13 2 0.15 3.56
    -1 -13 1 -3.15 4.4
    -1 -13 0 8.62 3.62
    -1 -13 -1 6.35 4.09
    -1 -13 -2 16.85 7.57
    -1 -13 -3 12.45 5.66
    -1 -13 -4 13.48 6.67
    -1 -13 -5 13.1 5.48
    -1 -13 -6 10.13 5.18
    -1 -13 -7 4.53 5.8
    -1 -13 -8 23.96 8.25
    1 13 8 4.43 3.5
    -1 -13 -9 8.03 4.03
    1 13 9 12.95 5.37
    -1 -13 -10 2.28 3.97
    1 13 10 3.79 2.69
    1 13 11 4.64 4.43
    1 13 11 4.06 1.64
    -1 -14 5 1.64 3.78
    -1 -14 4 11.42 9.67
    -1 -14 3 2.75 5.17
    -1 -14 2 -1.39 2.86
    -1 -14 1 -7.97 5.2
    -1 -14 0 -5.03 5.41
    -1 -14 -1 3.96 4.78
    -1 -14 -2 -0.92 2.54
    -1 -14 -3 6.71 4.54
    -1 -14 -4 -0.73 2.89
    -1 -14 -5 1.12 3.07
    -1 -14 -6 3.66 4.21
    -1 -14 -7 2.83 4.34
    -1 -14 -8 6.22 4.57
    1 14 8 5.58 3.82
    -1 -14 -9 3.03 3.99
    1 14 9 5.98 4.73
    1 14 10 1.02 1.93
    -1 -15 2 -4.35 4.05
    -1 -15 1 0.72 3.28
    -1 -15 0 0.6 2.71
    -1 -15 -1 8.05 5.93
    -1 -15 -2 9.81 6.11
    -1 -15 -3 5.85 5.75
    -1 -15 -4 0.5 3.2
    -1 -15 -5 11.51 6.58
    -1 -15 -6 13.73 7.15
    2 -14 -5 36.4 11.16
    2 -14 -4 5.29 4.07
    2 -14 -3 0.17 3.47
    2 -14 -2 8.44 6.12
    2 -14 -1 25.56 9.68
    2 -14 0 4.88 4.09
    2 -14 1 4.07 5.24
    2 -14 2 13.23 6.81
    2 -14 3 1.07 2.57
    2 -14 4 -1.82 3.91
    2 -13 -8 27.29 9.39
    2 -13 -7 28.64 9.92
    2 -13 -6 18.41 7.51
    2 -13 -5 13.75 6.51
    2 -13 -4 24.53 8.81
    2 -13 -3 42.22 10.86
    2 -13 -2 56.61 13.11
    2 -13 -1 48.05 11.86
    2 -13 0 26.74 9
    2 -13 1 16.5 6.67
    2 -13 2 11.9 6.41
    2 -13 3 16.8 6.57
    2 -13 4 17.35 9.17
    2 -13 5 9.63 5.3
    2 -13 6 4.59 5.24
    2 -13 7 0.44 2.47
    2 -12 -9 -9.01 5.81
    2 -12 -8 1.65 3.86
    2 -12 -7 15.73 6.78
    2 -12 -6 7.44 4.91
    2 -12 -5 9.85 5.89
    2 -12 -4 8.17 5.19
    2 -12 -3 15.6 7.2
    2 -12 -2 9.89 5.09
    2 -12 -1 8.68 5.66
    2 -12 0 18.01 7.6
    2 -12 1 10.13 5.96
    2 -12 2 7.46 4.9
    2 -12 3 9.73 7.01
    2 -12 4 6.04 4.21
    2 -12 5 12.28 6.29
    2 -12 6 7.26 4.91
    2 -12 7 0.58 4.13
    2 -12 8 5.91 5.69
    -2 11 11 -1.43 2.37
    -2 11 11 18.52 17.22
    2 -11 -10 -11.66 6.28
    2 -11 -9 18.47 8.24
    -2 11 9 7.29 3.73
    2 -11 -8 5.75 2.32
    2 -11 -7 1.87 3.19
    2 -11 -6 6.14 3.88
    2 -11 -5 2.46 5.15
    2 -11 -4 0.51 2.19
    2 -11 -3 0.19 2.43
    2 -11 -2 8.51 3.12
    2 -11 -1 9.57 5.38
    2 -11 0 11.16 6.31
    2 -11 1 5.41 3.9
    2 -11 2 5.42 3.63
    2 -11 3 6.98 5.7
    2 -11 4 16.37 6.96
    2 -11 5 8.79 5.21
    2 -11 6 7.3 6.1
    2 -11 7 4.84 4.31
    2 -11 8 3.05 3.61
    2 -11 9 3.06 4.07
    2 -11 10 4.7 4.59
    -2 10 12 16.28 16.88
    -2 10 11 7.58 4.35
    -2 10 11 14.08 18.64
    -2 10 10 12.49 17.89
    2 -10 -10 0.75 3.7
    -2 10 9 9.9 4.32
    2 -10 -9 12.32 5.98
    2 -10 -8 8.01 4.3
    2 -10 -7 54.44 11.25
    2 -10 -6 43 10.16
    2 -10 -5 85.05 13.8
    2 -10 -4 92.77 13.73
    2 -10 -3 150.34 17.42
    2 -10 -2 162.11 17.92
    2 -10 -1 203.27 20.51
    2 -10 0 135.1 16.97
    2 -10 1 56.47 11.45
    2 -10 2 91.95 14.3
    2 -10 3 82.03 14.03
    2 -10 4 57.94 12.26
    2 -10 5 45.5 11.3
    2 -10 6 53.14 11.91
    2 -10 7 18.55 8.54
    2 -10 8 5.22 4.02
    2 -10 9 11.06 7.83
    2 -10 10 11.39 7.24
    2 -10 11 6.02 4.82
    2 -10 11 1.31 4.04
    -2 9 12 1.57 9.6
    -2 9 11 3.15 2
    -2 9 11 17.99 16.01
    -2 9 10 33.53 7.69
    -2 9 10 36.23 18.71
    -2 9 9 20.05 5.26
    2 -9 -9 38.67 11.02
    2 -9 -8 34.28 8.96
    2 -9 -7 99.54 15.19
    2 -9 -6 97.04 14.35
    2 -9 -5 126.12 15.87
    2 -9 -4 193.51 19.34
    2 -9 -3 85.65 13.01
    2 -9 -2 146.2 16.12
    2 -9 -1 109.8 14.25
    2 -9 0 193.8 18.87
    2 -9 1 52.32 10.26
    2 -9 2 119.91 15.47
    2 -9 3 221.12 21.29
    2 -9 4 41.8 10.15
    2 -9 5 44.33 10.31
    2 -9 6 9.85 6.04
    2 -9 7 16.23 6.34
    2 -9 7 12.41 3.88
    2 -9 8 8.18 3.87
    2 -9 8 10.42 5.34
    2 -9 8 19.06 7.67
    2 -9 9 11.21 4.84
    2 -9 9 19.68 7.53
    2 -9 9 9.47 6.81
    2 -9 10 7.43 5.42
    2 -9 10 1.85 5.16
    2 -9 11 2.67 4.79
    2 -9 11 1.69 3.73
    2 -9 12 1.08 2.83
    2 -9 12 10.32 7.44
    -2 8 13 -4.53 7.28
    -2 8 12 11.31 8.4
    -2 8 11 11.16 4.83
    -2 8 11 8.28 11.09
    -2 8 10 1.79 2.9
    -2 8 10 18.55 14.35
    2 -8 -9 9.95 4.05
    -2 8 9 4.36 2.52
    -2 8 9 7.78 12.25
    2 -8 -8 -1.41 4.23
    2 -8 -7 16.76 6.41
    2 -8 -6 -0.14 3.56
    2 -8 -5 6.59 4.52
    2 -8 -4 15.51 5.62
    2 -8 -3 6.89 3.65
    2 -8 -2 3.92 1.48
    2 -8 -1 2.53 3.02
    2 -8 0 3.98 3.37
    2 -8 1 -1.58 2.52
    2 -8 2 2.31 3.75
    2 -8 3 0.26 2.24
    2 -8 4 0.75 2.6
    2 -8 4 2.48 2.87
    2 -8 5 10.71 4.8
    2 -8 5 14.04 5.85
    2 -8 6 1.56 2.38
    2 -8 6 1.49 2.05
    2 -8 7 0.67 1.31
    2 -8 7 4.15 3.97
    2 -8 7 2.17 2.16
    2 -8 8 5.27 3.82
    2 -8 8 2.84 1.8
    2 -8 8 1.74 2.84
    2 -8 9 10.24 6.54
    2 -8 9 5.87 2.35
    2 -8 10 -0.65 3.66
    2 -8 11 0.02 3.17
    2 -8 12 4.36 4.35
    2 -8 13 -1.71 3.02
    -2 7 13 -2.93 4.23
    -2 7 12 3.4 6.69
    -2 7 11 3.66 9.13
    -2 7 11 21.03 5.79
    -2 7 10 18.31 5.3
    -2 7 10 5.49 10.48
    -2 7 9 11.87 4.65
    -2 7 9 11.11 2.93
    -2 7 9 21.77 15.59
    2 -7 -8 19.2 6.41
    2 -7 -7 21.73 6.57
    2 -7 -6 121.97 14.82
    2 -7 -5 74.84 11.5
    2 -7 -4 84.17 11.17
    2 -7 -3 158.2 15.21
    2 -7 -2 211.23 17.19
    2 -7 -1 253.39 18.57
    2 -7 0 177.31 15.65
    2 -7 1 334.63 22.1
    2 -7 2 196.54 16.95
    2 -7 2 169.31 16.66
    2 -7 3 204.62 17.72
    2 -7 3 181.17 17.29
    2 -7 4 130.83 16.02
    2 -7 4 141.93 15.62
    2 -7 5 127.79 14.58
    2 -7 5 145.58 16.69
    2 -7 5 144.19 17.11
    2 -7 6 56.64 11.1
    2 -7 6 51.91 9.57
    2 -7 6 60.3 11.48
    2 -7 7 33.37 8.53
    2 -7 7 51.24 9.88
    2 -7 8 45.06 10.45
    2 -7 8 44.74 9.3
    2 -7 9 28.06 7.59
    2 -7 9 24.14 8.61
    2 -7 10 15.48 5.47
    2 -7 10 16.45 6.96
    2 -7 11 7.31 4.41
    2 -7 12 7.39 7.45
    2 -7 13 -0.46 2.19
    2 -7 14 -0.86 2.36
    -2 6 14 13.56 8.4
    -2 6 13 4.56 2.87
    -2 6 12 3.91 4.08
    -2 6 11 7.63 7.94
    -2 6 11 25.28 6.38
    -2 6 10 19.94 5.16
    -2 6 10 13.45 10.95
    -2 6 9 40.1 7.43
    -2 6 9 35.16 5.61
    -2 6 8 89.81 9.01
    -2 6 8 78.84 24.56
    2 -6 -7 135.46 16.07
    2 -6 -6 203.37 18.75
    2 -6 -5 381.69 24.52
    2 -6 -4 428.05 24.41
    2 -6 -3 602.5 27.67
    2 -6 -2 751.13 30.6
    2 -6 -1 998.77 34.24
    2 -6 0 942.78 33.21
    2 -6 1 665.55 30.68
    2 -6 1 647.71 27.95
    2 -6 2 340.01 22.03
    2 -6 2 343.08 21.51
    2 -6 3 303.75 20.93
    2 -6 3 317.61 21.37
    2 -6 4 207.36 18.9
    2 -6 4 236.57 18.79
    2 -6 5 244.99 21.8
    2 -6 5 255.76 19.84
    2 -6 5 265.28 21.97
    2 -6 6 155.9 17.51
    2 -6 6 152.04 15.3
    2 -6 7 84.83 13.39
    2 -6 7 86.15 11.76
    2 -6 8 66.12 12.9
    2 -6 8 64.85 10.49
    2 -6 9 41.5 8.5
    2 -6 9 43.72 10.65
    2 -6 10 29.75 7.33
    2 -6 10 17.93 8.47
    2 -6 11 9.01 4.48
    2 -6 12 1.34 4.16
    2 -6 13 -8.52 5.42
    2 -6 14 1.08 2.84
    -2 5 14 1.81 4.03
    -2 5 13 2.84 2.39
    -2 5 12 8.34 5.56
    -2 5 11 10.53 3.9
    -2 5 11 4.99 4.45
    -2 5 10 0.85 1.12
    -2 5 10 0.75 2.81
    -2 5 9 10.17 11.11
    -2 5 9 20.53 5.14
    -2 5 8 15.13 4.29
    -2 5 8 16.58 3.69
    -2 5 8 28.61 17.39
    2 -5 -7 7.49 2.81
    -2 5 7 13.54 12.07
    2 -5 -6 69.52 10.88
    2 -5 -5 33.01 6.95
    2 -5 -4 5.43 1.26
    2 -5 -3 23.3 5.28
    2 -5 -2 8.44 3.11
    2 -5 -1 28.62 5.2
    2 -5 0 34.69 6.19
    2 -5 1 3.34 2.18
    2 -5 1 2.78 2.04
    2 -5 2 24.72 5.38
    2 -5 2 30.89 5.77
    2 -5 3 23.94 5.41
    2 -5 3 28.65 6.03
    2 -5 4 43.65 7.78
    2 -5 4 38.01 8.39
    2 -5 4 41.87 7.35
    2 -5 5 22.29 5.5
    2 -5 5 6.15 4.71
    2 -5 6 54.4 8.75
    2 -5 6 33.96 8.32
    2 -5 7 20.12 6.43
    2 -5 7 25.41 6.15
    2 -5 8 9.87 4.5
    2 -5 8 0.54 1.51
    2 -5 9 3.53 1.79
    2 -5 9 4.13 3.41
    2 -5 10 15.56 6.44
    2 -5 10 18.54 5.46
    2 -5 11 5.03 2.86
    2 -5 11 7.83 5.58
    2 -5 12 -2.23 3.02
    2 -5 13 1.63 4.35
    2 -5 14 8.22 6.04
    2 -5 15 3.04 3.73
    -2 4 14 4.46 4.73
    -2 4 13 1.49 4.12
    -2 4 12 11.17 5.87
    -2 4 11 22.75 5.98
    -2 4 11 27.04 8.89
    -2 4 10 22.1 10.45
    -2 4 10 23.56 5.54
    2 -4 -10 25.2 6.65
    2 -4 -9 98.15 13.21
    -2 4 9 88.39 18.02
    -2 4 9 86.39 9.79
    -2 4 8 17.07 3.29
    -2 4 8 15.34 4.34
    2 -4 -8 14.75 4.96
    -2 4 8 24.76 12.14
    -2 4 7 33.44 5.46
    -2 4 7 26.71 4.07
    2 -4 -7 29.34 6.99
    -2 4 7 42.96 16.61
    2 -4 -6 42 8.19
    2 -4 -6 40.47 7.83
    -2 4 6 40.02 15.15
    2 -4 -5 101.29 12.15
    2 -4 -5 88.86 11.19
    2 -4 -4 73.32 9.31
    2 -4 -4 59.84 9.04
    2 -4 -3 12.15 4.26
    2 -4 -3 14.44 3.81
    2 -4 -2 334.24 17.42
    2 -4 -1 114.14 9.77
    2 -4 0 278.93 16.66
    2 -4 0 282.9 14.98
    2 -4 1 295.36 15.77
    2 -4 1 302.5 17.42
    2 -4 2 142.72 12.19
    2 -4 2 124.15 10.6
    2 -4 3 273.94 16.89
    2 -4 3 269.3 17.24
    2 -4 3 231.12 16.77
    2 -4 4 418.25 21.99
    2 -4 4 438.59 22.6
    2 -4 5 53.9 8.06
    2 -4 5 46.73 8.56
    2 -4 6 92.78 12.85
    2 -4 6 119.98 12.42
    2 -4 7 63.88 9.33
    2 -4 7 55.79 10.82
    2 -4 8 47.88 8.33
    2 -4 8 43.29 9.62
    2 -4 9 33.92 8.59
    2 -4 9 21.26 5.33
    2 -4 10 48.83 8.57
    2 -4 10 47.45 11.16
    2 -4 11 35.93 10.12
    2 -4 11 47.79 8.79
    2 -4 12 1.8 3.78
    2 -4 13 -0.01 4.65
    2 -4 14 1.84 5.47
    2 -4 15 5.43 5.74
    -2 3 14 4.74 5.98
    -2 3 13 11.77 6.76
    -2 3 12 18.71 8.47
    -2 3 11 23.95 6.17
    -2 3 11 42.28 11.51
    2 -3 -10 84.09 12.04
    -2 3 10 118.59 17.43
    -2 3 10 92.39 10.92
    2 -3 -9 7.89 3.71
    -2 3 9 7.97 3.2
    -2 3 9 5.99 2.11
    -2 3 9 0.19 4.31
    -2 3 8 133.97 11.45
    -2 3 8 135.1 7.81
    -2 3 8 153.85 23.61
    2 -3 -8 136.61 14.54
    -2 3 7 239.76 10.51
    2 -3 -7 255 19.37
    -2 3 7 240.69 14.37
    -2 3 6 380.71 13.16
    2 -3 -6 380.22 22.67
    -2 3 6 385.94 16.64
    2 -3 -5 562.66 26.26
    2 -3 -5 572.55 27.95
    2 -3 -4 1039.46 34.59
    2 -3 -4 996.85 34.17
    2 -3 -3 1247.12 36.24
    2 -3 -3 1280.84 34.45
    2 -3 -2 705.18 26.73
    2 -3 -2 716.67 23.64
    2 -3 -1 2163.27 44.76
    2 -3 -1 2222.49 38.91
    2 -3 0 2813.25 47.56
    2 -3 0 2833.38 41.39
    2 -3 1 3460.38 53.3
    2 -3 1 3415.12 45.88
    2 -3 2 1743.89 38.81
    2 -3 2 1698.04 33.7
    2 -3 3 520.79 22.03
    2 -3 3 562.16 21.34
    2 -3 4 453.88 21.78
    2 -3 4 462.77 21.62
    2 -3 5 711.64 28.49
    2 -3 5 710.12 29.73
    2 -3 6 427.72 22.43
    2 -3 6 409.2 24.92
    2 -3 7 239.52 21.29
    2 -3 7 280.98 19.19
    2 -3 8 158.5 14.58
    2 -3 8 149.3 17.42
    -2 3 -8 200.05 12.05
    2 -3 9 93.85 11.54
    2 -3 9 79.91 13.66
    2 -3 10 56.57 9.23
    2 -3 10 48.67 10.75
    2 -3 11 2.89 3.19
    2 -3 11 17.02 5.26
    2 -3 12 8.77 5.85
    2 -3 12 20.39 5.74
    2 -3 13 4.93 7.55
    2 -3 14 0.98 4.85
    2 -3 15 2.17 5.65
    -2 2 14 7.7 5.68
    -2 2 13 5.75 5.43
    -2 2 12 7.51 5.08
    -2 2 11 13.95 6.86
    -2 2 10 65.28 14.06
    2 -2 -10 66.53 10.29
    -2 2 10 54.98 8.38
    2 -2 -9 11.77 4.56
    -2 2 9 13.19 6.71
    -2 2 9 15.14 4.41
    2 -2 -8 56.58 9.03
    -2 2 8 51 11.25
    -2 2 8 53.7 7.31
    -2 2 8 52.37 5.35
    2 -2 -7 76.34 10.1
    -2 2 7 70.95 4.77
    -2 2 7 74.1 7.8
    -2 2 7 73.8 6.87
    -2 2 7 91.54 16.16
    -2 2 6 84.63 7.64
    2 -2 -6 77.06 9.92
    -2 2 6 80.99 5.01
    -2 2 5 64.83 4.56
    2 -2 -5 68.21 8.8
    -2 2 5 61.22 6.01
    -2 2 4 419.47 36.76
    2 -2 -4 157.33 12.43
    2 -2 -3 204.08 13.71
    2 -2 -3 177.47 12.83
    2 -2 -2 14.49 3.48
    2 -2 -2 14.26 3.16
    2 -2 -1 276.7 14.25
    2 -2 -1 301.15 13.39
    2 -2 -1 285.4 12.53
    2 -2 0 52.04 5.67
    2 -2 0 43.09 5.59
    2 -2 0 46.48 4.71
    -2 2 0 49.56 4.65
    2 -2 1 119.61 9.02
    -2 2 -1 122.96 7.04
    -2 2 -1 128.94 9.71
    2 -2 1 122.6 9
    2 -2 1 123.66 7.33
    -2 2 -2 110.24 7.97
    -2 2 -2 143.01 10.37
    2 -2 2 130.45 8.45
    2 -2 2 130.15 9.71
    2 -2 2 122.16 7.99
    2 -2 3 22.74 4.66
    -2 2 -3 28.86 4.79
    2 -2 3 20.06 3.82
    -2 2 -3 20.45 3.93
    2 -2 4 30.57 5.36
    2 -2 4 30.98 5.53
    2 -2 5 189 13.8
    2 -2 5 186.24 14.91
    -2 2 -6 34.12 4.73
    2 -2 6 26.79 5.39
    2 -2 6 30.94 6.66
    2 -2 7 44.11 7.24
    -2 2 -7 46.39 5.44
    2 -2 7 33.31 8.06
    2 -2 8 8.49 3.71
    2 -2 8 0.5 2.96
    2 -2 9 18.61 4.83
    2 -2 9 16.28 6
    2 -2 10 9.12 5.18
    2 -2 10 13.81 4.37
    2 -2 11 24.54 7.81
    2 -2 11 33.06 6.98
    2 -2 12 14.9 6.96
    2 -2 12 15.11 4.6
    2 -2 13 3.83 6.43
    2 -2 14 4.79 5.66
    2 -2 15 9.4 5.8
    2 -2 16 2.38 4.11
    -2 1 14 3.52 4.38
    -2 1 13 5.45 5.1
    -2 1 12 7.16 7.28
    -2 1 11 11.51 6.88
    2 -1 -10 17 5.56
    -2 1 10 7.6 6.94
    -2 1 9 21.38 8.9
    2 -1 -9 29.25 6.72
    -2 1 8 16.04 8.03
    -2 1 8 9.06 3.17
    2 -1 -8 15.75 4.76
    -2 1 7 20.62 6.67
    2 -1 -7 18.85 4.73
    -2 1 7 19.38 4.14
    2 -1 -6 -0.03 1.35
    -2 1 6 5.2 2.34
    -2 1 6 -0.72 4.22
    -2 1 6 5.11 1.51
    -2 1 5 82.49 6.75
    2 -1 -5 72.6 8.78
    -2 1 5 72.42 6.45
    -2 1 4 47.84 2.71
    2 -1 -4 46.91 6.87
    -2 1 4 53.83 5.58
    -2 1 4 48.75 4.61
    -2 1 3 1.79 1.03
    -2 1 3 2.39 2.56
    2 -1 -3 2.2 1.82
    2 -1 -2 125.44 9.5
    2 -1 -2 117.41 9.16
    -2 1 2 126.67 8
    -2 1 1 17.56 2.94
    -2 1 1 14.98 3.19
    -2 1 1 13.64 2.51
    2 -1 -1 16.38 2.92
    2 -1 -1 14.5 3.06
    2 -1 -1 17.79 2.73
    2 -1 0 30.75 4.24
    2 -1 0 41.85 4.3
    -2 1 0 33.67 3.27
    2 -1 0 33.07 3.25
    -2 1 0 36.84 4.48
    -2 1 0 38.34 4.37
    -2 1 -1 70.74 6.48
    -2 1 -1 65.36 4.16
    -2 1 -1 82.5 6.43
    2 -1 1 69.18 4.21
    2 -1 1 76.17 6.37
    2 -1 1 68.59 5.63
    2 -1 2 43.39 5.41
    -2 1 -2 40.39 5.22
    -2 1 -2 45.86 4.14
    2 -1 2 47.95 4.5
    2 -1 2 43.59 3.84
    -2 1 -2 45.98 4.74
    2 -1 3 1.82 1.16
    -2 1 -3 1.55 1.08
    -2 1 -3 6.46 1.81
    -2 1 -3 4 1.75
    2 -1 3 2.15 1.22
    -2 1 -4 79.8 6.9
    -2 1 -4 100.11 7.13
    2 -1 4 80.38 8.45
    2 -1 4 84.33 8.82
    2 -1 5 177.24 12.67
    -2 1 -5 171.8 10.01
    2 -1 5 180.51 14.29
    2 -1 6 81.17 10.81
    2 -1 6 81.1 9.07
    2 -1 7 50.27 8
    2 -1 7 60.8 10.01
    2 -1 8 66.62 8.91
    -2 1 -8 81.55 6.7
    2 -1 8 52.87 10.06
    -2 1 -9 30.82 4.01
    2 -1 9 28.96 6.49
    2 -1 9 23.31 6.8
    2 -1 10 30.4 6.44
    2 -1 10 24.65 7.89
    2 -1 11 43.25 9.85
    2 -1 11 42.08 7.96
    2 -1 12 14.57 4.11
    2 -1 12 16.25 7.05
    2 -1 13 2.36 1.92
    2 -1 13 10.69 5.47
    2 -1 14 5.07 5.5
    2 -1 15 1.45 5
    2 -1 16 -0.62 3.13
    -2 0 14 1.67 4.27
    -2 0 13 9.23 7.16
    -2 0 12 13.6 7.14
    -2 0 11 17.61 10.31
    2 0 -10 31.02 6.99
    -2 0 10 33.66 10.7
    2 0 -9 74.24 10.58
    -2 0 9 98.78 16.19
    2 0 -8 102.8 12.34
    -2 0 8 110.2 16.03
    -2 0 7 191.58 19.54
    2 0 -7 164.1 14.98
    2 0 -6 265.39 18.45
    -2 0 6 267.15 22.3
    2 0 -5 743.77 28.63
    -2 0 5 796.75 35.41
    -2 0 5 707.73 20.86
    -2 0 4 581.02 16.55
    2 0 -4 608.43 24.4
    -2 0 3 947.93 21.46
    -2 0 3 963.97 17.66
    2 0 -3 946.41 28.48
    -2 0 3 943.15 16.93
    2 0 -2 387.66 16.76
    -2 0 2 430.89 14.81
    -2 0 2 437.05 10.91
    -2 0 2 480.17 20.55
    2 0 -1 2597.44 39.78
    2 0 -1 2753.7 26.12
    -2 0 1 2735.66 41.26
    -2 0 1 2570.92 27.82
    -2 0 1 2671.46 36.67
    -2 0 1 2680.32 40.91
    -2 0 1 2544.1 36.21
    -2 0 0 2549.88 36.55
    2 0 0 2504.91 35.12
    -2 0 0 2352.84 34.8
    2 0 0 2616.13 29.74
    -2 0 0 2537.45 25.82
    -2 0 0 2418.12 29.57
    2 0 0 2355.97 34.48
    -2 0 0 2718.68 29.63
    -2 0 -1 3077.72 38.04
    2 0 1 3267.22 35.12
    2 0 1 3139.33 37.11
    -2 0 -1 3320.72 38.16
    2 0 1 3013.62 38.32
    -2 0 -1 3137.66 40.34
    -2 0 -2 9999 57.47
    2 0 2 9301.23 49.68
    2 0 2 8980.18 47.36
    2 0 2 8859.47 69.94
    2 0 2 8254.79 61.98
    -2 0 -2 9131.94 75.58
    2 0 2 8933.08 72.25
    -2 0 -2 9025.9 68.93
    -2 0 -3 2456.29 25.22
    -2 0 -3 2333.53 43.86
    2 0 3 2500.84 22.57
    2 0 3 2261.34 41.25
    2 0 3 1990.73 32.68
    2 0 3 2074.55 30.28
    2 0 4 1118.64 31.69
    2 0 4 1035.58 20.7
    2 0 4 1091.96 28.59
    2 0 5 1112.95 33.71
    2 0 5 1087.88 33.9
    2 0 6 1209.45 38.02
    2 0 6 1199.83 38.15
    2 0 7 399.51 24.62
    2 0 8 302.08 22.78
    2 0 9 279.93 22.74
    2 0 10 125.19 16.29
    2 0 10 104.18 12.12
    2 0 11 87.36 14.69
    2 0 11 95.84 11.46
    2 0 12 32.12 7.03
    2 0 12 38.15 9.14
    2 0 13 10.92 6.33
    2 0 13 15.62 5.31
    2 0 14 5.95 4.16
    2 0 15 10.69 5.95
    2 0 16 8.43 6.49
    -2 -1 14 12.53 7.64
    -2 -1 13 3.75 3.48
    -2 -1 12 10.08 6.56
    -2 -1 11 6.95 5.52
    -2 -1 10 49.27 12.17
    2 1 -10 40.64 8.16
    -2 -1 9 81.99 15.94
    2 1 -9 102.72 13.15
    -2 -1 8 82.78 16.26
    -2 -1 8 101.91 7.32
    2 1 -8 99.17 12.45
    -2 -1 7 82.56 13.16
    -2 -1 7 82.1 6.14
    2 1 -7 95.74 11.77
    -2 -1 6 178.36 18.28
    2 1 -6 171.61 15.38
    2 1 -5 402.4 22.35
    -2 -1 5 374.07 25.22
    2 1 -5 408.19 16.57
    -2 -1 4 434.75 25.04
    2 1 -4 483.39 15.76
    2 1 -4 427.52 14.74
    2 1 -3 813.86 20.87
    2 1 -3 847.7 17.32
    -2 -1 3 841.83 31.3
    2 1 -2 1103.16 30.62
    2 1 -2 1121.15 24.63
    -2 -1 2 1112.51 32.67
    2 1 -2 1141.41 14.28
    2 1 -1 2289.18 24.23
    2 1 -1 2335.12 41.07
    -2 -1 0 1450.36 21.01
    2 1 0 1386.16 21.69
    2 1 0 1412.16 15.93
    2 1 0 1451.96 23.81
    -2 -1 -1 1051.68 20.69
    2 1 1 1019.77 20.77
    2 1 1 1075.97 13.93
    2 1 1 1024.26 18.35
    -2 -1 -1 1055.28 18
    2 1 1 1009.74 21.55
    -2 -1 -2 371.62 13.96
    2 1 2 350.59 10.69
    2 1 2 347.66 13.16
    2 1 2 343.91 12.87
    -2 -1 -2 358.79 13.18
    2 1 3 215.28 11.28
    -2 -1 -3 227.83 12.22
    2 1 3 209.04 6.25
    2 1 3 215.88 11.76
    -2 -1 -3 220.45 12.14
    2 1 3 203.03 8.02
    2 1 4 141.45 10.05
    2 1 4 128.71 8.38
    2 1 4 141.73 18.71
    2 1 4 148.98 11.02
    2 1 5 109.92 10.26
    2 1 5 167.58 15.47
    2 1 6 458.76 13.7
    2 1 6 507.17 26.9
    2 1 6 467.85 22.96
    2 1 7 113.76 6.29
    2 1 7 123.1 14.14
    2 1 7 116.7 12.17
    2 1 8 76.05 10.36
    2 1 8 78.34 11.69
    2 1 9 49.67 9.56
    2 1 9 43.87 8.39
    2 1 10 11.86 3.79
    2 1 10 17.7 6.69
    2 1 11 23.98 7.9
    2 1 12 23.05 7.95
    2 1 13 0.68 3.11
    2 1 13 2.46 1.46
    2 1 14 7.23 6.44
    2 1 15 -1.59 2.83
    2 1 16 -2.71 4.11
    -2 -2 14 3.47 4.75
    -2 -2 13 8.14 6.79
    -2 -2 12 0.11 2.13
    -2 -2 11 -0.1 2.04
    2 2 -10 8.73 4.15
    -2 -2 10 6.36 6.59
    -2 -2 9 11.16 8.43
    2 2 -9 34.22 7.99
    -2 -2 8 2.87 1.31
    2 2 -8 7.16 3.87
    -2 -2 8 -0.58 3.29
    -2 -2 7 32.64 3.34
    -2 -2 7 32.45 9.08
    2 2 -7 37.42 7.92
    2 2 -6 36.85 7.74
    -2 -2 6 36.23 8.31
    -2 -2 6 34.51 3
    2 2 -6 29.74 3.55
    2 2 -5 61.18 9.19
    2 2 -5 52.98 5.53
    -2 -2 5 50.13 10.08
    2 2 -4 30.64 4.76
    -2 -2 4 24.44 6.53
    2 2 -4 30.26 6.45
    -2 -2 3 63.95 8.91
    -2 -2 2 28.79 5.46
    -2 -2 1 2709.45 43.61
    2 2 -1 2302.35 41.7
    -2 -2 0 215.65 10
    2 2 0 209.7 10.18
    2 2 0 195.45 9.22
    2 2 1 98.86 7.03
    -2 -2 -1 100.52 5.35
    2 2 1 92.89 6.08
    -2 -2 -2 701.52 13
    2 2 2 737.84 19.86
    2 2 2 718.94 13.71
    2 2 3 546.72 13.87
    2 2 3 530.37 17.88
    -2 -2 -3 519.07 13.53
    2 2 3 523.19 17.7
    2 2 4 8.12 2.63
    2 2 4 7.97 2.84
    -2 -2 -4 4.86 1.5
    2 2 4 5.34 1.76
    2 2 5 9.38 1.21
    2 2 5 5.22 6.88
    2 2 5 13.79 3.57
    2 2 5 11.31 3.07
    2 2 6 49.49 6.44
    2 2 6 52.01 7.21
    2 2 7 45.06 7.04
    2 2 7 39.64 6.11
    2 2 8 2.53 1.76
    2 2 8 3.78 2.74
    2 2 9 3.81 1.25
    2 2 9 -0.02 2.09
    2 2 10 2.24 3.28
    2 2 10 4.26 2.91
    2 2 11 13.52 5.28
    2 2 11 10.56 5.33
    2 2 12 4.07 3.43
    2 2 12 5.11 3.16
    2 2 13 11.46 5.18
    2 2 14 0.65 4.77
    2 2 15 3.52 4.64
    2 2 16 11.7 6.76
    -2 -3 14 12.39 7.12
    -2 -3 13 8.5 6.52
    -2 -3 12 18.38 9.12
    -2 -3 11 7.86 7.18
    -2 -3 10 21.19 8.33
    2 3 -10 37.29 8.49
    -2 -3 9 34.65 10.78
    2 3 -9 57.49 10.85
    -2 -3 8 48.21 12.34
    2 3 -8 81.99 12.9
    -2 -3 7 68.03 4.56
    2 3 -7 80.38 12.66
    -2 -3 7 62.2 12.86
    -2 -3 6 122.16 16.82
    -2 -3 6 111.67 5.49
    -2 -3 5 162.89 17.8
    -2 -3 4 143.65 14.92
    2 3 -3 422.71 10.23
    -2 -3 3 445.06 24.69
    2 3 -2 665.61 13.13
    -2 -3 2 696.13 27.37
    -2 -3 1 214.2 13.48
    -2 -3 0 954.3 24.73
    2 3 1 1700.8 30.89
    -2 -3 -1 1770.52 28.29
    2 3 2 1517.23 31.27
    2 3 2 1540.16 25.47
    -2 -3 -2 1451.52 24.76
    2 3 3 1695.3 34.17
    -2 -3 -3 1686.57 27.68
    2 3 3 1733.9 28.76
    2 3 4 1580.52 34.16
    -2 -3 -4 1644.64 30.98
    2 3 5 809.26 25.02
    -2 -3 -5 862.58 25.53
    2 3 5 812.4 26.34
    2 3 6 880.81 16.58
    2 3 6 872.86 29.63
    2 3 6 847.14 26.7
    2 3 7 714.03 25.4
    2 3 7 759.66 14.49
    2 3 7 728.89 28.81
    2 3 8 239.78 15.24
    2 3 8 244.6 17.55
    2 3 8 239.77 7.56
    2 3 9 185.85 13.84
    2 3 9 174.28 25.66
    2 3 9 184.91 16.33
    2 3 10 161.47 19.96
    2 3 10 133.46 14.69
    2 3 11 77.84 11.57
    2 3 11 93.6 14.83
    2 3 12 68.08 13.05
    2 3 12 65.54 11.03
    2 3 13 40.6 10.87
    2 3 13 35.05 8.01
    2 3 14 6.59 4.91
    2 3 15 9.58 6.21
    2 3 16 21.09 8.83
    -2 -4 13 6.23 5.53
    -2 -4 12 -1.94 4.43
    -2 -4 11 1.47 5.21
    -2 -4 10 3.84 4.27
    2 4 -10 28.98 8.58
    -2 -4 9 22.09 8.93
    2 4 -9 48.81 10.94
    -2 -4 8 68.64 14
    2 4 -8 116.95 16.08
    -2 -4 7 62.35 11.94
    -2 -4 6 96.65 15.8
    -2 -4 5 197.74 20.41
    -2 -4 4 650.21 32.71
    2 4 -4 597.13 15.86
    2 4 -3 268.41 10.45
    -2 -4 3 274.37 19.77
    2 4 -2 450.8 13.85
    -2 -4 2 458.48 23.39
    -2 -4 1 893.56 30
    -2 -4 0 650.6 22.26
    -2 -4 -1 1402.16 29.33
    -2 -4 -2 1185.35 26.68
    -2 -4 -3 1487.13 29.77
    2 4 4 623.27 22.82
    -2 -4 -4 607.59 20.16
    -2 -4 -5 326.63 16.39
    2 4 5 313.36 16.59
    2 4 6 310.48 13.09
    2 4 6 294.39 16.56
    2 4 6 291.64 17.29
    -2 -4 -6 318.86 17.73
    2 4 7 276.5 17.87
    2 4 7 287.88 16.64
    -2 -4 -7 302.96 19.09
    2 4 7 277.83 11.29
    2 4 8 75.24 9.67
    2 4 8 61.3 15.88
    2 4 8 75.66 5.75
    2 4 8 86.84 9.48
    2 4 9 66.36 17.96
    2 4 9 87.42 10.82
    2 4 9 95.02 9.96
    2 4 10 40.23 7.56
    2 4 10 38.53 6.47
    2 4 10 58.64 19.6
    2 4 11 15.92 10.07
    2 4 11 32.48 7.49
    2 4 12 31.73 7.8
    2 4 12 16.41 7.18
    2 4 13 9.32 4.12
    2 4 13 3.24 3.71
    2 4 14 5.49 4.41
    2 4 14 4.11 3.31
    2 4 15 -6.23 4.53
    2 4 15 0.96 2.31
    2 4 16 10.98 7.86
    -2 -5 13 7.39 7.81
    -2 -5 12 -4.61 2.95
    -2 -5 11 2.26 4.72
    -2 -5 10 7.62 6.68
    2 5 -10 8.81 5.37
    2 5 -9 8.24 5.35
    -2 -5 9 5.65 4.47
    -2 -5 8 9.02 6.08
    -2 -5 7 23.28 7.54
    -2 -5 6 10.14 6.19
    2 5 -5 15.5 3.16
    -2 -5 5 4.51 4.08
    2 5 -4 62.34 6.07
    -2 -5 4 51.41 10.13
    -2 -5 3 61.94 10.28
    -2 -5 2 32.93 7.22
    -2 -5 1 99.57 11.06
    -2 -5 0 16.27 4.21
    -2 -5 -1 95.98 9.05
    -2 -5 -2 1.89 1.36
    -2 -5 -3 13.41 3.5
    -2 -5 -4 111.92 9.73
    -2 -5 -5 50.64 6.76
    2 5 5 49.97 6.87
    2 5 6 7.26 3.17
    -2 -5 -6 6.46 2.47
    2 5 7 23.01 5.25
    2 5 7 18.39 4.36
    -2 -5 -7 20.05 4.44
    2 5 8 1.98 1.24
    2 5 8 2.94 2.51
    -2 -5 -8 -1.21 2.84
    2 5 9 18.29 12.41
    2 5 9 7.59 3.27
    2 5 9 6.68 3.34
    2 5 10 49.73 7.56
    2 5 10 51.71 9.18
    2 5 10 62.18 25.31
    2 5 11 2.63 2.06
    2 5 11 -0.52 3.49
    2 5 11 0.73 1.31
    2 5 12 3.76 5.63
    2 5 12 13.66 5.27
    2 5 12 6.8 3.15
    2 5 13 -0.31 3.53
    2 5 13 6.67 3.73
    2 5 14 6.71 4.91
    2 5 14 5.21 3.8
    2 5 15 6.25 6.28
    2 5 15 4.41 3.58
    2 5 16 1.03 1.44
    2 5 16 -0.05 2.42
    -2 -6 13 -2.64 3.93
    -2 -6 12 2.05 3.5
    -2 -6 11 -0.59 3.2
    2 6 -10 6 4.09
    -2 -6 10 8.3 5.19
    -2 -6 9 15.22 7.99
    -2 -6 8 17.47 7.81
    -2 -6 7 32.46 10.2
    -2 -6 6 79.57 14.29
    -2 -6 5 71.29 13.01
    -2 -6 4 179.42 19.1
    -2 -6 3 173.19 17.66
    -2 -6 2 226.01 18.98
    -2 -6 1 331.36 20.47
    -2 -6 0 174.22 13.86
    -2 -6 -1 223.37 14.8
    -2 -6 -2 263.95 15.7
    -2 -6 -3 288.37 16.52
    -2 -6 -4 289.38 16.75
    -2 -6 -5 389.15 19.86
    -2 -6 -6 475.36 23.57
    2 6 6 471.6 23.2
    -2 -6 -7 376.41 22
    2 6 7 383.42 21.1
    2 6 8 295.48 19.73
    2 6 8 273.27 18.18
    -2 -6 -8 303.42 21.16
    2 6 9 77.86 10.47
    -2 -6 -9 76.2 11.12
    2 6 9 72.17 9.18
    2 6 10 35.81 7.28
    2 6 10 32.22 6.3
    2 6 11 33.82 7.69
    2 6 11 40.82 7.17
    2 6 12 30.44 6.18
    2 6 12 29.55 6.99
    2 6 13 17.89 5.83
    2 6 13 7.76 7.75
    2 6 14 2.21 4.04
    2 6 14 8.61 4
    2 6 15 3.79 4.47
    2 6 15 8.88 4.38
    2 6 16 2.9 4.91
    2 6 16 0.46 2.38
    -2 -7 12 -0.88 2.59
    -2 -7 11 2.88 4.1
    -2 -7 10 8.02 6.54
    2 7 -10 13.08 6.44
    -2 -7 9 28.71 9.64
    -2 -7 8 25.66 9.24
    -2 -7 7 55.45 13.6
    -2 -7 6 23.38 9.97
    -2 -7 5 87.28 14.06
    -2 -7 4 169.16 20
    -2 -7 3 181.79 18.84
    -2 -7 2 220.5 19.82
    -2 -7 2 216.21 18.6
    -2 -7 1 206.74 17.85
    -2 -7 0 72.93 9.93
    -2 -7 -1 595.45 27.07
    -2 -7 -2 620.4 26.95
    -2 -7 -3 636.76 26.91
    -2 -7 -4 634.37 27.1
    -2 -7 -5 536.04 25.17
    2 7 6 347.51 21.1
    -2 -7 -6 330.6 20.44
    2 7 7 13.98 4.38
    -2 -7 -7 19.59 5.14
    -2 -7 -8 261.52 20.39
    2 7 8 258.15 18.35
    -2 -7 -9 43.24 9.47
    2 7 9 38.63 7.71
    2 7 9 40.87 7.41
    2 7 10 27.92 6.18
    2 7 10 31.48 7.57
    2 7 11 31.63 6.74
    2 7 11 21.91 16.78
    2 7 11 30.21 7.31
    2 7 12 25.4 6.1
    2 7 12 41.22 20.78
    2 7 12 26.77 6.94
    2 7 13 18.42 11.99
    2 7 13 14.85 5.99
    2 7 14 7.86 4.55
    2 7 14 -18.65 8.76
    2 7 15 7.41 4.26
    2 7 15 -1.47 2.84
    2 7 16 1.67 1.3
    -2 -8 11 -3.27 4.82
    -2 -8 10 0.94 2.89
    -2 -8 9 8.82 5.72
    -2 -8 8 6.66 5.9
    -2 -8 7 5.47 5.23
    -2 -8 6 15.12 7.29
    -2 -8 5 18.08 7.75
    -2 -8 4 16.11 8.25
    -2 -8 3 33.72 7.51
    -2 -8 3 32.37 9.43
    -2 -8 2 46.69 9.52
    -2 -8 1 35.82 8.13
    -2 -8 0 63.76 10.16
    -2 -8 -1 67.99 9.99
    -2 -8 -2 87 11.04
    -2 -8 -3 11.78 3.85
    -2 -8 -4 0.85 1.98
    -2 -8 -5 1.06 1.62
    -2 -8 -6 1.86 1.97
    2 8 7 1.48 1.75
    -2 -8 -7 -0.02 2.29
    -2 -8 -8 0.61 2.19
    2 8 8 5.93 3.17
    -2 -8 -9 3.68 1.84
    2 8 9 6.67 4.05
    2 8 9 5.32 3.39
    2 8 10 2.07 1.93
    2 8 10 2.58 3.35
    -2 -8 -10 1.84 2.11
    2 8 11 2.94 2.46
    2 8 11 3.81 3.02
    2 8 12 3.21 3.4
    2 8 12 2.45 2.42
    2 8 13 6.72 3.89
    2 8 13 3.38 8.02
    2 8 14 6.86 6.22
    2 8 14 -1.07 2.57
    2 8 15 2.01 2.19
    2 8 15 4.36 4.17
    2 8 16 3.19 2.99
    -2 -9 11 3.16 4.28
    -2 -9 10 0.27 2.71
    -2 -9 9 9.87 7.14
    -2 -9 8 2.02 4.28
    -2 -9 7 -0.85 1.99
    -2 -9 6 10.46 7.42
    -2 -9 5 5.6 5.84
    -2 -9 4 9.02 7.52
    -2 -9 4 9.24 3.84
    -2 -9 3 70.84 13.04
    -2 -9 2 25.27 7.94
    -2 -9 1 44.27 9.17
    -2 -9 0 79.73 12.08
    -2 -9 -1 29.74 7.43
    -2 -9 -2 59.85 10.08
    -2 -9 -3 38.27 7.69
    -2 -9 -4 72.05 10.42
    -2 -9 -5 -1.46 2.22
    -2 -9 -6 26.47 6.22
    2 9 7 72.06 10.77
    -2 -9 -7 86.63 12.02
    2 9 8 42.65 8.51
    -2 -9 -8 39.66 8.43
    2 9 9 69.14 10.43
    -2 -9 -9 48.97 10.36
    2 9 10 28.69 7.1
    2 9 10 25.49 6.26
    -2 -9 -10 24.66 7.12
    -2 -9 -11 16.08 4.87
    2 9 11 27.97 6.66
    2 9 11 26.59 7.23
    2 9 12 10.94 4.77
    2 9 12 12.67 5.2
    2 9 12 6 10.19
    2 9 13 12.31 4.72
    2 9 13 2.82 10.58
    2 9 14 9.71 4.82
    2 9 14 8.04 8.13
    2 9 15 3.01 3.11
    -2 -10 10 11.74 7.46
    -2 -10 9 7.12 7.14
    -2 -10 8 4.93 4.75
    -2 -10 7 6.89 5.18
    -2 -10 6 13.95 8
    -2 -10 6 8.9 6.21
    -2 -10 5 30.39 9.74
    -2 -10 4 36.71 9.8
    -2 -10 3 59.74 12.28
    -2 -10 2 128.98 17.16
    -2 -10 1 95.46 14.17
    -2 -10 0 103.1 14.48
    -2 -10 -1 84.92 12.81
    -2 -10 -2 124.72 15.18
    -2 -10 -3 204.4 18.74
    -2 -10 -4 157.51 16.34
    -2 -10 -5 207.7 19.06
    -2 -10 -6 209 19.24
    2 10 7 193.78 18.83
    -2 -10 -7 182.42 18.44
    2 10 8 108.81 13.86
    -2 -10 -8 110.54 14.5
    2 10 9 79.93 12.08
    -2 -10 -9 87.01 13.23
    2 10 10 51.7 10
    -2 -10 -10 43.93 10.89
    2 10 10 47.13 9.12
    2 10 11 39.98 9.06
    -2 -10 -11 35.33 9.25
    2 10 11 29.94 7.26
    2 10 12 11.73 5.33
    2 10 12 12.04 4.34
    2 10 13 7.22 3.33
    2 10 13 13.37 14
    2 10 14 1.18 10.36
    2 10 14 4.86 3.5
    -2 -11 9 5.15 4.95
    -2 -11 9 -0.39 5.37
    -2 -11 8 12.3 6.95
    -2 -11 8 4.93 5.65
    -2 -11 7 9.43 5.12
    -2 -11 6 14.9 8.25
    -2 -11 5 17.11 8.43
    -2 -11 4 21.25 7.44
    -2 -11 3 28.81 9.17
    -2 -11 2 14.19 6.65
    -2 -11 1 27.83 9.04
    -2 -11 0 31.16 8.48
    -2 -11 -1 51.77 10.41
    -2 -11 -2 54.41 10.81
    -2 -11 -3 74.92 12.05
    -2 -11 -4 57.76 10.76
    -2 -11 -5 14.46 5.99
    -2 -11 -6 8.79 4.23
    -2 -11 -7 10.79 4.56
    2 11 8 2.41 2.05
    -2 -11 -8 4.97 5.03
    2 11 9 6.2 3.38
    -2 -11 -9 5.68 4.12
    2 11 10 -1.31 2.01
    -2 -11 -10 -1.88 1.88
    2 11 11 1.25 3.07
    2 11 11 4.69 3.32
    -2 -11 -11 -2.61 3.84
    2 11 12 2.49 3.15
    2 11 12 -0.28 2.58
    2 11 13 7.97 4.36
    2 11 13 8.46 12.61
    2 11 14 0.38 2.47
    -2 -12 8 4.7 5.18
    -2 -12 7 3.15 3.41
    -2 -12 6 0.23 2.82
    -2 -12 5 6.17 6.77
    -2 -12 4 5.62 5.06
    -2 -12 3 12.8 6.05
    -2 -12 2 7.72 5.02
    -2 -12 1 18.79 6.98
    -2 -12 0 15.9 6.08
    -2 -12 -1 19.69 8.27
    -2 -12 -2 12.23 5.79
    -2 -12 -3 12.35 6.03
    -2 -12 -4 13.27 5.92
    -2 -12 -5 4.43 3.76
    -2 -12 -6 1.94 3.29
    -2 -12 -7 0.6 3.62
    2 12 8 -1.47 3.49
    -2 -12 -8 1.5 1.72
    2 12 9 15.78 6.04
    -2 -12 -9 0.91 2.82
    2 12 10 1.34 1.8
    -2 -12 -10 -0.88 1.96
    2 12 11 3.04 2.63
    2 12 11 3.26 2.91
    -2 -12 -11 5.16 4.73
    -2 -12 -12 4.17 3.54
    2 12 12 5 3.31
    2 12 12 10.58 5.04
    -2 -13 6 6.36 6
    -2 -13 5 10.87 5.79
    -2 -13 4 13.45 7.08
    -2 -13 3 19.07 8.24
    -2 -13 2 37.47 11.26
    -2 -13 1 23.06 7.43
    -2 -13 0 30.98 9.61
    -2 -13 -1 7.79 6.19
    -2 -13 -2 42.72 10.29
    -2 -13 -3 23.37 8.63
    -2 -13 -4 28.86 8.6
    -2 -13 -5 32.09 9.83
    -2 -13 -6 26.74 8.38
    -2 -13 -7 43.42 10.21
    -2 -13 -8 46.17 10.67
    2 13 8 60.05 12.26
    2 13 9 23.91 7.94
    -2 -13 -9 32.22 9.61
    2 13 10 32.72 9.32
    -2 -13 -10 24.01 8.43
    -2 -13 -11 20.02 7.81
    2 13 11 13.1 5.88
    2 13 11 13.17 5.76
    2 13 12 1.45 2.2
    -2 -14 4 14.62 7.07
    -2 -14 3 3.92 2.57
    -2 -14 2 13.94 6.88
    -2 -14 1 10.62 4.05
    -2 -14 0 11.24 6.4
    -2 -14 -1 3.38 3.68
    -2 -14 -2 13.09 6.84
    -2 -14 -3 17.64 8.24
    -2 -14 -4 15.5 7.05
    -2 -14 -5 28.71 9.27
    -2 -14 -6 1.47 3.01
    -2 -14 -7 10.61 6.07
    -2 -14 -8 19.33 7.74
    2 14 8 10.43 5.7
    2 14 9 0.6 2.85
    -2 -14 -9 8.23 5.25
    2 14 10 -0.31 2.09
    -2 -14 -10 7.4 5.49
    -2 -15 2 3.9 4.18
    -2 -15 1 9.11 5.94
    -2 -15 0 0.89 3.89
    -2 -15 -1 -1.66 3.91
    -2 -15 -2 8.98 6.53
    -2 -15 -3 17.78 8.08
    -2 -15 -4 5.62 4.56
    -2 -15 -5 2.8 3.64
    -2 -15 -6 4.91 3.31
    2 15 7 4.34 3.21
    -2 -15 -7 18.87 8.18
    3 -14 -4 18.54 7.7
    3 -14 -3 6.24 4.32
    3 -14 -2 5.45 4.65
    3 -14 -1 -0.37 2.11
    3 -14 0 2.78 4.73
    3 -14 1 6.05 6.19
    3 -14 2 3.31 4.21
    3 -14 3 5.14 6.79
    3 -14 4 7.31 6.18
    3 -13 -6 3.58 4.3
    3 -13 -5 6.61 3.95
    3 -13 -4 25.43 8.99
    3 -13 -3 7.57 5.81
    3 -13 -2 2.29 5.33
    3 -13 -1 8.29 5.13
    3 -13 0 9.64 5.51
    3 -13 1 13.29 7.26
    3 -13 2 0.83 2.57
    3 -13 3 1.38 2.31
    3 -13 4 7.05 4.67
    3 -13 5 -3.59 5.87
    3 -13 6 4.15 3.16
    3 -13 7 -3.42 4.78
    3 -12 -8 5.73 4.44
    3 -12 -7 24.22 9.13
    3 -12 -6 1.69 4.23
    3 -12 -5 1 2.23
    3 -12 -4 8.96 5.56
    3 -12 -3 4.38 3.81
    3 -12 -2 2.57 4.99
    3 -12 -1 7.45 5.08
    3 -12 0 9.39 5.65
    3 -12 1 6.04 5.47
    3 -12 2 4.3 3.09
    3 -12 3 2.91 3.31
    3 -12 4 0.85 2.29
    3 -12 5 1.19 1.81
    3 -12 6 3.05 3.26
    3 -12 7 -0.13 3.49
    3 -12 8 6.54 5.62
    -3 11 10 8.21 10.42
    3 -11 -9 -4.74 4.32
    3 -11 -8 -0.49 2.08
    3 -11 -7 -1.75 2.52
    3 -11 -6 3.25 3.83
    3 -11 -5 5.22 5.21
    3 -11 -4 4.19 4.96
    3 -11 -3 -4.16 3.48
    3 -11 -2 6.01 4.75
    3 -11 -1 3.63 2.09
    3 -11 0 0.52 3.09
    3 -11 1 6.19 4.92
    3 -11 2 3.74 6.42
    3 -11 3 -2.45 3.19
    3 -11 4 -0.12 2.35
    3 -11 5 -1.39 2.2
    3 -11 6 1.33 4.9
    3 -11 7 0.29 2.92
    3 -11 8 5.49 4.75
    3 -11 9 10.98 6.9
    3 -11 10 7.19 5.83
    -3 10 11 32.51 18.78
    -3 10 10 20.86 15.86
    3 -10 -9 13.31 6.43
    3 -10 -8 -1.49 2.03
    3 -10 -7 6.9 5.14
    3 -10 -6 5.36 4.02
    3 -10 -5 13.27 6.56
    3 -10 -4 12.31 5.36
    3 -10 -3 19.08 6.84
    3 -10 -2 18.82 6.63
    3 -10 -1 54.67 11.2
    3 -10 0 40.45 9.26
    3 -10 1 37.34 9.09
    3 -10 2 42.88 9.64
    3 -10 3 14.12 5.82
    3 -10 4 8.48 3.67
    3 -10 5 9.11 4.81
    3 -10 6 13.92 6.9
    3 -10 7 4.61 3.84
    3 -10 8 11.23 5.78
    3 -10 9 2.38 3.5
    3 -10 10 3.15 3.63
    3 -10 11 3.1 4.49
    -3 9 12 -0.15 4.09
    -3 9 11 2.88 8.63
    -3 9 10 9.03 3.81
    -3 9 10 25.71 19.02
    -3 9 9 12.99 13.11
    3 -9 -9 1.43 5.27
    3 -9 -8 3.81 1.83
    3 -9 -7 11.95 5.9
    3 -9 -6 7.29 4.8
    3 -9 -5 40.15 9.38
    3 -9 -4 40.88 8.83
    3 -9 -3 41.82 9.27
    3 -9 -2 71.65 11.7
    3 -9 -1 40.94 9.2
    3 -9 0 38.4 8.32
    3 -9 1 1.17 1.61
    3 -9 2 59.04 11.33
    3 -9 3 5.93 3.52
    3 -9 4 8.04 6.35
    3 -9 5 24.56 7.98
    3 -9 5 22.92 7.13
    3 -9 6 16.78 7.09
    3 -9 6 6.68 4.04
    3 -9 7 9.02 4.76
    3 -9 7 8.38 4.89
    3 -9 8 -0.25 1.69
    3 -9 8 2.42 2.09
    3 -9 9 3.82 3.77
    3 -9 9 12.61 7.08
    3 -9 10 -1.39 3.15
    3 -9 10 4.99 6.01
    3 -9 10 2.06 4.09
    3 -9 11 1.91 1.9
    3 -9 11 6.08 5.67
    3 -9 12 -0.84 2.97
    3 -9 12 4.64 4.19
    -3 8 12 1.16 4.11
    -3 8 11 -5.26 5.7
    -3 8 10 21.78 14.74
    -3 8 10 5.21 3.51
    -3 8 9 7.22 13.46
    3 -8 -8 -0.54 3.95
    3 -8 -7 1.23 2.56
    3 -8 -6 6.36 4.67
    3 -8 -5 3.81 3.35
    3 -8 -4 3.74 3.24
    3 -8 -3 6.06 3.67
    3 -8 -2 43.3 8.28
    3 -8 -1 84.76 11.82
    3 -8 0 31.38 6.95
    3 -8 1 39.99 8.51
    3 -8 2 -1 2.52
    3 -8 3 5.2 4.32
    3 -8 3 1 1.63
    3 -8 4 13.61 5.65
    3 -8 4 15.19 4.96
    3 -8 5 2.79 2.94
    3 -8 5 -0.34 2.6
    3 -8 6 -1.24 2.84
    3 -8 6 2.85 3.02
    3 -8 7 -0.65 2.02
    3 -8 7 0.66 1.47
    3 -8 8 2.73 2.86
    3 -8 8 -1.24 2.66
    3 -8 8 -2 3.74
    3 -8 9 -3.92 3.08
    3 -8 9 1.82 4.78
    3 -8 9 6.27 4.28
    3 -8 10 -1.45 2.19
    3 -8 10 2.6 2.82
    3 -8 10 2.13 4.92
    3 -8 11 3.59 4.48
    3 -8 11 -0.59 2.52
    3 -8 12 2.29 4.56
    3 -8 13 1.87 2.84
    -3 7 13 3.84 3.4
    -3 7 12 -7.12 6.99
    -3 7 11 4.89 6.84
    -3 7 10 -1.99 1.22
    -3 7 10 12.17 11.06
    -3 7 9 19.28 14.93
    -3 7 9 7.03 3.53
    -3 7 8 23.68 14.24
    3 -7 -8 2.56 3
    3 -7 -7 8.32 5.14
    3 -7 -6 26.7 7.64
    3 -7 -5 0 2.66
    3 -7 -4 11.61 5.15
    3 -7 -3 18.68 6.11
    3 -7 -2 26.18 6.24
    3 -7 -1 31.14 7.16
    3 -7 0 130.93 13.81
    3 -7 1 314.21 21.6
    3 -7 2 42.98 8.29
    3 -7 2 42.75 8.48
    3 -7 3 101.08 13.66
    3 -7 3 103.15 13.24
    3 -7 4 41.38 8.65
    3 -7 4 45.93 9.45
    3 -7 5 15.32 5.26
    3 -7 5 20.82 6.66
    3 -7 6 9.59 4.24
    3 -7 6 9.49 4.87
    3 -7 7 24.62 7.17
    3 -7 7 32.54 8.5
    3 -7 7 32.73 9.01
    3 -7 8 27.52 8.39
    3 -7 8 25.94 8.16
    3 -7 8 20.04 6.61
    3 -7 9 11.71 5.58
    3 -7 9 7.59 5.02
    3 -7 10 6.1 3.53
    3 -7 10 -1.24 3.25
    3 -7 11 10.67 8.05
    3 -7 11 4.69 3.53
    3 -7 12 3.88 5.46
    3 -7 13 -0.88 4.12
    3 -7 14 8.19 5.35
    -3 6 13 3.85 4.06
    -3 6 12 -4.45 6.47
    -3 6 11 9.04 7.31
    -3 6 10 5.57 3.19
    -3 6 10 1.05 5.62
    -3 6 9 19.29 5.45
    -3 6 9 19.23 15.98
    -3 6 8 18.58 4.04
    -3 6 8 17.16 14.56
    3 -6 -7 14.52 4.62
    -3 6 7 30.21 16.66
    3 -6 -6 37.8 8.62
    3 -6 -5 96.13 12.67
    3 -6 -4 171.42 16.29
    3 -6 -3 294.17 20.27
    3 -6 -2 507.14 25.78
    3 -6 -1 405.64 22.85
    3 -6 0 300.8 19.23
    3 -6 1 333.9 20.46
    3 -6 1 330.86 22.42
    3 -6 2 259.29 20.2
    3 -6 2 258.78 18.43
    3 -6 3 219.91 18.92
    3 -6 3 202.76 16.91
    3 -6 4 74.45 10.97
    3 -6 4 87.38 11.88
    3 -6 5 64 10.1
    3 -6 5 55.32 9.35
    3 -6 6 48.41 9.79
    3 -6 6 61.98 11.07
    3 -6 6 60.01 10.07
    3 -6 7 54.95 10.14
    3 -6 7 55.49 11.01
    3 -6 8 24.61 6.99
    3 -6 8 18.77 7.08
    3 -6 9 19.73 6.94
    3 -6 9 19.65 6.33
    3 -6 10 6.36 6.65
    3 -6 10 7.69 4.06
    3 -6 11 3.25 3.25
    3 -6 11 -0.86 1.62
    3 -6 12 0.06 2.16
    3 -6 13 0.02 2.02
    3 -6 14 1.8 4.87
    -3 5 13 -0.97 3.41
    -3 5 12 -4.37 6.47
    -3 5 11 3.99 5.21
    -3 5 10 -7.29 6.31
    3 -5 -9 6.31 4.23
    -3 5 9 6.77 2.97
    -3 5 9 11.76 7.66
    -3 5 8 8.41 3
    3 -5 -8 6.86 3.17
    -3 5 8 12.09 3.03
    -3 5 7 8.6 11.71
    3 -5 -7 0.19 1.64
    3 -5 -6 2.97 3.15
    3 -5 -6 -3.03 3.63
    3 -5 -5 3.22 2.87
    3 -5 -5 0.39 1.99
    3 -5 -4 1.75 1.58
    3 -5 -4 2.55 1.52
    3 -5 -3 4.65 2.96
    3 -5 -2 1.22 1.38
    3 -5 -1 7.49 2.91
    3 -5 0 115.96 11.01
    3 -5 0 106.55 12.11
    3 -5 1 122.83 12.68
    3 -5 1 109.08 10.68
    3 -5 2 95.78 11.43
    3 -5 2 91.66 10.24
    3 -5 3 16.11 4.54
    3 -5 3 17.58 5.49
    3 -5 4 22.37 5.54
    3 -5 4 23 5.88
    3 -5 5 18.2 5.14
    3 -5 5 8.54 5.82
    3 -5 5 12.42 4.98
    3 -5 6 5.05 3.47
    3 -5 6 4.18 1.73
    3 -5 7 1.18 1.99
    3 -5 7 -1.29 2.49
    3 -5 8 -1.8 2.8
    3 -5 8 -1.49 2.41
    3 -5 9 2.71 3.43
    -3 5 -9 1.08 1.53
    3 -5 9 -1.52 2.3
    3 -5 10 3.65 3.57
    3 -5 10 3.91 3.1
    3 -5 11 1.21 3.44
    3 -5 11 0.48 1.97
    3 -5 12 2.52 5.02
    3 -5 12 -0.01 2.61
    3 -5 13 -11.33 5.92
    3 -5 14 -2.66 4.4
    3 -5 15 -0.99 3.98
    -3 4 13 6.34 5.8
    -3 4 12 -4.03 4.69
    -3 4 11 -0.93 3.91
    3 -4 -10 1.69 3.03
    -3 4 10 0.51 2.28
    -3 4 9 -1.78 3.17
    3 -4 -9 -2.57 2.98
    -3 4 9 -0.71 1.16
    -3 4 9 -0.07 1.06
    -3 4 8 5.85 6.27
    3 -4 -8 2.41 1.36
    -3 4 8 5.26 2.75
    -3 4 7 9.92 3.03
    3 -4 -7 8.35 4.52
    -3 4 7 9.16 2.28
    3 -4 -6 1.27 1.95
    -3 4 6 14.33 11.35
    3 -4 -5 -3.66 2.73
    3 -4 -5 -1.45 2.54
    3 -4 -4 1.22 2.09
    3 -4 -4 0.92 1.85
    3 -4 -3 -0.96 1.44
    3 -4 -3 2.63 2.54
    3 -4 -2 -0.36 2.85
    3 -4 -2 -0.34 1.71
    3 -4 -1 60.59 8.06
    3 -4 -1 68.7 9.72
    3 -4 -1 69.22 8.24
    3 -4 0 31.75 5.74
    3 -4 0 23.19 4.63
    3 -4 1 7.68 2.52
    3 -4 1 7.92 3.17
    3 -4 2 0.44 1.6
    3 -4 2 1.41 2.12
    3 -4 3 88.05 10.72
    3 -4 3 77.01 8.72
    3 -4 4 15.93 5.14
    3 -4 4 28.72 6.27
    3 -4 4 20.21 5.28
    3 -4 5 13.66 4.6
    3 -4 5 11.24 4.46
    3 -4 6 53.27 8.98
    3 -4 6 35.5 7.64
    3 -4 7 13.77 5.14
    3 -4 7 12.22 4.77
    3 -4 8 30.52 7.46
    -3 4 -8 30.01 6.21
    3 -4 8 27.17 7.33
    3 -4 9 1.91 1.19
    3 -4 9 0.1 2.5
    -3 4 -9 2.01 2.22
    3 -4 10 19.12 6.65
    3 -4 10 17.74 7.77
    3 -4 11 1.9 3.22
    3 -4 11 -1.59 2.73
    3 -4 12 0.35 1.45
    3 -4 12 -1.61 4.06
    3 -4 13 1.15 3.32
    3 -4 14 1.41 5.21
    3 -4 15 2.37 4.27
    -3 3 14 -3.81 4.63
    -3 3 13 0.14 2.71
    -3 3 12 0.7 3.8
    -3 3 11 6.81 4.76
    -3 3 10 6.36 5.48
    3 -3 -10 3.54 2.51
    3 -3 -9 4.62 3.19
    -3 3 9 2.47 2.29
    -3 3 9 4.48 4.43
    -3 3 8 92.01 9.26
    3 -3 -8 84.54 12.45
    -3 3 8 91.5 9.2
    -3 3 7 39.81 3.85
    3 -3 -7 46.65 9.17
    -3 3 7 34.33 5.32
    -3 3 7 33.76 12.03
    -3 3 7 40.38 6.61
    3 -3 -6 83.52 11.66
    -3 3 6 74.95 7.15
    3 -3 -5 33.26 7.05
    -3 3 5 77.57 19.08
    3 -3 -4 229.31 17.27
    3 -3 -4 222.25 17.45
    3 -3 -3 275.11 18.66
    3 -3 -3 296.19 18.26
    3 -3 -2 393.64 21.49
    3 -3 -2 381.98 19.2
    3 -3 -1 1506.64 40.77
    3 -3 -1 1512.81 34.4
    3 -3 -1 1509.95 36.86
    3 -3 0 1002.2 32.78
    3 -3 0 1013.87 30.78
    3 -3 0 1020.77 26.7
    3 -3 1 1561.72 39.12
    3 -3 1 1493.98 38.36
    3 -3 1 1494.36 31.35
    3 -3 2 2199.07 47.61
    3 -3 2 2084.78 39.06
    3 -3 3 1520.73 41.43
    3 -3 3 1550.01 34.03
    3 -3 4 843.29 31.57
    3 -3 4 837.09 28.8
    3 -3 4 855.09 27.55
    3 -3 5 560.42 25.06
    3 -3 5 580.08 27.12
    3 -3 6 218.03 17.14
    3 -3 6 228.82 17.7
    3 -3 7 135.7 13.72
    3 -3 7 121.02 14.88
    -3 3 -7 171.58 13.74
    3 -3 8 164.35 17.62
    3 -3 8 163.08 15.76
    -3 3 -8 196.56 14.34
    3 -3 9 79.21 11.18
    3 -3 9 87.12 13.33
    -3 3 -9 94.69 9.46
    3 -3 10 40.38 8.33
    3 -3 10 34.51 9.07
    3 -3 11 24.91 7.94
    3 -3 11 38.59 8.37
    3 -3 12 37.68 8.2
    3 -3 12 19.84 8.89
    3 -3 13 5.7 5.08
    3 -3 13 16.36 5.77
    3 -3 14 7.65 6.95
    3 -3 15 30.79 9.57
    3 -3 16 3.03 5.13
    -3 2 14 -1.92 4.7
    -3 2 13 2.06 3.28
    -3 2 12 0.17 3.58
    -3 2 11 27.85 9.37
    -3 2 10 4.88 6.15
    3 -2 -10 -0.48 1.08
    -3 2 9 -0.78 1.88
    3 -2 -9 0.38 3.72
    -3 2 9 1.17 1.94
    -3 2 8 28.01 5.39
    -3 2 8 28.69 4.44
    3 -2 -8 30.24 7.1
    -3 2 8 33.56 8.68
    -3 2 7 28.73 4.78
    3 -2 -7 27 6.43
    -3 2 7 20.16 3.95
    -3 2 7 19.08 6.54
    3 -2 -6 35.64 7.13
    -3 2 6 34.6 9.87
    -3 2 6 33.79 5.56
    -3 2 6 33.09 4.49
    -3 2 6 31.68 2.59
    -3 2 5 13.92 3.81
    3 -2 -5 10.88 3.74
    -3 2 5 18.04 8.06
    -3 2 5 12.19 2.62
    3 -2 -4 195.78 15.62
    -3 2 4 530.27 40.88
    3 -2 -3 84.26 9.63
    3 -2 -3 88.28 9.71
    3 -2 -2 158.85 12.71
    3 -2 -2 160.59 11.95
    3 -2 -1 189.4 11.71
    3 -2 -1 179.16 13.13
    3 -2 -1 183.15 11.37
    3 -2 0 64.88 7.69
    3 -2 0 67.13 6.06
    3 -2 0 69.37 7.16
    3 -2 1 28.56 4.95
    3 -2 1 23.4 4.5
    -3 2 -1 24.27 3.7
    3 -2 1 27 3.64
    3 -2 2 6.41 2.32
    3 -2 2 6.89 1.88
    -3 2 -2 4.93 1.52
    3 -2 2 5.51 2.5
    -3 2 -2 5.17 1.58
    3 -2 3 68.29 8.21
    3 -2 3 65.71 6.09
    3 -2 3 64.84 6.15
    -3 2 -3 63.93 6.36
    3 -2 4 2.05 1.83
    3 -2 4 -0.95 1.94
    3 -2 5 14.95 3.74
    3 -2 5 20.86 5.28
    -3 2 -5 14.04 3.73
    3 -2 6 4.89 1.76
    -3 2 -6 4.57 2.45
    3 -2 6 2.94 2.45
    3 -2 7 0.79 1.28
    3 -2 7 3.89 2.66
    -3 2 -7 3.44 2.13
    3 -2 8 16.47 4.92
    -3 2 -8 16.14 3.79
    -3 2 -8 23.46 4.55
    3 -2 8 8.15 5.09
    3 -2 9 21.63 6.31
    3 -2 9 25.88 6.76
    3 -2 10 5.03 4.49
    3 -2 10 4.27 2.78
    3 -2 11 1.35 2.2
    3 -2 11 4.44 2.72
    3 -2 12 0.71 2.29
    3 -2 12 -2.76 2.02
    3 -2 13 0.3 3.13
    3 -2 13 2.34 1.83
    3 -2 14 0.64 3.56
    3 -2 15 3.69 4.94
    3 -2 16 0.4 3.94
    -3 1 14 -1.8 2.47
    -3 1 13 0.1 3.63
    -3 1 12 1.71 3.58
    -3 1 11 0.11 2.55
    -3 1 10 2.92 2.68
    3 -1 -10 7.71 3.2
    3 -1 -9 1.34 1.24
    -3 1 9 5.07 2.11
    -3 1 8 4.67 3.19
    3 -1 -8 3.67 2.54
    3 -1 -7 12.88 4.66
    -3 1 7 12.02 6.14
    -3 1 7 9.76 2.89
    -3 1 6 9.02 2.37
    3 -1 -6 9.73 4.22
    -3 1 6 11.29 3.01
    -3 1 6 10.34 4.91
    -3 1 5 3.14 1.37
    -3 1 5 -2.31 3.27
    -3 1 5 4.04 2.15
    3 -1 -5 1.37 1.91
    -3 1 4 41.15 7.95
    -3 1 4 38.4 5.57
    -3 1 4 34.63 3.62
    3 -1 -4 34.26 6.54
    -3 1 3 4.3 3.77
    -3 1 3 10.12 2.89
    3 -1 -3 5.79 2.54
    -3 1 3 9.41 2.58
    3 -1 -2 -0.46 1.67
    -3 1 2 0.69 1.38
    -3 1 2 0.38 0.68
    -3 1 2 0.19 2.34
    3 -1 -1 0.48 0.94
    -3 1 1 0.35 0.88
    3 -1 -1 0.96 0.76
    -3 1 1 -0.2 0.9
    3 -1 -1 -0.08 1.05
    -3 1 1 4.03 4.89
    -3 1 0 151.22 7.93
    -3 1 0 157.22 10.53
    3 -1 0 159.64 10.84
    -3 1 0 133.84 10.89
    3 -1 0 143.81 8.31
    3 -1 0 143.55 9.42
    -3 1 -1 474.93 20.6
    3 -1 1 503.47 18.97
    3 -1 1 499.21 12.93
    -3 1 -1 490.23 12.34
    3 -1 1 499.01 17.84
    3 -1 2 764.53 24.77
    3 -1 2 762.8 20.87
    -3 1 -2 729.01 25.53
    3 -1 2 753.36 15.18
    -3 1 -2 791.27 14.51
    -3 1 -3 99.64 9.45
    3 -1 3 106.43 7.37
    -3 1 -3 115 8.53
    3 -1 3 93.37 6.41
    -3 1 -3 91.58 6.96
    3 -1 3 100.56 9.46
    3 -1 3 99.32 6.52
    -3 1 -4 12.17 3.33
    3 -1 4 9.77 2.66
    3 -1 4 8.5 2.81
    -3 1 -4 10 2.52
    -3 1 -4 0.05 0.98
    -3 1 -5 1.71 1.2
    -3 1 -5 4.09 1.98
    3 -1 5 0.97 1.14
    3 -1 5 2.03 1.3
    3 -1 6 0.94 2.53
    -3 1 -6 2.85 1.37
    3 -1 6 2.02 2.24
    -3 1 -6 0.66 1.3
    3 -1 7 3.47 3.23
    3 -1 7 4.72 3.25
    -3 1 -7 4.7 2.29
    3 -1 8 0.01 2.19
    3 -1 8 1.74 1.95
    -3 1 -8 0.87 0.75
    -3 1 -9 1.35 0.76
    3 -1 9 1.92 2.79
    3 -1 10 0.51 1.12
    3 -1 10 -0.96 2.3
    3 -1 11 -2.13 1.54
    3 -1 11 3 2.97
    3 -1 12 2.82 3
    3 -1 12 -5.91 4.11
    3 -1 13 5.56 5.26
    3 -1 13 59.57 10.27
    3 -1 14 3.23 3.76
    3 -1 15 1.04 4
    3 -1 16 1.62 3.72
    -3 0 14 6.14 5.28
    -3 0 13 -0.05 3.66
    -3 0 12 10.13 7.27
    -3 0 11 -1.37 2.61
    -3 0 10 0.23 1.99
    3 0 -10 6.33 3.53
    -3 0 9 22.18 8.42
    3 0 -9 19.02 5.95
    -3 0 8 33.32 9.09
    3 0 -8 20.65 5.85
    3 0 -7 41.25 8.17
    -3 0 7 43.11 10.32
    3 0 -6 93.16 12.04
    -3 0 6 76.3 6.35
    -3 0 5 204.06 9.84
    3 0 -5 235.49 18.56
    -3 0 5 240.61 20.74
    -3 0 4 158.05 15.48
    -3 0 4 126.22 7.35
    3 0 -4 145.21 13.42
    -3 0 3 315.25 15.24
    3 0 -3 328.95 19.2
    -3 0 3 349.45 21.17
    -3 0 3 308.38 11.3
    3 0 -2 842.3 16.91
    -3 0 2 836.78 18.93
    -3 0 2 832.28 25.19
    -3 0 2 858.01 15.4
    -3 0 2 904.78 30.34
    3 0 -2 833.16 29.1
    -3 0 1 813.19 25.03
    -3 0 1 800.87 19.82
    -3 0 1 806.53 18.74
    -3 0 1 764.68 24.38
    -3 0 1 812.04 22.46
    3 0 -1 761.72 25.49
    3 0 -1 826.58 18.01
    -3 0 0 665.14 19.01
    -3 0 0 689.67 23.29
    3 0 0 697.37 18.65
    3 0 0 685.82 22.42
    -3 0 0 662.28 15.77
    -3 0 0 685.19 17.72
    -3 0 0 693.34 16.39
    3 0 1 1428.77 29.69
    -3 0 -1 1381.75 33.16
    -3 0 -1 1589.15 32.72
    3 0 1 1454.51 18.44
    -3 0 -1 1463.85 16.84
    3 0 1 1511.29 30.65
    -3 0 -1 1484.05 28.91
    -3 0 -1 1458.5 30.69
    -3 0 -2 1808.61 32.94
    -3 0 -2 1746.53 36.33
    3 0 2 1620.53 34.1
    -3 0 -2 1654.21 36.59
    3 0 2 1720.31 29.1
    3 0 3 3988.73 38.92
    3 0 3 3765.34 55.88
    -3 0 -3 3853.66 55.94
    3 0 3 3908.39 37.84
    3 0 4 1527.78 39.43
    3 0 4 1699.33 23.05
    3 0 4 1583.21 31.08
    3 0 4 1509.67 37.18
    -3 0 -4 1755.4 27.5
    -3 0 -5 899.17 17.44
    3 0 5 824.39 26.87
    3 0 5 831.25 31.09
    -3 0 -6 688.83 12.11
    3 0 6 668.35 27.07
    3 0 7 284.24 19.71
    3 0 8 197.46 18.63
    3 0 9 151.63 14.68
    3 0 9 180.14 17.95
    3 0 10 97.59 12.04
    3 0 10 96.32 14.07
    3 0 11 41 9.3
    3 0 11 43.43 8.45
    3 0 12 14.71 5.09
    3 0 12 12.31 6.12
    3 0 13 17.73 5.43
    3 0 13 8.88 5.05
    3 0 14 3.36 4.37
    3 0 14 10.45 4.48
    3 0 15 4.37 3.52
    3 0 16 -2.86 3.54
    -3 -1 14 -1.52 3.93
    -3 -1 13 -0.02 4.43
    -3 -1 12 -2.65 3.62
    -3 -1 11 1.07 3.24
    -3 -1 10 7.34 5.67
    3 1 -10 1.86 1.25
    3 1 -9 8.6 5.19
    -3 -1 9 2.54 4.33
    3 1 -8 9.2 5.05
    -3 -1 8 6.68 4.63
    3 1 -7 37.79 8.21
    -3 -1 7 26.71 2.48
    -3 -1 7 36.85 9.22
    -3 -1 6 55.69 3.28
    -3 -1 6 62.77 11.03
    3 1 -6 72.43 10.6
    -3 -1 6 57.5 3.31
    3 1 -5 102.14 12.29
    -3 -1 5 87.57 12.92
    3 1 -4 37.17 7.33
    -3 -1 4 39.52 7.94
    3 1 -3 51.66 8.12
    -3 -1 3 51.23 8.38
    3 1 -2 194.86 14.47
    3 1 -2 204.26 5.77
    -3 -1 2 194.86 14.48
    3 1 -1 159.85 12.19
    3 1 -1 160.15 6.93
    -3 -1 1 156.08 11.33
    -3 -1 1 142.73 6.91
    3 1 -1 166.36 11.83
    3 1 -1 151.48 8.12
    3 1 0 37.45 4.41
    -3 -1 0 40.07 4.41
    3 1 0 38.54 4.08
    -3 -1 0 36.97 4.13
    3 1 0 37.51 4.49
    3 1 0 40.43 5.95
    3 1 0 40.17 3.47
    3 1 1 297.66 13.46
    -3 -1 -1 315.53 15.33
    3 1 1 331.92 9.63
    -3 -1 -1 327.79 11.43
    -3 -1 -1 319.58 13.75
    3 1 1 307.19 14.62
    -3 -1 -1 343.08 8.84
    3 1 1 288.95 11.59
    3 1 2 498.22 17.6
    -3 -1 -2 521.93 18.2
    3 1 2 501.14 18.79
    3 1 2 510.51 16.51
    -3 -1 -2 547.27 17.94
    3 1 3 401.73 7.53
    3 1 3 385.27 17.47
    3 1 3 404.27 12.6
    3 1 3 367.2 17.09
    3 1 4 163.72 6.61
    3 1 4 155.15 7.72
    3 1 4 168.75 12.6
    3 1 5 44.65 6.96
    3 1 5 39.12 4.87
    3 1 6 7.74 3.78
    3 1 6 -0.47 2.18
    3 1 7 2.53 1.12
    3 1 7 4.12 2.51
    3 1 8 10.26 5.51
    3 1 8 4.98 1.51
    3 1 8 3.6 2.24
    3 1 9 21.67 6.43
    3 1 9 12.85 5.1
    3 1 10 18.1 6.24
    3 1 10 22.02 6.22
    3 1 11 6.56 4.27
    3 1 12 -1.61 2.63
    3 1 13 2.12 2.19
    3 1 13 3.36 4.27
    3 1 14 8.22 4.32
    3 1 14 5.69 3.71
    3 1 15 2.99 3.76
    3 1 16 1.69 5.98
    3 1 17 8.61 7.32
    -3 -2 13 6.97 6.23
    -3 -2 12 2.31 5.37
    -3 -2 11 0.44 4.04
    -3 -2 10 2.47 3.48
    3 2 -10 2.47 2.09
    3 2 -9 2.85 2.24
    -3 -2 9 5.7 5.29
    -3 -2 8 -10.43 5.35
    3 2 -8 2.49 1.99
    3 2 -7 43.32 9.35
    -3 -2 7 30.91 9.51
    3 2 -6 2.98 3.37
    -3 -2 6 2.21 3.25
    3 2 -6 -0.31 1.01
    3 2 -5 0.56 0.91
    -3 -2 5 -0.12 1.94
    3 2 -5 4.57 2.78
    3 2 -4 54.66 5.29
    3 2 -4 63.96 3.95
    -3 -2 4 50.34 9.67
    3 2 -4 57.61 9.43
    3 2 -3 0.34 0.7
    -3 -2 3 0.89 1.79
    3 2 -3 1.16 1.52
    3 2 -3 1.33 0.84
    3 2 -2 7.95 1.82
    3 2 -2 10.04 3.94
    -3 -2 2 4.68 2.09
    3 2 -1 30 5.83
    3 2 -1 30.01 3.84
    -3 -2 1 27.36 4.89
    -3 -2 0 905.67 22.52
    3 2 0 831.15 21.59
    -3 -2 0 843.5 19.87
    3 2 0 838.23 23.67
    3 2 1 380.7 12.71
    3 2 1 360.91 14.95
    -3 -2 -1 359.84 14.29
    3 2 1 355.46 12.38
    3 2 2 411.17 16.89
    -3 -2 -2 433.65 9.1
    3 2 2 432.47 15.7
    3 2 3 1510.55 33.8
    3 2 3 1482.36 32.24
    -3 -2 -3 1510.23 18.8
    3 2 3 1562.54 19.32
    3 2 4 208.75 13.06
    3 2 4 213.6 8.78
    3 2 4 200.78 12.93
    3 2 5 211.69 13.7
    3 2 5 206.89 14.22
    3 2 5 207.65 7.31
    3 2 5 215.75 10.7
    3 2 6 129.99 11.2
    3 2 6 137.87 12.46
    3 2 7 4 2.5
    3 2 7 1.1 2.13
    3 2 7 3.98 1.59
    3 2 8 13.33 4.27
    3 2 8 9.22 3.09
    3 2 9 -2.64 2.29
    3 2 9 -5.25 4.6
    3 2 10 -1.9 3.1
    3 2 10 2.37 2.83
    3 2 11 1.57 2.6
    3 2 11 -2.03 3.2
    3 2 12 -1.51 3.22
    3 2 12 8.98 5.25
    3 2 13 7.25 4.84
    3 2 14 5.28 6.51
    3 2 15 9.87 4.58
    3 2 15 1.06 2.75
    3 2 16 -0.14 3.26
    3 2 17 -0.84 2.46
    -3 -3 13 6.49 6
    -3 -3 12 0.74 2.31
    -3 -3 11 4.95 3.75
    3 3 -10 12.01 5.88
    -3 -3 10 2.72 4.09
    -3 -3 9 2.92 4.74
    3 3 -9 8.26 4.74
    3 3 -8 8.79 5.62
    -3 -3 8 5.03 5.1
    -3 -3 7 27.14 8.86
    3 3 -7 33.11 8.89
    3 3 -6 55.69 10.85
    -3 -3 6 46.73 10.65
    -3 -3 5 74.82 12.33
    3 3 -5 79.07 12.76
    3 3 -4 199.91 18.68
    -3 -3 4 180.75 17.69
    -3 -3 3 673.89 31.06
    3 3 -2 225.1 6.3
    -3 -3 2 228.97 16.39
    -3 -3 1 435.08 20.51
    3 3 -1 439.15 16.79
    3 3 0 587.84 19.93
    -3 -3 0 651.98 21.38
    3 3 1 113.46 8.37
    3 3 1 125.42 9.56
    3 3 2 641.2 22.04
    -3 -3 -2 607.92 15.05
    3 3 3 984.84 28.23
    -3 -3 -3 951.46 18.8
    3 3 3 974.97 19.66
    3 3 4 1855.68 39.2
    3 3 4 1852.8 40.02
    -3 -3 -4 1828.64 28.96
    3 3 4 1927.33 29.89
    3 3 5 1174.78 32.69
    -3 -3 -5 1136.27 26.81
    3 3 5 1162.65 33.56
    3 3 6 558.36 23.99
    3 3 6 573.88 24.9
    3 3 7 437.24 21.36
    3 3 7 421.25 8.15
    3 3 7 439.01 22.94
    3 3 8 191.24 27.94
    3 3 8 189.11 15.97
    3 3 8 190.04 14.58
    3 3 9 155.4 13.85
    3 3 9 163.43 15.82
    3 3 10 130.58 16.94
    3 3 10 114.61 14.11
    3 3 11 22.28 6.36
    3 3 11 7.23 4.67
    3 3 12 29.12 8.33
    3 3 12 18.68 6.24
    3 3 13 2.88 4.21
    3 3 13 4.87 4.17
    3 3 14 2.36 1.87
    3 3 14 3.9 3.56
    3 3 15 -2.47 2.81
    3 3 16 14.83 7.4
    3 3 17 1.7 4.5
    -3 -4 13 1.98 4.52
    -3 -4 12 6.69 5.49
    -3 -4 11 5.39 5.76
    -3 -4 10 2.21 4.89
    3 4 -10 2 2.35
    -3 -4 9 8.74 6.25
    3 4 -9 16.15 6.83
    -3 -4 8 10.46 7.04
    3 4 -8 13.8 5.13
    -3 -4 7 21.22 7.57
    3 4 -7 25.71 7.97
    -3 -4 6 68.31 12.82
    3 4 -6 102.37 15.12
    -3 -4 5 89.67 14.39
    -3 -4 4 197.95 19.32
    -3 -4 3 9.79 4.31
    3 4 -3 8.99 1.43
    -3 -4 2 504.18 25.66
    3 4 -2 466.81 12.55
    -3 -4 1 416.64 20.81
    -3 -4 0 388.21 18.39
    -3 -4 -1 445.45 17.13
    3 4 2 747.54 25.48
    -3 -4 -2 717.37 19.94
    -3 -4 -3 1092.22 23.95
    3 4 3 1125.09 32.09
    3 4 4 497.86 21.88
    -3 -4 -4 501.73 17.02
    3 4 5 739.31 26.69
    -3 -4 -5 729.5 22.58
    3 4 5 749.25 27.3
    3 4 6 188.8 13.9
    -3 -4 -6 185.59 12.73
    3 4 6 192.92 14.34
    3 4 7 82.94 9.6
    3 4 7 84.45 5.95
    -3 -4 -7 83.86 9.56
    3 4 7 83.08 9.69
    3 4 8 42 7.11
    3 4 8 30.94 14.05
    3 4 8 36.21 3.28
    3 4 8 43.83 7.64
    3 4 9 51.95 8.3
    3 4 9 42.2 2.74
    3 4 9 48.56 8.81
    3 4 10 10.46 4.39
    3 4 10 14.48 4.15
    3 4 10 16.88 8.99
    3 4 11 20.23 5.68
    3 4 11 26.19 8.66
    3 4 12 0.67 1.58
    3 4 12 5.64 4.47
    3 4 13 -1.85 3.28
    3 4 13 6.61 4.27
    3 4 14 0.13 2.5
    3 4 14 1.69 1.44
    3 4 15 -0.47 4.77
    3 4 15 5.99 4.64
    3 4 16 0.54 3.49
    -3 -5 12 9.98 6.82
    -3 -5 11 7.02 5.7
    -3 -5 10 4.62 4.73
    3 5 -10 3.45 3.85
    3 5 -9 4.94 4.01
    -3 -5 9 4.93 3.62
    -3 -5 8 2.71 5.21
    3 5 -8 3.33 2.24
    -3 -5 7 4.71 4.08
    3 5 -7 4.04 3.28
    -3 -5 6 8.51 5.56
    -3 -5 5 18.47 6.34
    -3 -5 4 6.96 3.41
    3 5 -4 7.98 1.74
    3 5 -3 5.05 1.54
    -3 -5 3 3.18 2.61
    -3 -5 2 4.48 2.47
    3 5 -2 3.63 1.65
    -3 -5 1 6.19 3.01
    -3 -5 -1 1.26 1.5
    -3 -5 -2 23.45 4.22
    3 5 3 139.14 11.91
    -3 -5 -3 146.1 10.1
    3 5 4 289.87 17.53
    -3 -5 -4 280.61 14.26
    3 5 5 111.92 10.97
    -3 -5 -5 99.81 8.88
    -3 -5 -6 144.73 11.79
    3 5 6 156 13.21
    3 5 7 98.69 11.4
    -3 -5 -7 110.85 11.1
    3 5 7 104.41 10.87
    3 5 8 70.64 9.12
    -3 -5 -8 67.54 9.44
    3 5 8 68.44 9.64
    3 5 9 10.3 3.74
    3 5 9 8.78 3.42
    3 5 9 15.96 13.61
    3 5 10 2.05 1.79
    3 5 10 6.5 3.08
    3 5 11 2.28 1.63
    3 5 11 2.61 2.66
    3 5 12 1.06 1.86
    3 5 12 -4.08 3.36
    3 5 12 0.94 1.63
    3 5 13 4.55 4.46
    3 5 13 -3.74 4.96
    3 5 14 -8.57 5.11
    3 5 14 2.66 3.25
    3 5 15 0.46 2.76
    3 5 15 3.76 3.07
    3 5 16 -5.74 4.44
    3 5 16 7.15 4.55
    -3 -6 12 -0.6 4.16
    -3 -6 11 6.44 6.55
    -3 -6 10 -3.93 4.6
    3 6 -10 9.4 6.19
    -3 -6 9 -2.67 3.39
    3 6 -9 3.79 3.52
    -3 -6 8 2.99 5.29
    3 6 -8 19.09 8.77
    -3 -6 7 2.82 5.03
    -3 -6 6 18.9 7.19
    -3 -6 5 12.6 5.59
    -3 -6 4 7 2.43
    -3 -6 3 17.66 5.68
    -3 -6 2 29.41 7.56
    -3 -6 1 66.49 10.53
    -3 -6 0 33.82 6.41
    -3 -6 -1 60.47 7.95
    -3 -6 -2 14.97 4.26
    -3 -6 -3 38.19 5.85
    3 6 4 58.59 8.48
    -3 -6 -4 54.86 7.03
    3 6 5 92.17 10.7
    -3 -6 -5 80.01 8.69
    3 6 6 62.89 8.81
    -3 -6 -6 57.57 7.85
    3 6 7 58.78 8.65
    -3 -6 -7 66.06 8.66
    3 6 8 28.67 6.87
    3 6 8 35.48 6.62
    -3 -6 -8 37.04 7.03
    3 6 9 32.22 7
    -3 -6 -9 27.88 6.65
    3 6 9 23.9 5.8
    3 6 10 45.55 16.35
    3 6 10 59.86 9.78
    3 6 10 59.86 8.97
    3 6 11 50.12 20.22
    3 6 11 25.54 6.11
    3 6 11 28.86 7.43
    3 6 12 8.58 3.63
    3 6 12 9.27 7.92
    3 6 12 10.8 4.23
    3 6 13 -2.19 1.88
    3 6 13 0 5.71
    3 6 13 -0.43 2.7
    3 6 14 2.98 3.03
    3 6 14 1.32 2.58
    3 6 15 0.48 1.53
    3 6 15 -15.34 7.03
    3 6 16 -2.82 4.27
    3 6 16 -0.81 1.57
    3 6 17 1.26 2.19
    -3 -7 11 5.67 5.41
    -3 -7 10 3.76 3.7
    3 7 -10 -1.56 3.36
    -3 -7 9 -4.41 3.31
    3 7 -9 8.84 6.48
    -3 -7 8 3.47 5.31
    -3 -7 7 1.21 4.71
    -3 -7 6 4.79 4.34
    -3 -7 5 60.67 13.19
    -3 -7 4 52.92 11.15
    -3 -7 3 70.52 12.02
    -3 -7 2 125.26 15.66
    -3 -7 1 212.85 18.41
    -3 -7 0 258.86 18.32
    -3 -7 -1 494.78 24.53
    -3 -7 -2 160.82 13.43
    -3 -7 -3 302.57 18.19
    -3 -7 -4 457.88 22.14
    3 7 5 604.34 28.6
    -3 -7 -5 568.1 25.18
    3 7 6 325.35 21.19
    -3 -7 -6 310.15 19
    3 7 7 282.93 19.85
    -3 -7 -7 286.54 19.24
    3 7 8 479.51 25.92
    -3 -7 -8 470.4 26.09
    3 7 8 453.25 25.72
    3 7 9 36.06 7.33
    3 7 9 42.94 8.3
    -3 -7 -9 40.95 8.09
    3 7 10 69.1 10.04
    3 7 10 82.95 11.77
    3 7 11 44.12 18.37
    3 7 11 31.76 6.81
    3 7 11 25.71 6.8
    3 7 12 16.07 5.02
    3 7 12 17.17 5.86
    3 7 13 3.35 8.76
    3 7 13 1.1 1.84
    3 7 13 -4.95 4.07
    3 7 14 1.19 2.3
    3 7 14 8.39 6.18
    3 7 15 7.2 4.17
    3 7 15 4.4 4.2
    3 7 16 1.49 3.05
    3 7 16 4.92 4.16
    -3 -8 11 3.16 6.74
    3 8 -10 5.11 5.36
    -3 -8 10 3.45 4.96
    -3 -8 9 -0.34 3.34
    -3 -8 8 9.56 6.19
    -3 -8 7 2.02 2.31
    -3 -8 6 13.22 6.27
    -3 -8 5 2.83 5.71
    -3 -8 4 7.19 5.95
    -3 -8 3 24.37 8
    -3 -8 2 12.18 4.97
    -3 -8 1 4.15 1.72
    -3 -8 0 5.84 3.12
    -3 -8 -1 12.52 4.45
    -3 -8 -2 7.54 3.4
    -3 -8 -3 1.58 2.21
    -3 -8 -4 11.8 4.08
    -3 -8 -5 8.71 3.58
    -3 -8 -6 -0.24 2.02
    3 8 6 1.32 1.63
    -3 -8 -7 22.26 5.76
    3 8 7 21.77 5.52
    3 8 8 26.2 6.62
    -3 -8 -8 38.39 7.86
    3 8 9 19.07 5.93
    3 8 9 24.02 6.29
    -3 -8 -9 22.38 6.43
    3 8 10 9.08 4.53
    3 8 10 8.95 3.64
    -3 -8 -10 8.08 3.77
    3 8 11 2.18 3.51
    3 8 11 -1.21 1.14
    3 8 12 8.1 9.3
    3 8 12 4.58 3.1
    3 8 12 3.57 3.14
    3 8 13 -1.9 1.9
    3 8 13 2.02 3.01
    3 8 14 -2.18 7.32
    3 8 14 -2.44 2.29
    3 8 15 -2.43 5.31
    3 8 15 7.2 4.5
    3 8 16 8.6 5.76
    -3 -9 10 13.85 8.38
    -3 -9 9 1.52 5.92
    -3 -9 8 6.3 6.71
    -3 -9 7 -2.85 3.54
    -3 -9 6 5.02 3.85
    -3 -9 5 3.32 3.13
    -3 -9 4 4.57 3.76
    -3 -9 3 2.55 2.85
    -3 -9 2 -2.07 2.27
    -3 -9 1 25.71 6.68
    -3 -9 0 11.59 5.16
    -3 -9 -1 4.15 3.37
    -3 -9 -2 18.83 5.26
    -3 -9 -3 1.79 1.52
    -3 -9 -4 0.31 1.51
    -3 -9 -5 67.24 10.04
    3 9 6 9.81 4.47
    -3 -9 -6 9.08 4.06
    3 9 7 0.55 1.95
    -3 -9 -7 7.36 4.19
    -3 -9 -8 6.44 3.74
    3 9 8 5.67 3.24
    3 9 9 6.32 4.04
    -3 -9 -9 0.57 2.23
    3 9 10 5.75 4.14
    3 9 10 2.5 2.52
    -3 -9 -10 0.18 2.96
    3 9 11 4.82 2.9
    3 9 11 6.4 3.82
    -3 -9 -11 7.85 4.6
    3 9 12 3.89 3.19
    3 9 12 0.29 1.1
    3 9 13 8.37 3.89
    3 9 13 15.26 14.32
    3 9 13 -1.7 2.53
    3 9 14 -0.85 2.18
    3 9 14 3.86 14.51
    3 9 15 -3.44 3.55
    3 9 15 4.47 7.68
    -3 -10 9 2.98 3.37
    -3 -10 8 4.09 5.87
    -3 -10 7 0.42 2.29
    -3 -10 6 14.58 7.51
    -3 -10 5 7.76 4.15
    -3 -10 5 3.41 4.47
    -3 -10 4 14.01 6.8
    -3 -10 3 21.36 8.38
    -3 -10 2 25.25 8.28
    -3 -10 1 36.14 8.9
    -3 -10 0 70.1 11.95
    -3 -10 -1 59.72 10.32
    -3 -10 -2 57.59 10.23
    -3 -10 -3 64.77 10.69
    -3 -10 -4 55.07 9.66
    -3 -10 -5 96.71 13.13
    -3 -10 -6 106.6 13.57
    3 10 6 122.1 15.31
    3 10 7 86.48 12.83
    -3 -10 -7 72.47 11.16
    3 10 8 61.83 10.69
    -3 -10 -8 47.6 9.4
    -3 -10 -9 59.1 10.95
    3 10 9 53.29 9.96
    3 10 10 27.23 7.68
    3 10 10 26.71 7.03
    -3 -10 -10 25.57 7.65
    3 10 11 20.27 6.61
    3 10 11 16.6 5.61
    -3 -10 -11 14.17 5.74
    3 10 12 2.85 2.39
    3 10 12 5.43 4.43
    3 10 13 6.89 3.85
    3 10 13 4.44 3.84
    3 10 14 3.47 3.82
    3 10 14 -1.19 6.64
    -3 -11 8 1.24 4.27
    -3 -11 8 11.38 7.48
    -3 -11 7 0.5 4.19
    -3 -11 7 9.48 7
    -3 -11 6 4.48 5.21
    -3 -11 5 1.6 3.18
    -3 -11 4 2.1 4.14
    -3 -11 3 0.53 3.1
    -3 -11 2 9.96 5.85
    -3 -11 1 8.26 4.17
    -3 -11 0 15.87 7.58
    -3 -11 -1 2.63 1.46
    -3 -11 -2 5.15 2.94
    -3 -11 -3 4.26 2.84
    -3 -11 -4 2.76 2.99
    -3 -11 -5 9.5 4.43
    -3 -11 -6 6.79 2.74
    3 11 7 0.01 2.84
    -3 -11 -7 1.69 1.82
    3 11 8 0.47 1.94
    -3 -11 -8 2.07 3.28
    3 11 9 -0.95 2.64
    -3 -11 -9 3.67 2.47
    3 11 10 3.64 4.11
    -3 -11 -10 -1.1 3.07
    -3 -11 -11 3.1 2.32
    3 11 11 -0.09 2.81
    3 11 11 2.4 2.04
    3 11 12 0.1 2.45
    -3 -11 -12 5.32 5.24
    3 11 12 -3.31 2.9
    3 11 13 5.34 8.35
    3 11 13 -0.48 1.46
    3 11 13 -0.98 1.7
    3 11 14 -0.8 1.97
    -3 -12 7 1.58 3.36
    -3 -12 6 5.92 5.2
    -3 -12 5 2.54 3.31
    -3 -12 4 10.78 5.98
    -3 -12 3 -0.72 3.5
    -3 -12 2 1.83 4.64
    -3 -12 1 3.32 4.01
    -3 -12 0 1.26 3.97
    -3 -12 -1 5.86 4.22
    -3 -12 -2 3.98 4.05
    -3 -12 -3 5.03 4.84
    -3 -12 -4 3.88 4.01
    -3 -12 -5 -1.8 3.37
    -3 -12 -6 0.82 2.26
    3 12 7 0.96 2.41
    -3 -12 -7 0.24 1.81
    3 12 8 -4.36 4.49
    -3 -12 -8 0.02 1.83
    3 12 9 -2.57 3.16
    -3 -12 -9 -0.22 1.76
    3 12 10 5.69 4.42
    -3 -12 -10 8.04 4.64
    3 12 11 4.85 4.6
    3 12 11 0.25 1.55
    -3 -12 -11 1.49 1.93
    -3 -12 -12 2.48 1.91
    3 12 12 4.96 4.99
    3 12 12 2.09 2.69
    3 12 13 -3.42 4.13
    3 12 13 4.15 3.72
    -3 -13 6 6.69 5.27
    -3 -13 5 11.4 6.84
    -3 -13 4 4.76 4.33
    -3 -13 3 9.63 6.02
    -3 -13 2 16.93 8.16
    -3 -13 1 9.75 5.41
    -3 -13 0 10.56 4.84
    -3 -13 -1 7.46 4.6
    -3 -13 -2 20.08 7.28
    -3 -13 -3 4.16 3.95
    -3 -13 -4 12.31 6.33
    -3 -13 -5 5.48 5.4
    -3 -13 -6 13.73 7.43
    3 13 7 10.23 5.05
    -3 -13 -7 10.48 5.75
    3 13 8 3.42 4.41
    -3 -13 -8 3.17 3.53
    -3 -13 -9 -5.33 5.35
    3 13 9 1.86 3.59
    -3 -13 -10 9.32 4.42
    3 13 10 5.58 3.57
    -3 -13 -11 0.01 2.21
    3 13 11 4.07 2.7
    3 13 12 9.78 5.75
    -3 -13 -12 0.62 3.29
    3 13 13 5.87 4.01
    -3 -14 4 18.49 9.13
    -3 -14 3 7.02 6.77
    -3 -14 2 10.38 5.6
    -3 -14 1 -1.66 2.82
    -3 -14 0 0.41 2.29
    -3 -14 -1 3.89 4.38
    -3 -14 -2 12.32 5.92
    -3 -14 -3 2.96 4.43
    -3 -14 -4 8.11 5.16
    -3 -14 -5 0.12 3.13
    -3 -14 -6 1.61 3.11
    3 14 7 6.51 5.47
    -3 -14 -7 4.3 3.74
    3 14 8 0.28 4.48
    -3 -14 -8 7.01 6.59
    3 14 9 4.5 4.14
    -3 -14 -9 -7.14 5.05
    -3 -14 -10 1.36 3.53
    3 14 10 -1.34 2.27
    3 14 11 3.83 4.13
    -3 -15 2 -5.34 5.58
    -3 -15 1 3.08 4.04
    -3 -15 0 4.7 5.24
    -3 -15 -1 -5.45 4.81
    -3 -15 -2 0.63 2.59
    -3 -15 -3 5.58 5.64
    -3 -15 -4 4.63 2.86
    -3 -15 -5 2.52 4.55
    3 15 6 -1.22 2.51
    -3 -15 -6 -5.73 4.81
    3 15 7 5.82 4.51
    -3 -15 -7 -0.82 3.23
    -3 -15 -8 1.94 4.97
    3 15 8 5.32 4.91
    4 -14 -2 1.19 2.91
    4 -14 -1 4.46 3.61
    4 -14 0 8.61 5.5
    4 -14 1 13.48 8.37
    4 -14 2 0.97 3.81
    4 -14 3 8.92 6.18
    4 -13 -5 11.63 7.11
    4 -13 -4 30.62 9.91
    4 -13 -3 10.1 6.08
    4 -13 -2 58.75 13.16
    4 -13 -1 42.6 11.1
    4 -13 0 37.12 11.28
    4 -13 1 47.05 12.49
    4 -13 2 21.37 8.88
    4 -13 3 27.11 9.89
    4 -13 4 25.23 9.49
    4 -13 5 5.19 4.32
    4 -13 6 5.86 5.21
    4 -12 -7 16.07 8.08
    4 -12 -6 1.56 3.65
    4 -12 -5 32.79 10.27
    4 -12 -4 17.8 7.47
    4 -12 -3 28.65 9.04
    4 -12 -2 17.2 7.62
    4 -12 -1 28.75 8.73
    4 -12 0 18.21 7.84
    4 -12 1 8.29 5.57
    4 -12 2 8.49 4.67
    4 -12 3 6.78 4.97
    4 -12 4 20.1 8
    4 -12 5 5 4.26
    4 -12 6 -2.79 3.29
    4 -12 7 -1.9 4.61
    4 -12 8 4.52 4.75
    -4 11 9 31.33 19.47
    4 -11 -8 9.73 6.19
    4 -11 -7 13.66 6.92
    4 -11 -6 6.86 4.84
    4 -11 -5 6.69 5.73
    4 -11 -4 -7.87 4.77
    4 -11 -3 1.56 2.15
    4 -11 -2 4.39 3.31
    4 -11 -1 1.53 3.19
    4 -11 0 2.83 2.06
    4 -11 1 9.96 5.39
    4 -11 2 8.42 5.66
    4 -11 3 12.9 6.39
    4 -11 4 0.86 1.96
    4 -11 5 14.09 6.3
    4 -11 6 10.38 5.66
    4 -11 7 3.62 3.17
    4 -11 8 -2.61 2.34
    4 -11 9 3.52 4.52
    4 -11 10 -1.87 3.53
    -4 10 10 14.68 15.39
    -4 10 9 37.66 22.24
    4 -10 -8 12.45 5.96
    4 -10 -7 21.39 8.05
    4 -10 -6 20.6 8.16
    4 -10 -5 42.91 10.68
    4 -10 -4 26.65 6.87
    4 -10 -3 48.29 10.77
    4 -10 -2 92.55 14.58
    4 -10 -1 108.15 15.68
    4 -10 0 89.01 14.38
    4 -10 1 86.08 13.91
    4 -10 2 83.59 14.21
    4 -10 3 62.85 12.09
    4 -10 4 50.61 10.97
    4 -10 5 32.58 9.32
    4 -10 6 34.18 9.64
    4 -10 6 21.62 7.88
    4 -10 7 13.56 6.27
    4 -10 7 5.86 3.32
    4 -10 8 7.77 5.14
    4 -10 8 12.91 5.55
    4 -10 9 17.93 6.84
    4 -10 9 6.15 3.75
    4 -10 10 4.6 2.88
    4 -10 10 3.17 3.98
    4 -10 11 3.14 3.59
    -4 9 11 0.26 4.05
    -4 9 10 5.15 10.86
    -4 9 9 7.05 15.4
    -4 9 8 31.31 18.47
    4 -9 -8 24.19 8.41
    4 -9 -7 42.39 10.51
    4 -9 -6 86.26 14.95
    4 -9 -5 118.2 17.02
    4 -9 -4 110.83 15.68
    4 -9 -3 158.07 17.99
    4 -9 -2 189.53 19.79
    4 -9 -1 228.88 21.95
    4 -9 0 184.52 19.01
    4 -9 1 155.18 17.56
    4 -9 2 189.6 19.54
    4 -9 3 66.23 12.04
    4 -9 4 90.93 15.08
    4 -9 4 94.32 14.74
    4 -9 5 101.57 15.39
    4 -9 5 85.9 14.51
    4 -9 6 50.28 11.31
    4 -9 6 35.23 9.17
    4 -9 7 25.53 8.34
    4 -9 7 21.52 7.11
    4 -9 8 12.34 5.25
    4 -9 8 21.58 7.84
    4 -9 9 24.08 7.93
    4 -9 9 13.18 7.43
    4 -9 10 12.26 6.04
    4 -9 10 15.25 7.22
    4 -9 11 9.21 5.08
    4 -9 11 2.32 3.44
    4 -9 12 3.29 4.39
    4 -9 12 8.92 6.09
    4 -9 13 2.45 3.46
    -4 8 11 0.14 4.35
    -4 8 10 8.81 9.27
    -4 8 9 18.95 18.1
    -4 8 8 8.2 12.03
    4 -8 -8 11.85 6.17
    4 -8 -7 24.64 8.17
    4 -8 -6 32.83 8.52
    4 -8 -5 20.42 6.31
    4 -8 -4 13.59 3.89
    4 -8 -3 7.79 4.08
    4 -8 -2 2.21 3.22
    4 -8 -1 4.59 3.58
    4 -8 0 19.11 5.73
    4 -8 1 8.83 4.77
    4 -8 2 11.82 4.75
    4 -8 2 10.53 5.62
    4 -8 3 2.86 3.38
    4 -8 3 -1.51 1.65
    4 -8 4 8.77 4.22
    4 -8 4 10.91 4.84
    4 -8 5 6.15 4.23
    4 -8 5 5.01 3.34
    4 -8 6 10.96 4.75
    4 -8 6 14.7 6.44
    4 -8 7 12.9 5.23
    4 -8 7 14.53 6.46
    4 -8 8 6.14 4.6
    4 -8 8 6.79 5.36
    4 -8 9 5.05 4.14
    4 -8 9 1.36 3.16
    4 -8 9 2.21 2.77
    4 -8 10 3.39 4.02
    4 -8 10 -0.81 2.45
    4 -8 10 1.76 3.38
    4 -8 11 3 3.55
    4 -8 11 3.7 5
    4 -8 11 -0.44 2.96
    4 -8 12 4.49 4.37
    4 -8 12 -0.38 3.34
    4 -8 13 -6.1 4.78
    4 -8 13 2.43 6.35
    -4 7 12 3.07 5.36
    -4 7 11 -1.14 6.09
    -4 7 10 2.53 7.12
    -4 7 9 6.49 9.54
    -4 7 8 15.3 14.89
    -4 7 7 19.65 13.58
    4 -7 -7 23.55 7.26
    4 -7 -6 21.54 6.97
    4 -7 -5 17.62 6.35
    4 -7 -4 82.25 12.56
    4 -7 -3 34.28 8.16
    4 -7 -2 38.56 7.88
    4 -7 -1 29.55 6.89
    4 -7 0 186.79 17.18
    4 -7 1 40.93 8.57
    4 -7 1 52.37 8.77
    4 -7 2 8 4.05
    4 -7 2 7.98 4.26
    4 -7 3 186.54 18.97
    4 -7 3 167.31 16.71
    4 -7 4 77.24 12.95
    4 -7 4 97.93 12.98
    4 -7 5 100.67 14.44
    4 -7 5 118.83 14.43
    4 -7 6 47.78 9.95
    4 -7 6 66.62 12.07
    4 -7 7 46.81 10.66
    4 -7 7 46.34 10.33
    4 -7 8 24.39 7.48
    4 -7 8 12.63 6.07
    4 -7 8 22.35 7.26
    4 -7 9 6.7 5.15
    4 -7 9 7.57 6.6
    4 -7 9 10.21 4.49
    4 -7 10 20.52 6.29
    4 -7 10 17.97 7.61
    4 -7 10 8.55 6.83
    4 -7 11 5.63 5.51
    4 -7 11 5.93 5.09
    4 -7 11 12.7 6.14
    4 -7 12 13.63 5.96
    4 -7 12 1.75 5.13
    4 -7 13 1.58 3.96
    4 -7 14 0.28 4.32
    -4 6 12 -1.35 3.57
    -4 6 11 8.53 5.39
    -4 6 10 11.58 9.12
    -4 6 9 28.17 13.87
    -4 6 8 10.92 13.25
    -4 6 7 53.57 20.54
    4 -6 -6 176.71 19.85
    4 -6 -5 244.89 21.88
    4 -6 -4 290.79 22.17
    4 -6 -3 312.95 22.43
    4 -6 -2 465.55 25.71
    4 -6 -1 532.59 27.14
    4 -6 0 987.13 40.05
    4 -6 0 1041.8 37.51
    4 -6 1 880.2 38.27
    4 -6 1 866.99 33.69
    4 -6 2 857.15 38.11
    4 -6 2 915.49 34.66
    4 -6 3 557.96 31.35
    4 -6 3 608.2 28.9
    4 -6 4 307.72 21.95
    4 -6 4 300.44 23.36
    4 -6 5 280.87 20.74
    4 -6 5 274.82 22.43
    4 -6 6 197.42 19.42
    4 -6 6 198.06 18.48
    4 -6 7 147 16.98
    4 -6 7 135.21 16.67
    4 -6 7 118.77 16.27
    4 -6 8 78.13 12.58
    4 -6 8 68.91 11.97
    4 -6 8 74.96 13.18
    4 -6 9 71.07 11.97
    4 -6 9 68.87 12.69
    4 -6 10 35.38 8.47
    4 -6 10 36.97 9.97
    4 -6 11 28.21 7.64
    4 -6 11 10.04 8.47
    4 -6 12 12.88 5.55
    4 -6 12 9.34 7.22
    4 -6 13 13.33 7.6
    4 -6 14 5.21 5.97
    4 -6 15 -2.89 3.79
    -4 5 13 1.91 3.6
    -4 5 12 4.58 5.18
    -4 5 11 2.61 2.43
    4 -5 -10 17.95 6.44
    -4 5 10 16.86 9.27
    -4 5 9 12.13 8.35
    4 -5 -9 30.44 9.06
    -4 5 8 38.1 14.95
    -4 5 8 47.78 8.72
    4 -5 -8 34.79 9.2
    -4 5 8 35.82 6.05
    -4 5 7 33.88 16.58
    4 -5 -7 17.12 6.4
    -4 5 6 55.33 19.61
    4 -5 -6 67.39 12.45
    4 -5 -6 73.12 12.31
    4 -5 -5 98.92 14.27
    4 -5 -5 86.51 12.49
    4 -5 -4 70.87 11.67
    4 -5 -4 81.25 11.45
    4 -5 -3 96.86 13.58
    4 -5 -3 89.34 11.35
    4 -5 -2 143.75 15.79
    4 -5 -2 131.82 13.25
    4 -5 -1 205.29 15.63
    4 -5 0 39.71 7.66
    4 -5 0 41.39 6.67
    4 -5 1 46.64 8.5
    4 -5 1 54.84 8.02
    4 -5 2 10.4 3.59
    4 -5 2 16.69 5.78
    4 -5 3 11.85 4.31
    4 -5 3 12.6 4.18
    4 -5 4 6.78 2.51
    4 -5 4 4.84 2.68
    4 -5 5 60.84 9.98
    4 -5 5 46.31 8.36
    4 -5 6 52.11 9.74
    4 -5 6 63.1 10.62
    4 -5 6 62.31 10.41
    4 -5 7 27.64 7.62
    4 -5 7 25.91 6.29
    4 -5 7 24.64 6.81
    4 -5 8 23.92 7.25
    4 -5 8 8.98 4.51
    4 -5 9 10.71 4.26
    -4 5 -9 19.75 6.18
    4 -5 9 4.89 4.68
    4 -5 10 9.33 3.24
    4 -5 10 7.68 5.42
    4 -5 11 7.22 3.1
    4 -5 11 7.05 5.02
    4 -5 12 5 6.14
    4 -5 12 26.58 9.83
    4 -5 13 -1.72 2.76
    4 -5 13 3.71 3.63
    4 -5 14 -3.55 3.95
    4 -5 15 0.25 2.2
    -4 4 13 8.15 6.72
    -4 4 12 -0.92 3.09
    -4 4 11 7.25 6.51
    4 -4 -10 20.27 7.26
    -4 4 10 16.79 7.92
    4 -4 -9 9.37 4.69
    -4 4 9 12.32 5.16
    -4 4 8 19.33 5.08
    -4 4 8 20.5 8.53
    4 -4 -8 19.79 7.65
    -4 4 8 20.62 4.28
    4 -4 -7 29.98 8.53
    -4 4 7 29.89 5.12
    -4 4 7 41.92 7.99
    -4 4 6 -1.87 12.65
    4 -4 -6 29.05 8.15
    -4 4 5 40.47 14.48
    4 -4 -5 53.72 10.46
    4 -4 -5 55.38 9.56
    4 -4 -4 43.68 8.82
    4 -4 -4 54.26 9.15
    4 -4 -3 58.39 10.43
    4 -4 -3 65.63 9.35
    4 -4 -2 15.26 4.9
    4 -4 -2 17.33 4.63
    4 -4 -1 20.58 4.94
    4 -4 -1 21 5.91
    4 -4 -1 22.48 5.05
    4 -4 0 62.06 8.95
    4 -4 0 56.54 7.45
    4 -4 0 63.14 9.32
    4 -4 1 85.74 10.4
    4 -4 1 72.78 9.88
    4 -4 1 82.8 8.67
    4 -4 2 56.92 8.98
    4 -4 2 48.47 6.76
    4 -4 3 83.05 10.82
    4 -4 3 82.9 9.2
    4 -4 4 74.51 10.9
    4 -4 4 71.85 8.94
    4 -4 5 169.87 14.49
    4 -4 5 161.28 15.92
    4 -4 5 151.98 14.22
    4 -4 6 161.38 16.21
    4 -4 6 149.9 14.39
    4 -4 6 146.19 14.12
    4 -4 7 79.2 11.56
    4 -4 7 50.87 10.37
    4 -4 8 34.49 8.31
    -4 4 -8 43.2 8.01
    4 -4 8 29.53 7.72
    4 -4 9 38.92 8.86
    4 -4 9 39.34 8.99
    -4 4 -9 55.26 9
    4 -4 10 31.33 8.91
    4 -4 10 55.47 10.55
    4 -4 11 15.82 5.83
    4 -4 11 3.87 3.53
    4 -4 12 15.24 6.96
    4 -4 12 28.17 7.99
    4 -4 13 -0.35 3.7
    4 -4 13 14.61 5.53
    4 -4 14 0.36 1.83
    4 -4 15 1.57 4.78
    4 -4 16 4.37 6
    -4 3 13 11.3 8.03
    -4 3 12 10.82 7.92
    -4 3 11 51.07 13.47
    4 -3 -10 42.68 9.96
    -4 3 10 53.37 13.35
    4 -3 -9 46.28 10.18
    -4 3 9 40.23 11.51
    -4 3 8 92.5 10.23
    4 -3 -8 81.59 12.86
    -4 3 8 88.17 17.51
    -4 3 8 81.73 8.4
    -4 3 7 45.79 14.05
    -4 3 7 63.91 8.89
    4 -3 -7 74.56 12.23
    -4 3 7 70.37 7.3
    -4 3 6 184.1 15.31
    4 -3 -6 179.25 18.26
    -4 3 6 182.07 10.88
    4 -3 -5 368.2 25.41
    -4 3 5 398.22 23.33
    4 -3 -4 670.1 32.49
    -4 3 4 641.93 60.61
    4 -3 -3 583.47 27.31
    4 -3 -3 547.47 28.8
    4 -3 -2 859.46 34.3
    4 -3 -2 904.25 31.15
    4 -3 -1 1145.81 34.14
    4 -3 -1 1077.58 37.01
    4 -3 -1 1134.44 32.74
    4 -3 0 1223.01 36.16
    4 -3 0 1202.5 37.59
    4 -3 0 1242.46 31.51
    4 -3 1 2297.61 40.92
    4 -3 1 2263.81 50.1
    4 -3 1 2218.65 49.5
    4 -3 2 1936.29 48.04
    4 -3 2 1896.42 44.52
    4 -3 2 1917.3 36.87
    4 -3 3 1694.9 36.23
    4 -3 3 1678.04 46.7
    4 -3 4 1280.59 32.02
    4 -3 4 1337.99 42.84
    4 -3 4 1297.91 32.88
    4 -3 5 637.7 30.43
    4 -3 5 597.94 24.79
    4 -3 5 594.94 24.02
    4 -3 6 487.97 23.9
    -4 3 -6 540.92 27.98
    4 -3 6 527.87 28.31
    4 -3 7 420.55 24.22
    4 -3 7 432.9 26.72
    4 -3 8 290.84 22.42
    -4 3 -8 320.94 20.71
    -4 3 -9 166.44 14.47
    4 -3 9 122.95 14.72
    4 -3 9 122.36 15.38
    4 -3 10 105.31 15.58
    4 -3 10 123.72 15.14
    4 -3 11 58.19 11.52
    4 -3 11 65.69 11.09
    4 -3 12 28.79 7.9
    4 -3 12 24.75 8.46
    4 -3 13 9.54 4.61
    4 -3 13 4.86 4.16
    4 -3 14 2.02 2.71
    4 -3 15 2.7 2.88
    4 -3 16 -1.56 2.08
    -4 2 13 7.17 7.85
    -4 2 12 3.49 5.34
    -4 2 11 12.29 5.75
    -4 2 10 5.49 6.08
    4 -2 -10 2.89 2.83
    -4 2 9 67.22 13.23
    4 -2 -9 51.16 10.31
    4 -2 -8 70.19 11.9
    -4 2 8 104.9 16.97
    -4 2 7 82.15 9.25
    4 -2 -7 76.71 12.24
    -4 2 7 91.84 14.37
    -4 2 7 84.18 7.7
    4 -2 -6 102.13 13.38
    -4 2 6 112.74 11.09
    -4 2 6 115.61 8.14
    4 -2 -5 203.08 18.47
    -4 2 5 227.4 16.45
    -4 2 5 225.65 10.35
    -4 2 4 342.03 20.24
    4 -2 -4 326.18 22.08
    4 -2 -3 81.59 10.56
    -4 2 3 101.01 11.13
    -4 2 2 352.58 21.26
    4 -2 -2 358.47 21.17
    4 -2 -2 386.12 17.74
    4 -2 -2 381.59 19.97
    4 -2 -1 442.73 19.38
    4 -2 -1 432.57 22.55
    4 -2 -1 431.05 19.28
    4 -2 0 312.4 18.1
    4 -2 0 325.46 17.11
    4 -2 0 327.74 15.04
    4 -2 1 705.44 26.34
    4 -2 1 709.88 26.29
    4 -2 1 704.06 20.04
    4 -2 2 223.81 14.31
    -4 2 -2 219.48 9.09
    4 -2 2 218.07 15.18
    4 -2 2 219.04 10.71
    4 -2 3 2.25 1.21
    -4 2 -3 1.07 0.66
    -4 2 -3 -1.39 2.59
    4 -2 3 1.69 1.76
    4 -2 3 1.61 1.67
    -4 2 -4 356.42 16.87
    -4 2 -4 422.23 23.82
    4 -2 4 388 15.72
    4 -2 4 418.96 22.79
    4 -2 4 391.61 16.3
    -4 2 -5 45.04 7.79
    4 -2 5 44.46 6.3
    4 -2 5 41.39 7.19
    4 -2 6 90.64 10.08
    4 -2 6 91.4 11.71
    -4 2 -6 102.75 11.48
    4 -2 7 67.02 9.81
    -4 2 -7 82.08 10.12
    4 -2 7 80.04 11.07
    -4 2 -8 89.08 10.62
    4 -2 8 81.75 11.7
    4 -2 8 67.23 10.65
    4 -2 9 3.75 1.34
    4 -2 9 1.44 2.96
    4 -2 10 0.05 2.24
    4 -2 10 5.11 3.32
    4 -2 11 29.04 9.44
    4 -2 11 40.46 8.6
    4 -2 12 8.59 4.09
    4 -2 12 12.11 5.81
    4 -2 13 8.36 3.39
    4 -2 13 3.81 5.65
    4 -2 14 6.34 6.25
    4 -2 14 -1.43 2.9
    4 -2 15 -0.64 3.02
    4 -2 16 4.85 5.07
    -4 1 13 -2.7 4.7
    -4 1 12 4.6 5.2
    -4 1 11 7.1 5.01
    -4 1 10 38.35 11.83
    4 -1 -10 41.66 9.5
    -4 1 9 13.79 7.16
    4 -1 -9 8.6 3.68
    -4 1 8 40.28 10.58
    4 -1 -8 16.47 5.43
    -4 1 7 23.37 7.73
    4 -1 -7 15.12 5.42
    -4 1 6 44.33 9.96
    4 -1 -6 32.25 7.49
    -4 1 6 38.43 4.6
    -4 1 5 37.16 8.07
    -4 1 5 30.66 5.79
    4 -1 -5 34.4 6.93
    -4 1 5 34.11 3.69
    -4 1 4 32.81 6.05
    -4 1 4 35.64 7.48
    4 -1 -4 37.93 7.78
    -4 1 4 38.48 3.36
    -4 1 3 157.34 13.12
    4 -1 -3 155.02 14.32
    4 -1 -2 18.89 3.5
    -4 1 2 11.81 3.12
    4 -1 -2 14.96 4.38
    -4 1 2 17.29 6.12
    4 -1 -1 8.81 2.62
    -4 1 1 10.83 3.52
    4 -1 -1 10.54 3.57
    -4 1 1 7.77 5.57
    4 -1 0 1.78 1.51
    4 -1 0 1.9 1.19
    4 -1 0 1.55 1.21
    -4 1 0 2.29 2.24
    -4 1 0 5.31 4.35
    4 -1 1 122.64 10.33
    -4 1 -1 113.18 11.67
    -4 1 -1 123.87 7.02
    4 -1 1 125.53 10.37
    4 -1 1 123.43 7.44
    -4 1 -2 16.26 4.57
    -4 1 -2 18.99 1.85
    4 -1 2 12.83 3.56
    4 -1 2 20.22 4.5
    4 -1 2 18.8 2.64
    -4 1 -2 16.43 2.37
    4 -1 3 22.64 5.14
    -4 1 -3 20.14 4.93
    4 -1 3 18.3 2.63
    -4 1 -3 20.45 2.97
    4 -1 3 21.59 4
    4 -1 4 16.74 3.01
    4 -1 4 16.96 3.08
    4 -1 4 15.22 4.21
    -4 1 -4 18.26 4.85
    4 -1 4 16.13 3.26
    -4 1 -4 8.5 2.41
    4 -1 5 23.42 5.32
    -4 1 -5 19.99 4.74
    -4 1 -5 29.6 4.96
    4 -1 5 20.3 3.91
    -4 1 -6 92.48 10.63
    4 -1 6 89.5 11.3
    -4 1 -6 88.29 7.98
    4 -1 6 79.44 8.95
    4 -1 7 50.06 7.93
    -4 1 -7 63.06 6.46
    4 -1 7 58.81 9.49
    -4 1 -8 62.01 5.73
    4 -1 8 41.21 8.7
    4 -1 8 58.14 9.22
    4 -1 9 20.05 6.45
    4 -1 9 38.32 7.82
    4 -1 10 78.08 11.39
    4 -1 10 65.41 11.88
    4 -1 11 17.95 6.65
    4 -1 11 31.67 7.59
    4 -1 12 18.65 6.1
    4 -1 12 12.63 5.79
    4 -1 13 18.74 6.36
    4 -1 13 17.86 7.67
    4 -1 14 12.49 5.04
    4 -1 14 2.25 3.96
    4 -1 15 6.82 4.78
    4 -1 16 1.67 4.37
    4 -1 17 1.04 4.55
    -4 0 13 6.64 6.32
    -4 0 12 4.87 6.75
    -4 0 11 2.67 5.28
    4 0 -10 26.17 7.64
    -4 0 10 21.44 10.39
    4 0 -9 33.56 8.56
    -4 0 9 30.3 8.89
    -4 0 8 44.9 10.99
    4 0 -8 52.2 10.41
    -4 0 7 72.19 12.72
    4 0 -7 75.09 11.95
    -4 0 6 150.32 8.69
    4 0 -6 208.85 19.57
    -4 0 6 199.93 20.97
    -4 0 5 168.97 9.19
    -4 0 5 207.98 19.79
    4 0 -5 195.68 18.14
    -4 0 4 304.44 12.71
    -4 0 4 361.98 24.47
    4 0 -4 336.67 22.99
    -4 0 3 656.49 19.12
    4 0 -3 704.56 31.37
    -4 0 3 713.22 13.09
    -4 0 3 743.64 32.37
    4 0 -2 461.04 14.63
    4 0 -2 451.84 24.05
    -4 0 2 471.68 14.12
    -4 0 2 498.63 22.31
    -4 0 2 480.42 23.57
    -4 0 2 449.68 16.65
    4 0 -1 936.2 22.61
    -4 0 1 973.22 32.07
    -4 0 1 945.23 23.9
    4 0 -1 989.06 33.09
    -4 0 1 892.7 24.53
    -4 0 1 943.94 29.1
    -4 0 1 964.85 16.62
    -4 0 0 1293.85 37.84
    4 0 0 1371.6 30.12
    -4 0 0 1360.73 28.47
    -4 0 0 1398.71 26.76
    -4 0 0 1295.42 25.28
    4 0 0 1322.12 36.06
    4 0 1 906.79 27.8
    4 0 1 852.33 25.98
    -4 0 -1 852.52 31.05
    -4 0 -1 874.55 16.42
    -4 0 -1 862.21 24.6
    -4 0 -1 947.93 16.44
    -4 0 -2 2618.43 21.21
    4 0 2 2783.05 44.72
    -4 0 -2 2662.15 54.57
    4 0 2 2718.71 49.26
    4 0 2 2711.95 23.58
    4 0 3 2266.89 47.46
    4 0 3 2255.37 36.48
    -4 0 -3 2321.51 50.76
    4 0 3 2336.52 19.02
    4 0 4 2097.6 31.11
    4 0 4 2091.19 32.19
    4 0 4 2068.76 47.69
    4 0 5 1782.96 46.14
    -4 0 -5 1825.16 33.89
    4 0 5 1725.17 35.96
    4 0 5 1770.4 27.06
    4 0 6 1091.66 37.55
    4 0 6 1094.88 32.95
    -4 0 -7 1061.21 19.04
    4 0 7 1010.07 35.29
    4 0 7 1012.81 37.48
    4 0 8 397.97 24.48
    4 0 8 400.96 24.58
    4 0 9 308.75 21.99
    4 0 9 270.13 21.86
    4 0 10 157.36 17.18
    4 0 10 177.14 17.16
    4 0 11 125.93 15.87
    4 0 11 129.51 14.54
    4 0 12 64.11 10.89
    4 0 12 44.31 11.07
    4 0 13 38.61 8.69
    4 0 13 37.2 9.73
    4 0 14 20.1 6.47
    4 0 14 14.53 6.74
    4 0 15 8.44 4.49
    4 0 15 10.68 7.58
    4 0 16 3.97 5.58
    4 0 17 1.33 4.53
    -4 -1 13 12.64 7.97
    -4 -1 12 0.05 2.84
    -4 -1 11 12.31 8.6
    4 1 -10 23.14 7.51
    -4 -1 10 24.97 9.82
    4 1 -9 55.14 11.09
    -4 -1 9 42.04 12.35
    4 1 -8 59.34 11.47
    -4 -1 8 61.78 14.43
    4 1 -7 114.18 15.31
    -4 -1 7 114.45 17.61
    4 1 -6 141.84 16.7
    -4 -1 6 133.85 17.35
    -4 -1 5 250.37 22.63
    4 1 -5 255.58 21.4
    -4 -1 4 397.79 26.67
    4 1 -4 397.02 25.54
    4 1 -3 886.28 36.13
    -4 -1 3 790.43 34.81
    4 1 -2 568.52 13.1
    4 1 -2 568.14 27.78
    -4 -1 2 550.25 13.43
    -4 -1 2 569.34 26.54
    4 1 -1 904.75 32.6
    -4 -1 1 864.68 20.3
    4 1 -1 899.95 20
    -4 -1 1 890.7 28.86
    4 1 0 1281.16 27.7
    4 1 0 1188.86 35.08
    -4 -1 0 1254.13 27.72
    -4 -1 0 1351.29 28.86
    4 1 0 1351.06 31.23
    4 1 1 1612.55 37.96
    4 1 1 1659.24 25.83
    -4 -1 -1 1671.92 24.36
    4 1 1 1687.86 32.02
    -4 -1 -1 1650.04 28.47
    4 1 1 1698.45 35.24
    4 1 2 1516.26 34.1
    4 1 2 1543.78 35.89
    4 1 2 1515.25 34.55
    4 1 3 1545.52 30.94
    -4 -1 -3 1588.86 35.62
    4 1 3 1493.08 37.48
    4 1 4 778.22 19.61
    4 1 4 798.54 12.14
    4 1 4 786.6 29.21
    4 1 5 549.75 26.04
    4 1 5 531.26 13.68
    4 1 5 555.19 21.79
    4 1 5 496.41 14.54
    4 1 6 470.03 10.55
    4 1 6 415 21.29
    4 1 6 419.89 16.49
    4 1 6 486.48 26.13
    4 1 7 183.29 14.52
    4 1 7 177.3 16.47
    4 1 8 246.44 19.24
    4 1 8 249.71 20.58
    4 1 9 113.71 14.03
    4 1 9 114.18 14.5
    4 1 10 50.41 9.16
    4 1 11 57.62 10.27
    4 1 12 29.88 7.43
    4 1 12 18.24 6.4
    4 1 13 23.19 7.16
    4 1 13 14.34 7.15
    4 1 14 4.25 3.32
    4 1 14 4.38 3.62
    4 1 15 6.06 2.98
    4 1 15 2.86 1.84
    4 1 16 5.57 5.87
    4 1 17 0.34 4.01
    -4 -2 13 0.14 2.32
    -4 -2 12 160.39 24.5
    -4 -2 11 4.28 6.67
    -4 -2 10 20.07 8.92
    4 2 -10 19.03 6.95
    4 2 -9 30.3 8.72
    -4 -2 9 29.32 9.97
    4 2 -8 29.31 8.43
    -4 -2 8 34.65 9.94
    -4 -2 7 52.35 12.54
    4 2 -7 71.6 12.57
    -4 -2 6 39.67 9.36
    4 2 -6 62.66 11.45
    4 2 -5 112.9 14.97
    -4 -2 5 100.2 14.63
    4 2 -4 187.45 18.53
    -4 -2 4 153.52 16.8
    4 2 -3 391.04 25.22
    -4 -2 3 355.15 23.53
    4 2 -3 396.2 13.08
    4 2 -2 58.22 5.57
    4 2 -2 60.18 3.31
    -4 -2 2 60.17 8.7
    4 2 -2 55.79 9.06
    4 2 -1 155.36 8.1
    -4 -2 1 160.51 12.92
    4 2 -1 163.67 6.39
    4 2 -1 168.5 15.17
    4 2 -1 162.72 10.33
    -4 -2 0 95.22 8.07
    4 2 0 86.82 10.27
    4 2 0 80.62 7.76
    4 2 0 75.65 8.39
    4 2 0 85.98 5.85
    4 2 1 0.18 1.03
    4 2 1 -1.38 1.42
    4 2 1 0.96 1.03
    4 2 1 3.67 2.23
    -4 -2 -1 1.44 1
    -4 -2 -2 75.28 3.94
    4 2 2 91.57 5.85
    4 2 2 85.18 8.67
    4 2 2 82.91 8.68
    4 2 2 85.21 7.65
    4 2 3 4.51 1.63
    4 2 3 4.02 1.17
    4 2 3 4.79 1.89
    4 2 4 133.61 8.84
    4 2 4 143.3 5.64
    4 2 4 139.78 11.95
    4 2 4 149.66 12.04
    4 2 5 171.9 8.06
    4 2 5 154.69 13.07
    4 2 5 161.4 8.31
    4 2 5 156.32 13.33
    4 2 6 41.4 6.87
    4 2 6 36.34 3.11
    4 2 6 32.23 6.28
    4 2 6 39.59 4.85
    4 2 7 4.52 1.99
    4 2 7 6.52 3.83
    4 2 8 -3.1 2.38
    4 2 8 -1.68 3.29
    4 2 9 6.69 2.42
    4 2 9 11.19 4.36
    4 2 10 2.2 1.53
    4 2 10 1.94 3.58
    4 2 11 11.57 5.56
    4 2 11 1.68 1.8
    4 2 12 17.51 5.76
    4 2 12 3.97 3.94
    4 2 13 6.71 5.22
    4 2 14 1.25 3.25
    4 2 14 1.32 2.21
    4 2 15 2 2.48
    4 2 15 13.04 7.16
    4 2 16 0.4 3.22
    4 2 17 2.18 4.65
    -4 -3 13 2.61 5.2
    -4 -3 12 12.78 7.78
    -4 -3 11 2.94 5.03
    -4 -3 10 10.53 6.14
    4 3 -10 8.51 5.36
    -4 -3 9 5.61 5.03
    4 3 -9 25.14 8.2
    -4 -3 8 46.48 12.29
    4 3 -8 53.6 11.55
    4 3 -7 83.32 15.35
    -4 -3 7 44.84 13.28
    -4 -3 6 54.49 11.95
    4 3 -6 66.88 12.57
    4 3 -5 105.55 14.5
    4 3 -5 96.38 5.62
    -4 -3 5 82.88 13.47
    4 3 -4 180.38 9.69
    4 3 -4 178.31 18.55
    -4 -3 4 158.56 17.25
    4 3 -4 157.35 9.06
    4 3 -3 160.64 9.98
    -4 -3 3 159.99 16.18
    4 3 -3 185.82 18.8
    4 3 -2 51.67 9.83
    4 3 -2 47.92 5.87
    -4 -3 2 36.84 7.22
    4 3 -2 42.13 3.07
    4 3 -1 356.31 16.36
    -4 -3 1 373.96 19.63
    4 3 0 571.99 21.45
    -4 -3 0 613.3 21.97
    4 3 1 542.61 21.63
    4 3 2 584.22 22.89
    4 3 2 532.28 17.64
    -4 -3 -2 563.31 14.18
    4 3 2 561.38 19.53
    -4 -3 -3 1023.71 17.36
    4 3 3 1041.05 31.75
    4 3 3 987.4 28.45
    4 3 4 839.29 29.22
    4 3 4 831.98 17.62
    4 3 4 863.45 28.5
    -4 -3 -4 828.41 16.97
    4 3 5 368.04 20.19
    4 3 5 378.19 20.08
    -4 -3 -5 389.03 14.26
    4 3 5 385.82 13.52
    4 3 6 905.37 31.96
    4 3 6 930.48 33.3
    4 3 6 928.22 20.75
    4 3 7 587.63 28.29
    4 3 7 571.57 12.17
    4 3 7 561.95 26.6
    4 3 8 439.9 26.24
    4 3 8 423.67 23.57
    4 3 9 326.2 23.11
    4 3 9 318.86 20.71
    4 3 10 125.85 17.89
    4 3 10 124.36 14.65
    4 3 11 96.25 13.74
    4 3 11 93.19 13.24
    4 3 12 106.03 15.62
    4 3 12 130.99 16.34
    4 3 13 37.34 9.67
    4 3 13 46.35 10.14
    4 3 14 21.16 9.08
    4 3 14 30.9 8.57
    4 3 15 10.42 7.57
    4 3 16 8.64 4.31
    4 3 16 4.11 7.33
    4 3 17 1.87 5.52
    -4 -4 12 8.97 7.36
    -4 -4 11 12.62 8.64
    -4 -4 10 5.97 4.86
    4 4 -10 18 7.7
    -4 -4 9 14.01 7.97
    4 4 -9 50.95 12.21
    -4 -4 8 29.68 9.84
    4 4 -8 45.42 11.9
    -4 -4 7 41.28 10.83
    4 4 -7 49.59 11.63
    -4 -4 6 51.15 12.11
    4 4 -6 53.87 11.66
    4 4 -5 126.45 9.48
    4 4 -5 137.54 18.43
    -4 -4 5 111.17 15.76
    4 4 -4 245.96 23.78
    -4 -4 4 229.82 21.14
    4 4 -4 222.31 13.18
    -4 -4 3 284.44 22.18
    4 4 -3 285.34 15.43
    -4 -4 2 1493.47 45.04
    4 4 -2 1453.08 35.98
    4 4 -1 267.83 15.74
    -4 -4 1 276.31 18.04
    4 4 0 723.96 26.41
    -4 -4 0 797.26 27.47
    4 4 1 988.54 30.95
    4 4 2 1273.36 36.05
    -4 -4 -2 1230.02 25.66
    4 4 3 1306.86 36.9
    -4 -4 -3 1263.49 24.8
    -4 -4 -4 1304.58 25.5
    4 4 4 1363.66 38.67
    4 4 4 1327.6 26.72
    4 4 4 1323.96 35.57
    4 4 5 1865.21 45.87
    -4 -4 -5 1821.72 32.89
    4 4 5 1869.59 44.52
    4 4 6 720.75 28.88
    -4 -4 -6 722.14 23.29
    4 4 6 715.99 29.04
    4 4 7 560.04 26.29
    4 4 7 606.06 28.04
    4 4 8 347.29 10.11
    4 4 8 367.02 21.55
    4 4 8 363.96 22.83
    4 4 9 234.5 17.7
    4 4 9 211.71 18.74
    4 4 10 121.29 13.05
    4 4 10 135.87 15.57
    4 4 11 99.39 14.03
    4 4 11 115.12 18.55
    4 4 12 50.2 10.06
    4 4 12 62.4 11.85
    4 4 13 29.11 8.93
    4 4 13 33.63 8.26
    4 4 14 26.73 8
    4 4 14 15.23 6.51
    4 4 15 9.04 5.79
    4 4 15 6.74 4.82
    4 4 16 2.83 4.75
    4 4 17 0.79 3.98
    -4 -5 12 0.48 3.79
    -4 -5 11 3.57 4.67
    -4 -5 10 -0.58 2.47
    4 5 -10 4.87 3.74
    4 5 -9 16.34 7.83
    -4 -5 9 17.44 8.64
    -4 -5 8 7.27 5.52
    4 5 -8 17.15 7.59
    -4 -5 7 33.99 10.7
    4 5 -7 38.2 11.24
    4 5 -6 53.83 12.13
    -4 -5 6 62.9 12.94
    -4 -5 5 114.26 16.54
    -4 -5 4 57.25 10.3
    4 5 -3 71.76 4.52
    -4 -5 3 96.29 12.99
    4 5 -2 271.28 10.82
    -4 -5 2 279.5 20.93
    -4 -5 1 61.18 8.85
    -4 -5 0 68.87 8.99
    4 5 0 75.26 9.46
    4 5 1 221.07 15.75
    -4 -5 -1 223.8 13.89
    4 5 2 260.09 17.26
    -4 -5 -2 242.98 13.11
    4 5 3 86.73 9.97
    -4 -5 -3 87.53 7.73
    4 5 4 2.02 1.8
    -4 -5 -4 3.38 1.6
    4 5 5 5.34 3.19
    -4 -5 -5 7.72 2.37
    4 5 6 23.86 5.58
    4 5 6 29.05 5.82
    -4 -5 -6 30.13 5.01
    4 5 7 1.63 2.73
    4 5 7 2.56 2.92
    -4 -5 -7 2.06 2
    4 5 8 4.34 2.4
    -4 -5 -8 5.05 1.91
    4 5 8 0.19 1.83
    4 5 9 3.14 5.44
    4 5 9 -1.35 2.14
    4 5 10 0.35 3.52
    4 5 10 3.47 2.14
    4 5 10 4.38 5.7
    4 5 11 0.06 1.71
    4 5 11 3.34 1.6
    4 5 11 -0.9 3.66
    4 5 12 -1.49 1.74
    4 5 12 -0.62 4.19
    4 5 13 10.3 5.42
    4 5 13 0.08 3.4
    4 5 14 -7.52 4.77
    4 5 14 5.26 3.04
    4 5 15 1.44 4.16
    4 5 15 0.47 2.41
    4 5 16 3.69 5.29
    4 5 16 4.41 3.84
    4 5 17 -0.26 3.31
    -4 -6 11 5.77 4.46
    -4 -6 10 9.19 6.59
    4 6 -10 -0.01 2.17
    -4 -6 9 9.23 6.63
    4 6 -9 8.56 5.92
    -4 -6 8 30.12 11.1
    4 6 -8 21.39 8.99
    -4 -6 7 23.44 8.46
    4 6 -7 30.4 9.88
    -4 -6 6 45.6 11.31
    -4 -6 5 27.13 8.52
    -4 -6 4 129.14 16.41
    -4 -6 3 139.4 16.01
    -4 -6 2 172.98 17.05
    -4 -6 1 230.31 18.92
    -4 -6 0 207.53 15.76
    -4 -6 -1 284.56 17.36
    -4 -6 -2 176.41 12.9
    4 6 2 193.5 15.8
    4 6 3 264.6 18.62
    -4 -6 -3 256.73 14.62
    4 6 4 160.65 14.78
    -4 -6 -4 145.3 10.86
    4 6 5 192.21 16.02
    -4 -6 -5 182.11 12.45
    4 6 6 134.32 13.37
    -4 -6 -6 125.03 10.77
    4 6 7 281.38 19.69
    -4 -6 -7 277.75 17.13
    4 6 7 306.09 20.6
    4 6 8 237.39 18.81
    4 6 8 212.42 17.06
    -4 -6 -8 224.65 16.76
    4 6 9 176.87 15.98
    -4 -6 -9 172.62 15.65
    4 6 9 183.62 16.94
    4 6 10 96.83 12.25
    4 6 10 102.02 13.23
    4 6 11 42.14 8.69
    4 6 11 23.35 14.22
    4 6 11 38.63 7.85
    4 6 12 37.62 8.43
    4 6 12 35.15 7.65
    4 6 12 58.72 17.83
    4 6 13 31.3 8.1
    4 6 13 31.74 7.16
    4 6 13 28.59 11.13
    4 6 14 17.23 9.15
    4 6 14 12.49 5.34
    4 6 15 4.35 3.58
    4 6 15 1.97 3.92
    4 6 16 7.03 6.38
    4 6 16 16.6 6.99
    4 6 17 2.05 3.19
    -4 -7 11 1.49 3
    -4 -7 10 4.46 6.12
    4 7 -10 8.93 6.78
    -4 -7 9 0.44 3.49
    4 7 -9 6.54 6.54
    4 7 -8 34.52 12.53
    -4 -7 8 34.26 10.86
    -4 -7 7 45.99 12.08
    -4 -7 6 42.38 12.2
    -4 -7 5 58.66 12.41
    -4 -7 4 99.16 15.13
    -4 -7 3 188.47 20.15
    -4 -7 2 238.97 21.31
    -4 -7 0 296.56 20.06
    -4 -7 -1 318.31 19.56
    -4 -7 -2 309.82 18.38
    4 7 3 707.35 32.71
    -4 -7 -3 697.65 27.12
    -4 -7 -4 690.65 26.22
    4 7 4 736.86 33.01
    4 7 5 804.04 34.3
    -4 -7 -5 788.93 28.26
    4 7 6 520.61 27.89
    -4 -7 -6 484.94 22.64
    4 7 7 583.68 29.83
    -4 -7 -7 591.64 26.41
    -4 -7 -8 312.33 20.25
    4 7 8 334.48 22.94
    4 7 8 320.84 22.14
    4 7 9 93.26 12.01
    -4 -7 -9 103.64 12.63
    4 7 9 94.03 12.55
    4 7 10 129.01 14.05
    4 7 10 147.42 16.08
    4 7 11 58.8 10.04
    4 7 11 72.08 10.69
    4 7 11 39.66 16.85
    4 7 12 69.06 10.46
    4 7 12 55 10.34
    4 7 13 7.94 2.45
    4 7 13 23.17 6.22
    4 7 13 10.26 8.92
    4 7 14 25.03 7.98
    4 7 14 22.5 9.87
    4 7 14 26.13 7.09
    4 7 15 8.56 4.69
    4 7 15 7.35 5.14
    4 7 16 1.2 3.6
    4 7 16 3.65 2.63
    -4 -8 10 2.4 5.58
    4 8 -10 5.41 7.02
    4 8 -9 12.08 7.83
    -4 -8 9 10.29 7.39
    -4 -8 8 10.83 7.69
    -4 -8 7 19.08 8.66
    -4 -8 6 9.63 5.36
    -4 -8 5 3.46 4.26
    -4 -8 4 33.18 9.33
    -4 -8 3 52.13 11.63
    -4 -8 2 31.63 9.36
    -4 -8 1 52.4 10.33
    -4 -8 0 63.06 9.94
    -4 -8 -1 77.75 10.58
    -4 -8 -2 105.05 11.74
    -4 -8 -3 109.22 11.76
    -4 -8 -4 61.52 8.69
    4 8 4 62.69 9.98
    4 8 5 9.43 3.54
    -4 -8 -5 9.51 3.42
    4 8 6 1.75 2.07
    -4 -8 -6 4.36 2.49
    4 8 7 4.25 2.47
    -4 -8 -7 -1.99 1.04
    4 8 8 11.72 4.89
    -4 -8 -8 10.3 3.3
    4 8 9 3.74 2.67
    4 8 9 2.82 2.48
    -4 -8 -9 2.07 1.84
    -4 -8 -10 0.99 2
    4 8 10 2.02 1.72
    4 8 11 3.72 3.51
    4 8 11 2.65 2.04
    4 8 12 1.3 1.68
    4 8 12 2.94 2.88
    4 8 12 12.95 13.22
    4 8 13 2.98 10.36
    4 8 13 0.18 3.01
    4 8 13 -3.26 2.19
    4 8 14 -1.29 3.39
    4 8 14 1.36 1.12
    4 8 14 1.09 5.33
    4 8 15 2.43 2.98
    4 8 15 -0.83 2.48
    4 8 16 3.92 4.42
    4 8 16 1.12 3.17
    -4 -9 10 -2 5.86
    4 9 -9 7.47 6.43
    -4 -9 9 5.83 6.61
    -4 -9 8 2.54 4.48
    -4 -9 7 13.91 7.93
    -4 -9 6 14.61 7.28
    -4 -9 5 8.43 5.49
    -4 -9 4 18.1 9.46
    -4 -9 3 30.98 8.29
    -4 -9 2 42.14 9.9
    -4 -9 1 125.95 15.65
    -4 -9 0 36.09 7.92
    -4 -9 -1 58.87 9.99
    -4 -9 -2 75.58 11.07
    -4 -9 -3 55.29 9.04
    -4 -9 -4 35.07 7.09
    -4 -9 -5 29.74 6.95
    4 9 5 24.13 6.87
    4 9 6 151.3 16.46
    -4 -9 -6 178.18 15.99
    4 9 7 -0.2 3.05
    -4 -9 -7 3.02 2.34
    -4 -9 -8 36.28 7.45
    4 9 8 44.92 9.32
    4 9 9 45.24 8.97
    4 9 9 39.24 8.26
    -4 -9 -9 38.66 7.89
    4 9 10 26.8 6.97
    -4 -9 -10 22.22 6.42
    4 9 10 25.02 7.18
    4 9 11 10.46 5.03
    4 9 11 16.84 5.89
    -4 -9 -11 13.13 5.74
    4 9 12 8.62 4.94
    4 9 12 9.23 4.12
    4 9 13 30.43 8.71
    4 9 13 17.74 16.3
    4 9 13 31.93 7.6
    4 9 14 2.79 3.22
    4 9 14 9.56 3.76
    4 9 15 1.87 1.58
    4 9 15 7.84 7.21
    4 10 -9 12.81 8.43
    -4 -10 9 41.09 15.93
    -4 -10 8 1.59 4.41
    -4 -10 7 3.12 4.98
    -4 -10 6 28.12 9.87
    -4 -10 5 23.74 8.8
    -4 -10 4 22.22 8.04
    -4 -10 3 24.62 8.9
    -4 -10 2 47.01 10.77
    -4 -10 1 82.72 13.19
    -4 -10 0 90.42 13.8
    -4 -10 -1 88.21 12.83
    -4 -10 -2 152.66 16.56
    -4 -10 -3 185.28 17.65
    -4 -10 -4 139.14 14.93
    4 10 5 179.61 18.97
    -4 -10 -5 164.61 16.3
    4 10 6 175.92 18.84
    -4 -10 -6 193.27 17.75
    -4 -10 -7 127.43 14.19
    4 10 7 141.29 16.84
    4 10 8 151.45 17.14
    -4 -10 -8 155.63 16.84
    4 10 9 154.45 17.21
    -4 -10 -9 156.49 16.95
    4 10 10 97.09 13.98
    4 10 10 94.57 14.05
    -4 -10 -10 96.47 14.03
    4 10 11 57.64 11.09
    4 10 11 45.66 9.6
    -4 -10 -11 65.21 12.05
    4 10 12 34.97 8.31
    4 10 12 40.04 9.97
    4 10 13 21.26 6.27
    4 10 13 11.51 4.98
    4 10 14 10.86 5.05
    4 10 14 20.66 17.61
    4 10 14 5.96 4.11
    4 10 15 1.01 3.72
    -4 -11 8 6.22 5.58
    -4 -11 7 2.36 2.23
    -4 -11 7 11.57 7.79
    -4 -11 6 3.66 3.38
    -4 -11 5 22.62 8.54
    -4 -11 4 7.95 6.77
    -4 -11 3 31.01 9.89
    -4 -11 2 30.72 9.15
    -4 -11 1 25.83 7.74
    -4 -11 0 45.39 10.25
    -4 -11 -1 42.13 9.59
    -4 -11 -2 59.96 11.25
    -4 -11 -3 33.15 8.62
    -4 -11 -4 103.42 13.67
    4 11 5 66.78 12.53
    -4 -11 -5 63.65 10.79
    4 11 6 19.55 6.53
    -4 -11 -6 23.42 6.8
    4 11 7 33.84 8.07
    -4 -11 -7 42.65 8.98
    4 11 8 20.12 7.08
    -4 -11 -8 29.95 7.22
    4 11 9 24.77 7.36
    -4 -11 -9 26.25 7.4
    4 11 10 4.46 3.97
    4 11 10 2.94 3.8
    -4 -11 -10 6.31 3.82
    4 11 11 16.12 7.13
    4 11 11 7.61 3.8
    -4 -11 -11 16 6.46
    4 11 12 7.44 4.7
    4 11 12 -0.81 2.02
    -4 -11 -12 6.41 4
    4 11 13 1.34 3
    4 11 13 -0.14 1.98
    4 11 14 -1.63 2.34
    4 11 14 8.91 4.88
    4 11 14 6.27 9.6
    -4 -12 7 4.09 2.95
    -4 -12 6 8.53 3.09
    -4 -12 5 7.76 6.64
    -4 -12 4 3.85 4.54
    -4 -12 3 2.8 4.06
    -4 -12 2 10.24 6.4
    -4 -12 1 20.12 7.94
    -4 -12 0 25.05 7.89
    -4 -12 -1 27.56 8.32
    -4 -12 -2 24.57 7.45
    -4 -12 -3 34.93 9.06
    -4 -12 -4 18.9 6.3
    4 12 5 12.8 6.28
    -4 -12 -5 3.81 1.51
    4 12 6 -4.34 5.24
    -4 -12 -6 5.99 1.9
    4 12 7 -5.45 4.68
    -4 -12 -7 9.07 5.05
    4 12 8 -2.87 3.45
    -4 -12 -8 3.38 4.29
    4 12 9 1.34 3.73
    -4 -12 -9 3.61 3.86
    4 12 10 -1.36 3.14
    -4 -12 -10 6.78 4.87
    4 12 11 4.01 3.8
    4 12 11 0.87 2.65
    -4 -12 -11 7.94 4.76
    4 12 12 8.21 6.13
    4 12 12 5.57 4.1
    -4 -12 -12 -0.01 1.78
    4 12 13 -4.09 3.35
    4 12 13 -4.43 3.7
    -4 -13 5 2.8 2.72
    -4 -13 4 10.42 6.9
    -4 -13 3 18.35 7.7
    -4 -13 2 36.01 10.65
    -4 -13 1 29.27 9.52
    -4 -13 0 20.57 8.15
    -4 -13 -1 18.56 7.77
    -4 -13 -2 17.98 7.34
    -4 -13 -3 15.62 6.22
    -4 -13 -4 37.38 9.61
    4 13 5 25.82 9.11
    -4 -13 -5 13.49 5.72
    4 13 6 15.83 6.28
    -4 -13 -6 17.99 6.66
    4 13 7 30.07 9.24
    -4 -13 -7 15.75 6.41
    4 13 8 19.69 8.25
    -4 -13 -8 27.32 7.91
    4 13 9 46.76 10.98
    -4 -13 -9 38.76 9.73
    4 13 10 34.54 9.62
    -4 -13 -10 23.74 8.05
    4 13 11 25.22 8.1
    4 13 11 16.34 6.67
    -4 -13 -11 16.36 6.34
    -4 -13 -12 9.14 5.39
    4 13 12 11.1 5.11
    4 13 13 3.16 2.96
    -4 -14 4 10.14 6.76
    -4 -14 3 8.67 7.26
    -4 -14 2 9.06 5.84
    -4 -14 1 4.57 2.99
    -4 -14 0 2.55 2.45
    -4 -14 -1 15.12 6.9
    -4 -14 -2 10.93 6.05
    -4 -14 -3 9.74 5.57
    -4 -14 -4 21.98 8.37
    4 14 5 22.03 8.33
    -4 -14 -5 18.96 7.04
    4 14 6 26.62 8.93
    -4 -14 -6 23.95 8.2
    4 14 7 48.79 12.42
    -4 -14 -7 34.97 9.42
    4 14 8 17.14 7.43
    -4 -14 -8 4.63 3.3
    4 14 9 25.24 8.57
    -4 -14 -9 19.46 7.44
    4 14 10 16.79 6.48
    -4 -14 -10 22.19 8.18
    -4 -14 -11 7.56 5.06
    -4 -15 1 2.44 2.54
    -4 -15 0 10.92 7.1
    -4 -15 -1 3.61 3.75
    -4 -15 -2 4.14 4.91
    -4 -15 -3 7.58 5.77
    -4 -15 -4 7.16 5.58
    4 15 5 0.83 1.97
    -4 -15 -5 6.85 4.39
    4 15 6 1.23 3.58
    -4 -15 -6 8.29 5.92
    4 15 7 3.66 4.23
    -4 -15 -7 2.48 2.82
    4 15 8 4.47 4
    -4 -15 -8 4.61 3.51
    -4 -15 -9 6.64 4.77
    -4 -16 -4 10.22 5.48
    5 -13 -4 10.47 5.69
    5 -13 -3 9.42 6.11
    5 -13 -2 11.27 5.99
    5 -13 -1 8.05 6.2
    5 -13 0 3.37 2.24
    5 -13 1 13.58 7.67
    5 -13 2 3.61 4.27
    5 -13 3 13.56 8.17
    5 -13 4 0.13 2.18
    5 -13 5 9.36 6.58
    5 -13 6 6.22 4.36
    5 -12 -6 7 5.5
    5 -12 -5 11.61 5.96
    5 -12 -4 3.26 2.64
    5 -12 -3 -3.21 4.15
    5 -12 -2 0.46 3.03
    5 -12 -1 4.41 4.43
    5 -12 0 4.19 4.31
    5 -12 1 6.89 5.13
    5 -12 2 18.5 8.19
    5 -12 3 7.89 6.42
    5 -12 4 8.11 5.75
    5 -12 5 4.59 4.88
    5 -12 6 -2.59 4.37
    5 -12 7 -3.09 5.36
    5 -12 8 3.65 3.84
    -5 11 8 28.31 16.52
    5 -11 -7 0.71 4.08
    5 -11 -6 2.27 3.31
    5 -11 -5 -0.67 2.45
    5 -11 -4 -1.35 2.82
    5 -11 -3 3.33 4.37
    5 -11 -2 0.06 2.69
    5 -11 -1 6.33 5.02
    5 -11 0 1.92 3.02
    5 -11 1 3.65 3.4
    5 -11 2 10.56 5.81
    5 -11 3 -0.3 2.45
    5 -11 4 4.5 3.85
    5 -11 5 -1.84 3.25
    5 -11 6 -0.35 2.97
    5 -11 7 -6.23 5.99
    5 -11 8 -7.13 6.26
    5 -11 9 -1.78 2.24
    5 -11 10 0.88 2.25
    -5 10 9 9.7 14.17
    5 -10 -8 3.31 4.75
    -5 10 8 23.71 17.42
    5 -10 -7 4.45 1.93
    5 -10 -6 1.77 4.01
    5 -10 -5 5.82 4.82
    5 -10 -4 5.08 3.19
    5 -10 -3 9.48 4.99
    5 -10 -2 5.42 4.75
    5 -10 -1 7.75 4.37
    5 -10 0 10.72 6.21
    5 -10 1 37.83 9.25
    5 -10 2 30.1 7.81
    5 -10 3 13.86 5.58
    5 -10 4 13.05 5.8
    5 -10 5 1.95 4.27
    5 -10 5 9.22 5.62
    5 -10 6 10.26 5.23
    5 -10 6 13.53 6.52
    5 -10 7 4.16 3.7
    5 -10 7 9.81 5.78
    5 -10 8 7.88 5.11
    5 -10 8 -0.61 3.99
    5 -10 9 5.81 4.5
    5 -10 9 6.11 4.47
    5 -10 10 -6.24 4.69
    5 -10 10 1 2.81
    5 -10 11 2.21 4.27
    5 -10 11 1.13 2.57
    -5 9 10 -3.94 7.59
    -5 9 9 8.86 11.56
    -5 9 8 9.94 12.76
    -5 9 7 16.32 13.34
    5 -9 -7 4.05 4.22
    5 -9 -6 10.23 4.52
    5 -9 -5 14.42 6.55
    5 -9 -4 10.88 6.37
    5 -9 -3 53.29 10.93
    5 -9 -2 70.91 12.31
    5 -9 -1 57.37 11.08
    5 -9 0 52.45 10.96
    5 -9 1 51.68 10.91
    5 -9 2 47.48 10.34
    5 -9 3 47.56 11.36
    5 -9 3 45.63 10.34
    5 -9 4 32.9 8.46
    5 -9 4 31.98 9.1
    5 -9 5 15.34 6.31
    5 -9 5 23.16 7.9
    5 -9 6 11.79 3.72
    5 -9 6 11.01 5.58
    5 -9 7 19.38 7.16
    5 -9 7 13.99 6.88
    5 -9 8 15.55 6.82
    5 -9 8 17.32 7.21
    5 -9 9 6.74 3.86
    5 -9 9 6.19 4.42
    5 -9 10 7 5.18
    5 -9 10 8.23 5.18
    5 -9 11 3.38 3.9
    5 -9 11 -0.87 2.04
    5 -9 12 0.84 3.13
    -5 8 11 -6.98 6.25
    -5 8 10 -5.71 6.02
    -5 8 9 4.28 9.85
    -5 8 8 12.89 14.09
    5 -8 -7 -4.8 5.3
    -5 8 7 15.17 12.34
    5 -8 -6 4.13 4.52
    5 -8 -5 6.31 4.45
    5 -8 -4 -3.1 3.36
    5 -8 -3 0.64 1.98
    5 -8 -2 6.29 4.54
    5 -8 -1 8.48 3.56
    5 -8 0 26.71 6.69
    5 -8 1 39.84 8.95
    5 -8 2 11.46 3.86
    5 -8 2 17.1 5.97
    5 -8 3 7.95 3.54
    5 -8 3 8.16 3.84
    5 -8 4 3.54 3.25
    5 -8 4 -2.51 3.97
    5 -8 5 2.65 2.52
    5 -8 5 -0.66 3.04
    5 -8 6 -0.57 2.96
    5 -8 6 -2.73 5.15
    5 -8 7 5.95 4.59
    5 -8 7 0.33 2.4
    5 -8 8 2.89 3.1
    5 -8 8 4.96 4.6
    5 -8 9 -1.96 2.53
    5 -8 9 6.41 4.56
    5 -8 10 2.71 3.97
    5 -8 10 -1.23 2.53
    5 -8 11 -2.15 2.41
    5 -8 11 1.07 2.73
    5 -8 11 1.17 4.16
    5 -8 12 -0.45 3.05
    5 -8 12 4.22 4.3
    5 -8 12 0.42 2.29
    5 -8 13 0.31 1.62
    -5 7 11 1.17 4.88
    -5 7 10 2.46 5.35
    -5 7 9 9.79 7.42
    -5 7 8 14.22 11.98
    -5 7 7 28.7 16.21
    -5 7 6 15.39 13.68
    5 -7 -6 2.32 2.4
    5 -7 -5 0.13 3.15
    5 -7 -4 0.94 2.98
    5 -7 -3 0.57 2.62
    5 -7 -2 2.87 3.18
    5 -7 -1 -3.29 2.8
    5 -7 0 34.65 7.41
    5 -7 1 -0.7 2.64
    5 -7 1 3.13 2.23
    5 -7 2 59.68 11.17
    5 -7 2 73.24 10.93
    5 -7 3 122.6 16.2
    5 -7 3 133.29 15.11
    5 -7 4 19 5.75
    5 -7 4 10.06 3.84
    5 -7 5 11.38 4.5
    5 -7 5 21.1 7.53
    5 -7 6 12.9 4.93
    5 -7 6 14.78 5.88
    5 -7 7 14.52 5.61
    5 -7 7 21.91 7.49
    5 -7 8 8.65 4.77
    5 -7 8 8.67 5.55
    5 -7 9 8.53 4.31
    5 -7 9 16.35 6.53
    -5 7 -9 16.03 5.59
    5 -7 9 6.53 4.46
    5 -7 10 0.79 4.43
    5 -7 10 10.26 6.45
    5 -7 10 18.64 7.52
    5 -7 11 1.97 4.29
    5 -7 11 3.47 3.79
    5 -7 11 6.39 5.27
    5 -7 12 4.84 4.33
    5 -7 12 2.01 3.55
    5 -7 12 -0.53 1.97
    5 -7 13 1.12 2.84
    5 -7 13 -1.44 2.97
    5 -7 14 0.85 4.55
    -5 6 12 -1.63 6.3
    -5 6 11 -6.74 5.42
    -5 6 10 -0.71 2.76
    -5 6 9 -2.44 6.56
    5 -6 -8 9.08 5.25
    -5 6 8 14.25 5.48
    -5 6 8 5.51 8.12
    5 -6 -7 28.76 8.7
    -5 6 7 18.08 13.09
    -5 6 6 10.31 9.99
    5 -6 -6 9.5 5.28
    5 -6 -6 3.99 2.45
    5 -6 -5 26.09 8.69
    5 -6 -5 50.13 10.22
    5 -6 -4 46.04 10.33
    5 -6 -4 54.24 10.11
    5 -6 -3 129.84 17.44
    5 -6 -3 151.68 16.27
    5 -6 -2 272.4 21.36
    5 -6 -1 336.46 22.45
    5 -6 0 501.16 29.49
    5 -6 0 521.35 27.32
    5 -6 1 279.09 22.36
    5 -6 1 281.92 19.93
    5 -6 2 385.06 26.88
    5 -6 2 396.15 23.61
    5 -6 3 270.2 19.66
    5 -6 3 260.14 22.27
    5 -6 4 244.37 19.1
    5 -6 4 235.71 21.75
    5 -6 5 136.3 16.46
    5 -6 5 143.55 15.19
    5 -6 6 77.08 12.87
    5 -6 6 86.34 11.91
    5 -6 7 76.04 12.73
    5 -6 7 65.75 10.95
    5 -6 8 42.74 9.78
    5 -6 8 60.24 11.57
    5 -6 8 44.45 10.68
    -5 6 -9 72.2 12.46
    5 -6 9 44.14 10.22
    5 -6 9 39.79 9.88
    5 -6 9 37.5 9.59
    5 -6 10 8.4 5.33
    5 -6 10 13.47 6.08
    5 -6 10 9.28 6.01
    5 -6 11 7.27 4.29
    5 -6 11 5.51 4.37
    5 -6 11 4.72 4.24
    5 -6 12 1.59 2.26
    5 -6 12 5.25 5.1
    5 -6 13 11.22 5.9
    5 -6 13 0.23 1.52
    5 -6 14 1.36 2.82
    -5 5 12 4.26 5.91
    -5 5 11 1.01 4.22
    -5 5 10 0.59 2.3
    5 -5 -10 6.53 5.14
    5 -5 -9 -0.4 3.31
    -5 5 9 -4.39 4.91
    5 -5 -8 -0.06 1.99
    -5 5 8 4.31 5.17
    -5 5 8 3.41 2.02
    -5 5 7 3.03 2.83
    -5 5 7 2.5 4.7
    5 -5 -7 -2.81 3.26
    5 -5 -6 29.23 8.73
    -5 5 6 42.17 16.62
    5 -5 -5 1.16 1.82
    -5 5 5 9.02 10.72
    5 -5 -5 0.52 3.66
    5 -5 -4 4.73 2.69
    5 -5 -4 9.99 4.82
    5 -5 -3 12.3 5.51
    5 -5 -3 20.86 5.56
    5 -5 -2 36.42 8.62
    5 -5 -2 40.11 7.4
    5 -5 -1 0.1 2.44
    5 -5 -1 0.05 1.69
    5 -5 -1 5.26 4.17
    5 -5 0 44.13 8.79
    5 -5 0 46.87 8.79
    5 -5 0 49.53 7.89
    5 -5 1 12.16 4.75
    5 -5 1 12.14 3.58
    5 -5 2 16.14 4.97
    5 -5 2 15.02 4.44
    5 -5 3 14.32 4.49
    5 -5 3 14.01 4.35
    5 -5 4 5.66 2.53
    5 -5 4 1.18 4.49
    5 -5 5 2.11 1.97
    5 -5 5 4.48 2.91
    5 -5 6 5.81 3.04
    5 -5 6 3.07 2.34
    5 -5 7 3.28 2.37
    5 -5 7 2.54 4.27
    5 -5 7 1.9 2.47
    -5 5 -8 5.38 3.93
    5 -5 8 0.2 2.67
    5 -5 8 1.7 2.43
    5 -5 8 -0.5 1.78
    5 -5 9 -2.85 2.92
    5 -5 9 5.29 2.64
    -5 5 -9 6.16 4.59
    5 -5 9 1.79 1.93
    5 -5 10 1.04 2.8
    5 -5 10 0.35 1.96
    5 -5 11 -1.02 3.02
    5 -5 11 -3.04 3.7
    5 -5 12 1.98 2.76
    5 -5 12 -2.61 2.52
    5 -5 13 1.72 2.13
    5 -5 13 -1.9 2.62
    5 -5 14 5.24 4.48
    5 -5 15 -0.58 3.19
    -5 4 12 3.15 4.22
    -5 4 11 2.18 3.32
    5 -4 -10 4.58 3.63
    -5 4 10 4.7 5.12
    5 -4 -9 4.17 4.87
    -5 4 9 -1.39 4.08
    5 -4 -8 3.66 3.83
    -5 4 8 6.49 3.69
    -5 4 8 9.08 4.71
    -5 4 7 7.64 4.57
    5 -4 -7 5.75 4.49
    -5 4 7 5.38 3.09
    5 -4 -6 1.74 2.45
    -5 4 6 6.18 3.56
    -5 4 6 1.28 5.21
    -5 4 5 -0.22 6.06
    -5 4 5 0.19 3.31
    5 -4 -5 2.6 3.61
    -5 4 4 9.7 8.19
    5 -4 -4 2.47 4.05
    5 -4 -4 1.84 3.19
    5 -4 -3 5.8 4.25
    5 -4 -3 6.83 2.92
    5 -4 -2 3.33 2.84
    5 -4 -2 2.63 1.97
    5 -4 -1 4.02 2.46
    5 -4 -1 0.86 1.82
    5 -4 -1 3.07 2.16
    5 -4 0 36.02 7.13
    5 -4 0 34.95 7.1
    5 -4 0 35.55 6.09
    5 -4 1 33.94 6.53
    5 -4 1 41.67 7.66
    5 -4 1 37.02 6.04
    5 -4 2 70.9 10.34
    5 -4 2 59.91 9.22
    5 -4 2 72.72 8.3
    5 -4 3 19.55 4.39
    5 -4 3 19.07 5.47
    5 -4 4 8.27 3.1
    5 -4 4 7.45 4.16
    5 -4 5 3.91 1.79
    5 -4 5 1.74 2.23
    5 -4 6 0.08 1.72
    5 -4 6 1.51 2.38
    -5 4 -6 -0.79 3.18
    5 -4 6 2.61 2.4
    5 -4 7 -0.06 1.77
    -5 4 -7 9.01 4.93
    5 -4 7 13.6 5.79
    5 -4 7 3.47 3.46
    5 -4 8 2.61 3.57
    -5 4 -8 5.03 4.27
    5 -4 8 3.21 3.9
    5 -4 9 4.1 3.58
    -5 4 -9 -0.47 2.32
    5 -4 9 3.26 2.33
    5 -4 10 3.65 3.88
    5 -4 10 5.11 3.62
    5 -4 11 0.94 2.95
    5 -4 11 -0.41 2.38
    5 -4 12 7.27 5.32
    5 -4 12 8.29 4.78
    5 -4 13 4.95 4.55
    5 -4 13 0.79 2.26
    5 -4 14 4.04 3.4
    5 -4 14 2.44 3.25
    5 -4 15 -3.87 4.01
    -5 3 12 0.86 3.7
    -5 3 11 -3.39 3.91
    -5 3 10 -1.77 3.55
    5 -3 -10 -2.28 3.37
    -5 3 9 7.37 4.73
    5 -3 -9 0.55 2.22
    5 -3 -8 5.92 3.7
    -5 3 8 13.79 4.47
    -5 3 8 19.89 7.45
    -5 3 7 22.78 5.84
    5 -3 -7 18.79 6.55
    -5 3 7 13.62 6.6
    -5 3 6 27.14 9.15
    5 -3 -6 30.76 7.98
    -5 3 6 30.85 6.88
    -5 3 6 31.74 4.41
    5 -3 -5 39.54 8.74
    -5 3 5 52.11 14.09
    -5 3 5 47.97 9.06
    5 -3 -4 72.99 11.46
    -5 3 4 78.9 11.81
    -5 3 4 84.53 21.18
    -5 3 3 107.73 13.57
    -5 3 3 99.69 26.08
    5 -3 -3 99.63 13.2
    5 -3 -3 94.65 11.69
    5 -3 -2 146.16 12.65
    5 -3 -2 160.07 15.9
    5 -3 -2 167.44 14.54
    5 -3 -1 330.43 19.58
    5 -3 -1 326.18 21.74
    5 -3 -1 339.53 19.33
    5 -3 0 351.7 20.6
    5 -3 0 351.15 22.1
    5 -3 0 357.73 18.3
    5 -3 1 534.4 25.96
    5 -3 1 529.75 26.01
    5 -3 1 572.97 22.02
    5 -3 2 647.95 27.85
    5 -3 2 644.94 29.65
    5 -3 2 690.07 23.29
    5 -3 3 1096.25 39.85
    5 -3 3 1095.6 34.82
    5 -3 3 1115.49 29.08
    5 -3 4 1122.32 41.37
    -5 3 -4 1090.79 44.34
    5 -3 4 1103.46 29.79
    -5 3 -5 728.97 35.91
    5 -3 5 733.82 34.29
    5 -3 5 671.32 24.82
    5 -3 6 301.96 22.74
    5 -3 6 266.46 17.07
    -5 3 -6 296.33 22.9
    5 -3 6 284.43 17.56
    5 -3 7 208.4 19.55
    5 -3 7 186.8 15.63
    -5 3 -7 238.86 20.09
    -5 3 -8 171.32 16.93
    5 -3 8 164.1 17.29
    5 -3 9 66.27 11.21
    -5 3 -9 97.16 12.52
    5 -3 9 75.95 12.3
    5 -3 10 76.84 12.45
    5 -3 10 68.64 11.55
    5 -3 11 17.77 6.45
    5 -3 11 33.2 8.42
    5 -3 12 20.82 6.66
    5 -3 12 9.03 5.02
    5 -3 13 10.29 5.46
    5 -3 13 6.64 4.81
    5 -3 14 11.46 5.47
    5 -3 14 1.42 6.02
    5 -3 15 0.08 1.7
    5 -3 16 7.87 5.98
    -5 2 12 7.02 6.39
    -5 2 11 3.29 4.18
    -5 2 10 6.75 6.93
    5 -2 -10 -0.21 1.52
    -5 2 9 12.09 7.04
    5 -2 -9 11.23 5.59
    -5 2 8 -1.46 2.66
    5 -2 -8 1.09 2.37
    -5 2 7 10.51 3.83
    5 -2 -7 15.86 6.53
    -5 2 6 15.3 2.63
    -5 2 6 22.1 5.41
    -5 2 6 13.88 4.88
    5 -2 -6 13.92 5.82
    -5 2 5 42.42 7.63
    5 -2 -5 36.25 8.58
    -5 2 5 39.76 10.1
    -5 2 5 40.18 4.05
    -5 2 4 25.37 7.53
    -5 2 4 26.9 6.55
    5 -2 -4 22.85 6.21
    -5 2 3 48.78 8.48
    5 -2 -3 45.97 8.61
    -5 2 3 46.09 11.73
    -5 2 2 248.77 19.49
    5 -2 -2 224.73 18.4
    5 -2 -2 245.84 14.98
    5 -2 -1 177.48 13.19
    -5 2 1 157.13 15.62
    5 -2 -1 169.04 15.43
    5 -2 -1 182.99 13.64
    -5 2 1 196.55 25.75
    5 -2 0 277.75 17.11
    -5 2 0 260.58 20.37
    5 -2 0 275.1 18.85
    5 -2 0 282.45 15.28
    5 -2 1 234.62 16.46
    -5 2 -1 223.21 18.93
    5 -2 1 237.99 16.57
    5 -2 1 237.37 12.95
    -5 2 -2 124.29 13.98
    -5 2 -2 121.48 6.57
    5 -2 2 121.28 12.28
    5 -2 2 135.16 12.01
    5 -2 2 133.17 8.94
    5 -2 3 295.73 20.09
    -5 2 -3 328.19 22.97
    5 -2 3 303.77 17.26
    -5 2 -3 340.77 12.34
    5 -2 3 324.65 13.63
    -5 2 -4 123.71 14.26
    5 -2 4 108.58 9.99
    -5 2 -4 90.19 8.92
    5 -2 4 108.3 12.65
    5 -2 4 116.95 8.39
    5 -2 5 14.39 4.69
    5 -2 5 10.61 3.03
    5 -2 5 12.61 3.12
    -5 2 -5 10.44 3.45
    -5 2 -6 14.5 4.6
    5 -2 6 8.84 2.68
    5 -2 6 9.24 4.11
    5 -2 6 7.02 2.93
    -5 2 -7 5.48 2.67
    5 -2 7 -2.67 2.75
    5 -2 7 3.56 3.11
    5 -2 8 48.75 9.62
    -5 2 -8 57.07 9.65
    5 -2 8 42.52 8.64
    5 -2 9 3.18 2.81
    5 -2 9 4.27 4.16
    5 -2 10 38.96 8.86
    5 -2 10 42.47 9.05
    5 -2 11 25.07 7.34
    5 -2 11 27.58 7.65
    5 -2 12 2.25 1.82
    5 -2 12 0.19 2.46
    5 -2 13 1.16 3.21
    5 -2 13 1.49 2.58
    5 -2 14 4.24 4.25
    5 -2 14 -1.5 2.28
    5 -2 15 2.92 3.5
    5 -2 15 5.81 5.35
    5 -2 16 5.01 4.34
    -5 1 12 2.51 3.29
    -5 1 11 -1.48 2.74
    5 -1 -10 2.06 3.59
    -5 1 10 5.24 5.78
    -5 1 9 1.43 2.86
    5 -1 -9 4.64 3.57
    -5 1 8 2.51 5.05
    5 -1 -8 2.07 2.84
    -5 1 7 11.68 6.76
    5 -1 -7 0.11 2.94
    -5 1 6 37.78 9.19
    5 -1 -6 34.41 8.81
    -5 1 5 8.79 4.83
    -5 1 5 6.59 2.22
    5 -1 -5 11.18 5.23
    -5 1 4 3.17 0.68
    5 -1 -4 4.46 3.13
    -5 1 4 4.21 2.62
    -5 1 4 5.34 1.46
    -5 1 4 8.34 4.48
    -5 1 3 6.22 3.38
    -5 1 3 5.12 2.37
    5 -1 -3 7.13 3.85
    5 -1 -2 5.53 3.46
    5 -1 -2 5.32 2.18
    -5 1 2 6.01 2.98
    -5 1 2 5.72 3.12
    -5 1 1 7.87 3.47
    5 -1 -1 11.35 3.49
    5 -1 -1 6.35 2.99
    -5 1 1 6.07 2.91
    -5 1 0 -0.6 1.2
    5 -1 0 4.1 2
    -5 1 0 0.8 1.14
    5 -1 0 1.17 2.08
    5 -1 0 2.28 1.38
    5 -1 1 90.1 9.52
    -5 1 -1 82.58 10.89
    -5 1 -1 82.72 9.26
    5 -1 1 87.86 9.56
    5 -1 1 88.52 7.39
    5 -1 2 238.55 16.44
    -5 1 -2 218.12 6.07
    -5 1 -2 228.87 18.59
    5 -1 2 235.16 14.77
    5 -1 2 224.92 9.97
    -5 1 -2 220.47 9.27
    5 -1 3 362.79 21.38
    5 -1 3 362.91 11.74
    5 -1 3 370.59 17.66
    -5 1 -3 391.03 24.37
    -5 1 -4 477.97 26.68
    5 -1 4 435.22 18.36
    5 -1 4 441.65 24.51
    5 -1 4 446.75 13.3
    -5 1 -5 129.74 13.86
    5 -1 5 133.2 9.64
    5 -1 5 111.73 7.88
    5 -1 5 136.23 14.14
    5 -1 5 137.31 8.56
    5 -1 6 11.69 3.51
    5 -1 6 21.37 6.06
    -5 1 -6 21.56 5.45
    5 -1 7 22.37 6.02
    5 -1 7 11.28 3.63
    5 -1 8 1.69 2.53
    5 -1 8 2.44 3.01
    5 -1 9 0.92 3.04
    5 -1 9 1.62 2.35
    5 -1 10 0.29 2.19
    5 -1 10 4.32 4.04
    5 -1 11 20.66 6.66
    5 -1 11 7.04 2.9
    5 -1 12 -3.3 3.25
    5 -1 12 -1.5 2.63
    5 -1 13 2.84 2.83
    5 -1 13 1.76 4.02
    5 -1 14 -0.78 1.97
    5 -1 14 0.6 4.14
    5 -1 15 1.51 3.43
    5 -1 15 4.23 3.85
    5 -1 16 4.24 4.48
    5 -1 17 6.38 6.19
    -5 0 12 -3.63 5.45
    -5 0 11 1.2 2.58
    5 0 -10 -0.1 2.95
    -5 0 10 2.53 5.35
    5 0 -9 5.68 4.14
    -5 0 9 4.44 3.52
    5 0 -8 8.95 4.45
    -5 0 8 10.23 6.28
    5 0 -7 24.27 7.51
    -5 0 7 40.39 10.49
    -5 0 6 72.66 12.97
    5 0 -6 69.12 11.86
    -5 0 5 11.43 6.58
    5 0 -5 9.48 4.25
    -5 0 4 74.15 11.8
    -5 0 4 68.8 6.78
    5 0 -4 80.42 12.1
    -5 0 3 138.33 7.17
    5 0 -3 137.99 15.48
    -5 0 3 153.53 15.78
    5 0 -2 118.92 8.27
    -5 0 2 116.48 12.31
    -5 0 2 130.99 8.61
    5 0 -2 120.45 13.74
    5 0 -1 211.92 11.97
    -5 0 1 211.57 16.94
    5 0 -1 224.61 17.59
    -5 0 1 217.98 15.11
    -5 0 1 233.82 8.95
    -5 0 0 229.37 17.65
    5 0 0 215.35 16.14
    -5 0 0 239.69 13.37
    5 0 0 231.62 13.6
    -5 0 0 223.88 11.42
    5 0 1 91.59 9.11
    -5 0 -1 103.55 6.43
    -5 0 -1 95.8 11.61
    5 0 1 81.83 9.31
    -5 0 -1 91.16 6.13
    5 0 2 581.5 24.91
    -5 0 -2 574.48 28.18
    5 0 2 569.97 23.01
    -5 0 -2 567.81 12.09
    5 0 3 498.11 24.16
    -5 0 -3 503.89 26.72
    5 0 3 471.23 19.52
    5 0 3 489.86 9.55
    5 0 4 1023.64 26.36
    5 0 4 1025.42 35.94
    5 0 4 1049.46 13.99
    5 0 5 1054.76 25.09
    5 0 5 970.91 22.72
    5 0 5 1062.31 38.34
    5 0 5 1058.22 19.73
    5 0 6 662.29 18.65
    5 0 6 659.43 23.32
    -5 0 -6 707.92 24.22
    5 0 6 673.98 31.29
    -5 0 -7 205.12 11.87
    5 0 7 197.11 14.61
    5 0 7 208.31 17.88
    5 0 8 87.72 11.96
    -5 0 -8 96.34 6.79
    5 0 8 80.13 10.63
    5 0 9 272.09 21.46
    5 0 9 210.73 19.21
    5 0 10 55.17 10.49
    5 0 10 36.3 8.47
    5 0 11 61.9 10.64
    5 0 11 45.04 9.92
    5 0 12 31.08 8.05
    5 0 12 39.4 9.19
    5 0 13 15.08 4.94
    5 0 13 8.93 5.81
    5 0 14 -1.22 3.93
    5 0 14 4.7 3.27
    5 0 15 7.34 2.92
    5 0 15 2.48 4.5
    5 0 16 4.71 5.71
    5 0 17 6.16 5.85
    -5 -1 12 2.24 4.76
    -5 -1 11 -11.38 6.55
    5 1 -10 3.35 3.77
    -5 -1 10 3.79 3.68
    -5 -1 9 -1.08 3.78
    5 1 -9 5.59 4.64
    5 1 -8 8.17 5.61
    -5 -1 8 3.2 3.1
    5 1 -7 19.88 7.15
    -5 -1 7 22.36 7.5
    5 1 -6 40.88 9.08
    -5 -1 6 41.05 10.15
    5 1 -5 87.19 13.1
    -5 -1 5 79.98 13.28
    5 1 -4 55.65 10.48
    -5 -1 4 64.66 11.45
    -5 -1 3 110.2 13.7
    5 1 -3 109.12 13.62
    5 1 -2 113.92 13.19
    5 1 -2 124.56 7.23
    -5 -1 2 112.12 7.16
    -5 -1 2 118.58 13.02
    5 1 -1 347.11 14.06
    5 1 -1 318.31 21.76
    -5 -1 1 373.95 20.13
    5 1 0 462.8 24.4
    5 1 0 463.57 18.65
    -5 -1 0 479.88 18.87
    -5 -1 0 453.46 12.59
    5 1 1 527.46 21.58
    -5 -1 -1 608.03 15.72
    5 1 1 546.98 24.98
    -5 -1 -1 549.51 15.64
    -5 -1 -1 554.29 17.86
    5 1 2 448.68 21.25
    5 1 2 455.31 21.38
    -5 -1 -2 440.88 9.03
    5 1 2 430.42 19.75
    5 1 3 600.71 22.55
    5 1 3 564.68 24.5
    5 1 3 577.83 25.48
    5 1 4 933.73 25.73
    5 1 4 890.06 32.89
    5 1 4 813.3 15.68
    5 1 4 895.57 33.11
    5 1 5 486.38 16.39
    5 1 5 482.72 16.45
    5 1 5 502.3 10.16
    5 1 5 485.17 25.85
    5 1 6 215.39 9.72
    5 1 6 219.94 13.17
    5 1 6 199.48 9.66
    5 1 6 217.53 18.71
    5 1 7 99.84 10.1
    5 1 7 96.49 5.56
    5 1 7 90.36 12.54
    5 1 8 59.38 8.63
    5 1 8 60.89 10.4
    5 1 9 53.97 9.34
    5 1 9 62.72 11.16
    5 1 10 29.92 7.75
    5 1 10 46.21 9.09
    5 1 11 27.62 7.27
    5 1 11 34.2 7.97
    5 1 12 15.82 5.78
    5 1 12 13.34 5.17
    5 1 13 6.52 3.92
    5 1 13 5.87 5.21
    5 1 14 -2.14 3.82
    5 1 14 0.84 1.64
    5 1 15 -2.17 2.57
    5 1 15 0.6 3.78
    5 1 16 7.81 3.67
    5 1 16 0.28 4.57
    5 1 17 -1.03 2.15
    -5 -2 12 3.75 4.37
    -5 -2 11 9.81 9.63
    -5 -2 10 6.16 6.21
    5 2 -10 0.68 2.78
    -5 -2 9 5.37 6.56
    5 2 -9 -2.89 2.91
    5 2 -8 -0.17 1.96
    -5 -2 8 8.35 6.1
    5 2 -7 3.91 1.98
    -5 -2 7 0.36 3.98
    -5 -2 6 -3.65 3.95
    5 2 -6 5.82 4.28
    5 2 -5 19.92 6.69
    -5 -2 5 11.05 5.77
    -5 -2 4 -1.2 3.1
    5 2 -4 3.67 2.63
    -5 -2 3 8.93 2.99
    5 2 -3 10.03 4.33
    5 2 -2 16.01 2.17
    -5 -2 2 14.2 4.11
    5 2 -2 16.34 5.55
    -5 -2 1 -0.55 1.72
    5 2 -1 -0.49 1.11
    5 2 -1 2.69 1.36
    5 2 -1 -0.48 1.39
    5 2 0 1.37 1.2
    -5 -2 0 3.35 2.12
    5 2 0 0.42 1.11
    5 2 0 2.02 1.67
    5 2 0 4.57 3.01
    5 2 1 3.35 2.12
    5 2 1 4.39 2.08
    5 2 1 4.11 2.39
    5 2 1 4.02 2.54
    -5 -2 -1 4.31 1.46
    5 2 1 4.16 1.7
    5 2 2 41.92 6.79
    5 2 2 44.37 6.87
    5 2 2 47.1 4.71
    5 2 2 43.46 6.16
    5 2 3 100.31 9.62
    5 2 3 103.31 11.09
    5 2 3 95.07 5.64
    5 2 3 99.85 10.03
    5 2 4 262.57 17.77
    5 2 4 252.94 14.02
    5 2 4 267.36 17.67
    5 2 5 525.09 26.13
    5 2 5 533.27 18.28
    5 2 5 567.19 10.61
    5 2 5 545.42 26.58
    5 2 6 274.15 11.44
    5 2 6 278.17 10.54
    5 2 6 283.86 20.55
    5 2 7 103.12 5.52
    5 2 7 107.03 13.27
    5 2 8 69.67 9.92
    5 2 8 61.24 10.84
    5 2 9 12.37 4.19
    5 2 9 11.58 3.91
    5 2 10 10.46 4.8
    5 2 10 1.49 2.98
    5 2 11 1.36 2.84
    5 2 11 -0.61 1.6
    5 2 12 3.92 3.47
    5 2 12 3 3.67
    5 2 13 3.36 3.95
    5 2 14 2.63 2.92
    5 2 14 2.11 4.21
    5 2 15 5.88 3.97
    5 2 15 1.66 2.26
    5 2 16 -2.9 2.76
    5 2 16 -1.39 2.58
    5 2 17 -0.24 2.45
    -5 -3 12 1.54 4.21
    -5 -3 11 6.74 7.01
    -5 -3 10 15.71 8.67
    5 3 -10 -0.4 3.37
    -5 -3 9 6.25 5.2
    5 3 -9 3.81 3.54
    -5 -3 8 11.9 7.15
    5 3 -8 5.08 3.95
    -5 -3 7 -0.6 3.07
    5 3 -7 10.65 5.42
    5 3 -6 9.4 5.05
    -5 -3 6 0.28 1.69
    -5 -3 5 43.49 10.2
    5 3 -5 41.49 9.56
    5 3 -4 52.67 5.21
    -5 -3 4 48.67 9.82
    5 3 -4 48.01 10.1
    -5 -3 3 45.3 9.04
    5 3 -3 47.53 5.68
    5 3 -3 46.66 10.3
    5 3 -2 120.47 5.62
    5 3 -2 118.07 9.77
    5 3 -2 113.03 14.96
    -5 -3 2 120.35 13.46
    5 3 -2 118.46 5.63
    5 3 -1 411.66 14.92
    -5 -3 1 464.34 23
    5 3 -1 422.16 27.32
    5 3 -1 429.87 19.6
    5 3 -1 426.1 13.35
    5 3 0 106.25 10.28
    -5 -3 0 127.98 10.62
    5 3 0 115.95 13.87
    5 3 0 118.34 8.12
    5 3 1 94.12 10.19
    -5 -3 -1 103.54 8.51
    5 3 1 82.62 11.16
    5 3 1 94.2 8.04
    5 3 2 49.34 7.61
    5 3 2 52.61 8.02
    5 3 2 40.37 5.31
    5 3 2 51.71 6.55
    5 3 3 56.68 8
    5 3 3 48.84 5.26
    5 3 3 47.97 7.41
    -5 -3 -3 64.38 3.99
    5 3 3 51.88 6.85
    5 3 4 188.59 13.34
    -5 -3 -4 201.07 7.01
    5 3 4 192.93 14.35
    5 3 4 200.99 15.36
    5 3 5 274.35 14.39
    5 3 5 302.14 19.54
    5 3 5 299.45 10
    5 3 5 279.81 18.5
    5 3 6 498.81 17.41
    5 3 6 535.74 26.5
    5 3 6 549.27 15.68
    5 3 6 531.6 26.67
    5 3 7 310.84 20.79
    5 3 7 297.68 11.13
    5 3 7 304.97 21.46
    5 3 8 175 16.03
    5 3 8 155.79 5.34
    5 3 8 182.58 17.64
    5 3 9 148.47 18.27
    5 3 9 118.38 14.56
    5 3 10 101.71 14.11
    5 3 10 83.99 12.39
    5 3 11 62.32 10.88
    5 3 11 55.84 10.85
    5 3 12 26.75 8.04
    5 3 12 31.5 8.04
    5 3 13 7.77 5.27
    5 3 13 2.94 2
    5 3 14 0.99 3.82
    5 3 15 23.43 8.1
    5 3 16 10.33 5.05
    5 3 16 6.32 5.32
    5 3 17 -4.48 3.85
    5 3 17 0.17 2.12
    -5 -4 12 14.15 7.98
    -5 -4 11 8.24 5.96
    -5 -4 10 0.52 2.02
    5 4 -10 3.7 4.63
    -5 -4 9 5.78 3.6
    5 4 -9 12.58 7.53
    -5 -4 8 3.28 4.58
    5 4 -8 5.82 4.69
    -5 -4 7 13.97 6.24
    5 4 -7 28.07 9.74
    -5 -4 6 39.06 10.72
    5 4 -6 38.72 10.91
    5 4 -5 138.61 19.4
    -5 -4 5 121.04 17.49
    -5 -4 4 84.49 13.96
    5 4 -4 96.88 8.64
    5 4 -4 95.81 15.6
    -5 -4 3 164.28 17.46
    5 4 -3 176.46 20.7
    5 4 -3 161.44 12.03
    5 4 -2 213.5 8.77
    -5 -4 2 242.03 18.97
    5 4 -2 234.04 15.04
    5 4 -2 251.38 23.36
    5 4 -1 38.52 6.3
    -5 -4 1 40.09 6.97
    -5 -4 0 661.74 25.81
    5 4 0 571.21 24.89
    5 4 1 433.54 22.05
    5 4 2 577.48 26.29
    -5 -4 -2 637.21 18.89
    5 4 2 633.05 23.29
    5 4 3 397.91 21.99
    -5 -4 -3 396.51 13.06
    5 4 3 404.58 19.61
    5 4 4 1124.36 37.46
    -5 -4 -4 1080.88 21.03
    5 4 4 1114.25 34.52
    5 4 5 1189.45 39.21
    -5 -4 -5 1107 23.34
    5 4 5 1177.74 24.12
    5 4 5 1182.4 37.32
    5 4 6 538.12 27.03
    -5 -4 -6 554.75 18.68
    5 4 6 522.91 26.38
    5 4 7 458.25 25.03
    5 4 7 426.05 16.79
    5 4 7 427.35 24.79
    5 4 8 153.52 14.83
    5 4 8 151.25 8.02
    5 4 8 156.71 15.48
    5 4 9 102.33 12.89
    5 4 9 114.76 14.05
    5 4 10 58.8 10.53
    5 4 10 50.77 8.92
    5 4 10 76.32 15.47
    5 4 11 22.08 6.59
    5 4 11 24.43 7.44
    5 4 12 10.26 4.79
    5 4 12 8.64 4.81
    5 4 13 5.89 4.29
    5 4 13 8.41 5.33
    5 4 14 9.49 6.49
    5 4 14 13.26 5.64
    5 4 15 -0.72 2.02
    5 4 15 -0.27 2.31
    5 4 16 1.53 3.53
    5 4 17 2.29 3.5
    5 4 17 5.64 4.63
    -5 -5 11 0.92 5.16
    -5 -5 10 -4.37 4.54
    5 5 -10 11.15 6.38
    -5 -5 9 2.92 3
    5 5 -9 10.37 6.06
    -5 -5 8 2.13 2.63
    5 5 -8 2.29 3.3
    -5 -5 7 1.59 2.46
    5 5 -7 0.16 3.1
    -5 -5 6 6.22 4.02
    5 5 -6 12.29 6.27
    -5 -5 5 5.53 1.57
    5 5 -5 5.06 3.96
    -5 -5 4 4.15 3.91
    5 5 -4 7.57 5.14
    5 5 -4 8.42 2.83
    -5 -5 3 26.63 7.27
    5 5 -3 23.57 5.24
    5 5 -2 12.82 4.54
    -5 -5 2 8.95 3.99
    5 5 -1 1.86 1.55
    -5 -5 1 6.14 3.51
    5 5 0 40.28 6.93
    -5 -5 0 34.55 6.86
    5 5 1 15.62 4.34
    -5 -5 -2 3.61 1.85
    5 5 2 4.08 2.51
    5 5 3 28.2 6.3
    -5 -5 -3 29.73 4.24
    5 5 4 2.9 3.03
    5 5 4 -1.3 2.75
    -5 -5 -4 0.45 0.78
    5 5 5 36.43 6.41
    5 5 5 42.6 7.46
    -5 -5 -5 39.34 4.86
    5 5 6 129.71 13.56
    -5 -5 -6 118.07 9.2
    5 5 6 104.13 11.86
    5 5 7 76.82 10.9
    -5 -5 -7 72.91 8.09
    5 5 7 72.81 10.6
    5 5 8 122.65 13.26
    5 5 8 122.31 13.61
    5 5 9 55.89 10.09
    5 5 9 55.23 9.6
    5 5 9 59.69 5.43
    5 5 10 1.06 2.46
    5 5 10 7.07 8.35
    5 5 10 3.55 3.32
    5 5 11 11.49 4.78
    5 5 11 7.27 3.96
    5 5 11 9.89 6.41
    5 5 12 2.35 2.4
    5 5 12 -0.34 3.46
    5 5 13 5.48 4.23
    5 5 13 -1.17 2.14
    5 5 14 6.07 3.63
    5 5 14 5.34 3.45
    5 5 15 0.84 3.13
    5 5 15 10.72 5.69
    5 5 16 3.01 4.57
    5 5 16 0.58 2.61
    5 5 17 7.1 5.33
    -5 -6 11 -0.56 3.36
    -5 -6 10 -5.67 5.21
    5 6 -10 1.86 4.14
    -5 -6 9 0.03 3.74
    5 6 -9 -0.36 2.79
    -5 -6 8 2.16 5.6
    5 6 -8 4.38 4.75
    -5 -6 7 0.17 3.75
    5 6 -7 3.91 3.49
    -5 -6 6 1.28 2.2
    5 6 -6 3.22 3.5
    -5 -6 5 8.72 5.06
    5 6 -5 8.5 5.02
    5 6 -4 58.27 8.67
    -5 -6 4 57.78 11.33
    5 6 -3 0.82 1.4
    -5 -6 3 -2.03 1.7
    5 6 -2 9.33 4.16
    -5 -6 2 10.29 5.02
    -5 -6 1 21.12 6
    5 6 -1 15.34 5.04
    5 6 0 28.14 6.23
    -5 -6 -1 25.4 5.21
    5 6 1 37.5 7.56
    -5 -6 -2 7.2 2.75
    5 6 2 6.1 3.4
    -5 -6 -3 29.84 5.03
    5 6 3 26.24 6.36
    5 6 4 0.35 2.32
    -5 -6 -4 4.46 1.52
    5 6 5 -1.42 1.11
    -5 -6 -5 0.04 0.78
    5 6 6 2.79 2.56
    5 6 6 -1.72 3.74
    -5 -6 -6 2.4 1.64
    5 6 7 4.58 2.97
    5 6 7 4.13 2.21
    -5 -6 -7 6.16 2.45
    5 6 8 10.59 5.27
    5 6 8 5.04 2.96
    -5 -6 -8 6.43 2.66
    5 6 9 24 6.54
    5 6 9 26.33 6.58
    5 6 10 17.01 5.86
    5 6 10 13.33 5.19
    5 6 11 21.78 7
    5 6 11 18.7 5.55
    5 6 11 17.05 11.2
    5 6 12 10.04 3.96
    5 6 12 12.41 5.3
    5 6 12 12.54 10.65
    5 6 13 5.79 4.63
    5 6 13 5.04 5.86
    5 6 13 6.43 3.81
    5 6 14 7.03 5.21
    5 6 14 -4 3.92
    5 6 15 -10.36 5.59
    5 6 15 6.73 4.58
    5 6 16 -1.01 4.37
    5 6 16 2.64 4.72
    5 6 17 1.88 4.35
    5 6 17 0.61 2.66
    -5 -7 10 -0.09 3.38
    5 7 -10 5.8 5.59
    -5 -7 9 -4.92 6.28
    5 7 -9 -1.12 2.25
    5 7 -8 -2.66 2.24
    -5 -7 8 4.73 5.64
    5 7 -7 4.91 6.44
    -5 -7 7 3.92 5.19
    5 7 -6 3.67 5.1
    -5 -7 6 6.13 6.14
    -5 -7 5 8.38 4.92
    5 7 -4 51.75 9.16
    -5 -7 4 41.68 9.94
    -5 -7 3 29.91 8.84
    -5 -7 2 48.5 10.12
    5 7 -2 37 7.52
    -5 -7 1 117.71 15.2
    5 7 -1 101.93 12.85
    5 7 0 123.94 14.46
    -5 -7 0 121.57 13.65
    5 7 1 170.95 16.55
    -5 -7 -1 165.21 14.37
    5 7 2 135.46 14.94
    -5 -7 -2 131.7 11.99
    5 7 3 188.76 17.35
    -5 -7 -3 171.63 13.08
    5 7 4 131.06 14.82
    -5 -7 -4 121.94 10.64
    5 7 5 256.45 20.44
    -5 -7 -5 260.91 15.78
    5 7 6 371.4 24.69
    -5 -7 -6 359.48 18.82
    5 7 7 363.26 24.22
    -5 -7 -7 336.39 19.16
    5 7 7 365.22 23.79
    5 7 8 197.72 17.82
    -5 -7 -8 206.07 15.8
    5 7 8 213.69 18.75
    5 7 9 163.95 16.39
    -5 -7 -9 164.95 15.02
    5 7 9 154.73 16.7
    5 7 10 102.5 13.42
    5 7 10 104.99 13.97
    5 7 11 66.31 11.51
    5 7 11 53.95 9.95
    5 7 11 92.04 23.4
    5 7 12 13.37 4.46
    5 7 12 8.79 3.75
    5 7 12 22.67 16.05
    5 7 13 12.16 4.74
    5 7 13 3.21 2.79
    5 7 13 12.56 9.7
    5 7 14 9.52 5.14
    5 7 14 6.99 8.32
    5 7 14 6.65 3.78
    5 7 15 1.74 1.7
    5 7 15 -2.8 3.55
    5 7 16 -0.26 4.98
    5 7 16 -4.68 3.29
    5 8 -10 6.76 5.47
    -5 -8 10 -0.18 5.07
    5 8 -9 9.39 7.29
    -5 -8 9 -7.75 5.85
    5 8 -8 6.79 7.57
    -5 -8 8 1.81 4.5
    5 8 -7 4.91 4.81
    -5 -8 7 4.11 5.84
    -5 -8 6 4.89 5.55
    -5 -8 5 11.56 5.09
    -5 -8 4 12.04 5.46
    -5 -8 3 13.42 5.91
    -5 -8 2 18.79 6.85
    -5 -8 1 32.9 7.66
    -5 -8 0 25.66 6.94
    -5 -8 -1 33.64 7.17
    5 8 1 31.59 7.56
    -5 -8 -2 16.91 4.69
    5 8 2 17.31 5.46
    -5 -8 -3 34.06 6.35
    5 8 3 43.07 8.78
    5 8 4 25.22 6.96
    -5 -8 -4 27.62 5.88
    5 8 5 59.73 10.59
    -5 -8 -5 50.85 7.66
    5 8 6 45.39 8.96
    -5 -8 -6 52.05 7.76
    5 8 7 37.71 8.08
    -5 -8 -7 43.56 7.19
    5 8 8 0.65 1.7
    5 8 8 -0.25 2.97
    -5 -8 -8 -0.91 1.95
    5 8 9 11.26 5.16
    5 8 9 14.6 5.17
    -5 -8 -9 13.35 4.35
    5 8 10 -1.55 1.91
    -5 -8 -10 2.57 2.64
    5 8 11 4.66 3.43
    5 8 11 4.08 3.12
    5 8 12 3.48 3.66
    5 8 12 -3.21 2.32
    5 8 13 -3.17 4.01
    5 8 13 2.56 2.95
    5 8 14 1.08 2.77
    5 8 14 -1.17 1.37
    5 8 14 7.11 6.45
    5 8 15 3.37 3.81
    5 8 15 -1.11 6.16
    5 8 16 3.27 4.19
    5 8 16 1.13 5.46
    5 9 -9 -2.28 3.53
    -5 -9 9 8.27 6.94
    5 9 -8 11.63 7.39
    -5 -9 8 -1.03 2.43
    -5 -9 7 13.79 7.7
    -5 -9 6 1.72 3.73
    -5 -9 5 4.32 4.6
    -5 -9 4 11.57 6.25
    -5 -9 3 6.37 5.77
    -5 -9 2 -0.22 3.05
    -5 -9 1 -0.75 2.53
    -5 -9 0 2.35 3.56
    -5 -9 -1 21.23 5.69
    -5 -9 -2 20.65 6.19
    5 9 2 18.89 5.84
    -5 -9 -3 6.61 2.89
    5 9 3 11.6 4.55
    5 9 4 -0.05 1.38
    -5 -9 -4 4.18 3.18
    5 9 5 0.48 1.69
    -5 -9 -5 6.5 2.86
    5 9 6 1.85 2.18
    -5 -9 -6 10.91 3.86
    5 9 7 96.05 13.43
    -5 -9 -7 95.44 11.59
    5 9 8 0.52 2.8
    -5 -9 -8 2.03 2.77
    5 9 9 15.94 6.27
    5 9 9 15.27 5.77
    -5 -9 -9 11.69 4.61
    5 9 10 -0.31 1.58
    5 9 10 -2.44 3.18
    -5 -9 -10 3.81 2.67
    5 9 11 0.24 2.2
    5 9 11 -3.03 1.34
    -5 -9 -11 -0.25 2.31
    5 9 12 2.92 3.15
    5 9 12 5.21 3.58
    5 9 13 -0.29 2.23
    5 9 13 5.24 4.5
    5 9 14 -2.07 4.25
    5 9 14 2.07 2.38
    5 9 15 4.33 4.63
    5 9 15 -1.67 1.63
    5 9 15 0.47 6.1
    5 9 16 -0.19 4.07
    5 10 -9 2.6 6.49
    5 10 -8 8.51 8.02
    -5 -10 8 -3.54 4.1
    -5 -10 7 1.62 4.64
    -5 -10 6 1.19 5.09
    -5 -10 5 2.03 3.05
    -5 -10 4 0.6 2.3
    -5 -10 3 0.03 4.43
    -5 -10 2 7.55 3.89
    -5 -10 1 9.44 5.02
    -5 -10 0 31.21 7.93
    -5 -10 -1 51.75 10.18
    -5 -10 -2 43.03 8.33
    -5 -10 -3 13.03 5.58
    5 10 3 12.09 5.05
    5 10 4 8.11 5.78
    -5 -10 -4 6.22 3.58
    5 10 5 26.6 7.83
    -5 -10 -5 27 6.59
    5 10 6 34.59 8.34
    -5 -10 -6 47.43 8.61
    5 10 7 39.36 9.42
    -5 -10 -7 30.76 6.75
    5 10 8 61.04 10.95
    -5 -10 -8 58.47 9.58
    5 10 9 48.66 10.5
    5 10 9 53.67 10.9
    -5 -10 -9 45.54 9.1
    5 10 10 27.38 7.75
    5 10 10 32.95 9.11
    -5 -10 -10 26.46 7.22
    5 10 11 14.93 6.08
    5 10 11 24.62 7.63
    -5 -10 -11 20.25 6.56
    5 10 12 16.6 6.54
    5 10 12 16.33 6.41
    5 10 13 6.05 10.4
    5 10 13 4.68 3.28
    5 10 13 2.81 1.58
    5 10 14 3.01 3.36
    5 10 14 0.62 2.19
    5 10 14 3.09 11.91
    5 10 15 4.98 6.3
    -5 -11 7 12.1 8.1
    -5 -11 6 -7.87 6.24
    -5 -11 6 8.92 7.25
    -5 -11 5 23.77 8.18
    -5 -11 4 1.91 1.77
    -5 -11 3 5.19 4.21
    -5 -11 2 -1.84 3.7
    -5 -11 1 11.53 5.66
    -5 -11 0 20.89 7.92
    -5 -11 -1 14.93 6.43
    -5 -11 -2 16.12 5.81
    -5 -11 -3 6.49 3.44
    5 11 3 10.03 5.4
    5 11 4 57.17 11.9
    -5 -11 -4 54.56 10.05
    5 11 5 0.16 3.02
    -5 -11 -5 0.17 1.99
    5 11 6 28.46 7.6
    -5 -11 -6 23.49 6.59
    5 11 7 33.47 8.95
    -5 -11 -7 36.09 7.72
    5 11 8 9.44 4.21
    -5 -11 -8 9.99 4.53
    5 11 9 7.97 5.32
    -5 -11 -9 7.06 3.83
    5 11 10 3.36 4.46
    5 11 10 5.84 4.49
    -5 -11 -10 -0.38 1.54
    -5 -11 -11 14.21 6.31
    5 11 11 1.42 2.45
    5 11 11 17.24 6.62
    5 11 12 2.04 2.38
    5 11 12 3.63 2.62
    -5 -11 -12 3.39 4.25
    5 11 13 3 4.37
    5 11 13 -0.67 2.08
    5 11 14 0.03 2.45
    5 11 14 3.95 10.76
    5 11 14 1.06 2.7
    -5 -12 6 -4.03 5.49
    -5 -12 5 12.78 7.39
    -5 -12 4 -5.16 4.85
    -5 -12 3 4.98 3.21
    -5 -12 2 5.28 5.4
    -5 -12 1 1.07 3.82
    -5 -12 0 -1.39 3.05
    -5 -12 -1 4.5 3.39
    -5 -12 -2 -2.8 3.39
    -5 -12 -3 6.88 3.81
    5 12 3 -0.38 3.19
    5 12 4 1.86 3.17
    -5 -12 -4 1.11 2.03
    5 12 5 5.06 3.9
    -5 -12 -5 3.43 2.91
    5 12 6 2.37 4.29
    -5 -12 -6 -2.39 2.95
    5 12 7 -4.61 4.62
    -5 -12 -7 3.09 3.48
    5 12 8 7.17 4.93
    -5 -12 -8 3.12 2.97
    5 12 9 2.12 1.92
    -5 -12 -9 1.11 3.01
    5 12 10 0.8 3.63
    5 12 10 4.33 4.33
    -5 -12 -10 -0.47 2.41
    5 12 11 6.34 4.61
    5 12 11 -1 3.57
    -5 -12 -11 0.83 2.26
    5 12 12 5.3 4.56
    5 12 12 -0.96 2.09
    -5 -12 -12 -5.03 4.85
    5 12 13 6.35 4.52
    5 12 13 -2.58 1.91
    5 12 14 3.88 4.51
    -5 -13 5 8.61 5.84
    -5 -13 4 3.77 3.5
    -5 -13 3 0.85 4.26
    -5 -13 2 1.27 2.08
    -5 -13 1 2.56 4.33
    -5 -13 0 3.13 3.21
    -5 -13 -1 -4.4 5.17
    -5 -13 -2 15.89 6.03
    5 13 3 14.61 7.14
    -5 -13 -3 17.61 6.25
    5 13 4 3.37 5.01
    -5 -13 -4 3.36 3.47
    5 13 5 10.45 6.36
    -5 -13 -5 5.76 4.18
    5 13 6 7.25 4.47
    -5 -13 -6 4.06 3.25
    5 13 7 8.55 5.85
    -5 -13 -7 12.21 6.18
    5 13 8 6.27 4.82
    -5 -13 -8 6.94 4.5
    5 13 9 9.05 5.51
    -5 -13 -9 -1.06 3.36
    5 13 10 4.97 3.42
    5 13 10 0.34 2
    -5 -13 -10 1.89 3.09
    5 13 11 3.23 3.88
    5 13 11 -2.04 3.22
    -5 -13 -11 3.25 4.09
    5 13 12 9.58 5.01
    -5 -13 -12 4.11 3.81
    -5 -14 3 10.77 7.35
    -5 -14 2 5.13 4.03
    -5 -14 1 12.55 7.14
    -5 -14 0 6.54 4.77
    -5 -14 -1 14.2 5.79
    -5 -14 -2 5.3 4.66
    5 14 3 -2.52 2.38
    -5 -14 -3 4.1 3.54
    5 14 4 2.73 5.49
    -5 -14 -4 8.74 5.22
    5 14 5 8.81 6.77
    -5 -14 -5 -6.18 4.76
    5 14 6 3.7 4.78
    -5 -14 -6 5.26 4.45
    5 14 7 0.05 3.61
    -5 -14 -7 -2.17 3.46
    5 14 8 1.65 4.82
    -5 -14 -8 3.05 3.27
    5 14 9 -4.02 4.19
    -5 -14 -9 -0.16 1.89
    5 14 10 7.22 4.22
    5 14 10 7.89 4.84
    -5 -14 -10 0.29 2.03
    -5 -14 -11 10 4.94
    -5 -14 -12 2.01 2.9
    -5 -15 1 2.33 2.27
    -5 -15 0 3.15 4.19
    -5 -15 -1 4.05 4.12
    -5 -15 -2 11.35 6.76
    5 15 3 -4.03 4.77
    -5 -15 -3 0.54 3.75
    5 15 4 7.53 5.52
    -5 -15 -4 1.48 2.72
    5 15 5 3.08 4.43
    -5 -15 -5 2.95 4.82
    5 15 6 6.44 4.72
    -5 -15 -6 -1.7 3.03
    5 15 7 2.9 3.91
    -5 -15 -7 3.82 5.12
    -5 -15 -8 -1.23 2.93
    -5 -15 -9 3.11 4.61
    -5 -15 -10 -0.47 1.76
    -5 -16 -3 4.34 5.4
    -5 -16 -4 3.37 4.26
    -5 -16 -5 1.42 2.64
    6 -13 -1 18.13 6.9
    6 -13 0 18.24 8.43
    6 -13 1 5.39 5.13
    6 -13 2 5.98 4.03
    6 -13 3 15.55 6.48
    6 -13 4 15.29 6.77
    6 -13 5 17.36 8.58
    6 -12 -4 17.4 7.44
    6 -12 -3 19.41 8.7
    6 -12 -2 43.93 12.01
    6 -12 -1 34.02 10.24
    6 -12 0 23.26 8.63
    6 -12 1 17.74 7.76
    6 -12 2 15.37 7.58
    6 -12 3 14.75 6.99
    6 -12 4 18.53 7.33
    6 -12 5 13.4 6.95
    6 -12 6 1.42 2.77
    6 -12 7 5.37 3.99
    6 -12 8 -0.71 2.51
    -6 11 7 19.1 14.3
    6 -11 -6 5.58 5.41
    6 -11 -5 4.31 3.99
    6 -11 -4 10.89 7.12
    6 -11 -3 0.31 3.62
    6 -11 -2 1.93 1.97
    6 -11 -1 -0.82 2.04
    6 -11 0 1.65 1.66
    6 -11 1 6.19 3.74
    6 -11 2 4.12 4.67
    6 -11 3 3.18 4.17
    6 -11 4 1.34 2.65
    6 -11 5 4.56 4.03
    6 -11 6 6.5 4.96
    6 -11 7 5.25 3.86
    6 -11 8 5.88 4.3
    6 -11 8 10.27 6.73
    6 -11 9 5.85 3.63
    6 -11 9 -5.85 6.02
    6 -11 10 3.8 4
    -6 10 8 25.28 19.06
    6 -10 -7 21.08 9.54
    -6 10 7 27.02 18.43
    6 -10 -6 7.63 5.73
    6 -10 -5 12.67 5.7
    6 -10 -4 10.16 5.83
    6 -10 -3 19.42 7.56
    6 -10 -2 18.64 7.1
    6 -10 -1 24.02 7.83
    6 -10 0 45.6 11.15
    6 -10 1 48.61 10.88
    6 -10 2 36.95 9.49
    6 -10 3 26.69 7.71
    6 -10 4 57 11.93
    6 -10 5 36.72 10.4
    6 -10 5 40.61 10.68
    6 -10 6 31.48 9.4
    6 -10 6 28.39 9.48
    6 -10 7 10.55 5.36
    6 -10 7 17.78 7.71
    6 -10 8 11.28 6.53
    6 -10 8 16.08 7.27
    6 -10 9 8.86 5.02
    6 -10 9 5 3.68
    6 -10 10 5.86 5.13
    6 -10 10 8.15 4.94
    6 -10 11 9.9 6.05
    -6 9 9 4.4 8
    -6 9 8 28.11 17.58
    -6 9 8 16.62 7.61
    -6 9 7 21.09 13.53
    6 -9 -7 26.06 9.29
    -6 9 6 15.94 11.88
    6 -9 -6 26.3 9.47
    6 -9 -5 40.59 10.86
    6 -9 -4 63.96 13.05
    6 -9 -3 86.3 14.57
    6 -9 -2 94.51 14.81
    6 -9 -1 114.02 15.86
    6 -9 0 155.17 18.55
    6 -9 1 169.31 19.14
    6 -9 2 147.97 17.78
    6 -9 3 107.11 17.26
    6 -9 3 95.89 14.82
    6 -9 4 50.78 11.81
    6 -9 4 56.41 11.25
    6 -9 5 70.89 13.01
    6 -9 5 65.24 13.73
    6 -9 6 25.96 8.12
    6 -9 6 37.66 10.03
    6 -9 7 23.73 7.9
    6 -9 7 32.38 9.7
    6 -9 8 15.79 6.79
    6 -9 8 17.61 7.53
    6 -9 9 16.34 7.66
    6 -9 9 19.82 8.15
    6 -9 10 9.51 4.7
    6 -9 10 18.63 7.06
    6 -9 11 6.01 4.99
    6 -9 11 12.85 5.78
    6 -9 12 1.91 3.53
    -6 8 10 -7.71 6.77
    -6 8 9 -1.41 6.19
    -6 8 8 16.92 7.5
    -6 8 8 5.5 11.23
    -6 8 7 19.35 14.24
    -6 8 6 13.2 12.69
    6 -8 -6 5.11 3.45
    6 -8 -5 32.54 9.11
    6 -8 -4 26.36 8.76
    6 -8 -3 24.62 8.04
    6 -8 -2 22.6 7.01
    6 -8 -1 47.97 10.08
    6 -8 0 21.73 6.08
    6 -8 1 5.91 3.97
    6 -8 2 16.61 7.32
    6 -8 2 5.3 3.35
    6 -8 3 0.04 1.86
    6 -8 3 4.01 2.88
    6 -8 4 5.91 5.59
    6 -8 4 9.6 4.79
    6 -8 5 3.17 2.52
    6 -8 5 9.61 5.04
    6 -8 6 16.75 6.07
    6 -8 6 9.48 5.22
    6 -8 7 8.43 4.13
    6 -8 7 9.59 5.44
    6 -8 8 1.69 2.23
    6 -8 8 12.21 5.62
    6 -8 9 2.1 2.13
    -6 8 -9 9.25 5.87
    6 -8 9 1.12 2.73
    6 -8 10 1.74 2.42
    6 -8 10 9.94 5.76
    6 -8 11 6.05 4.68
    6 -8 11 11.63 6.66
    6 -8 12 8.11 5.32
    6 -8 13 0.44 3.61
    -6 7 10 5.88 6.48
    -6 7 9 -6.65 6.07
    -6 7 8 13.91 5.04
    -6 7 8 -2.49 4.79
    -6 7 7 6.46 3.86
    -6 7 7 14.43 11.42
    -6 7 6 -2.34 5.36
    6 -7 -6 5.78 2.82
    6 -7 -5 26 7.69
    -6 7 5 41.68 16.61
    6 -7 -4 29.29 8.15
    6 -7 -3 34.44 8.93
    6 -7 -2 21.3 6.82
    6 -7 -1 33.76 7.77
    6 -7 0 28.5 7.54
    6 -7 1 1.17 3.22
    6 -7 1 16.2 5.63
    6 -7 2 57.2 11.39
    6 -7 2 72.23 11.01
    6 -7 3 14.36 5.32
    6 -7 3 16.51 5.46
    6 -7 4 14.01 6.16
    6 -7 4 17.37 5.15
    6 -7 5 61.1 10.74
    6 -7 5 47.54 10.49
    6 -7 6 55.26 10.5
    6 -7 6 49.97 10.61
    6 -7 7 34.47 8.69
    6 -7 7 38.69 10.04
    6 -7 8 17.5 6.79
    6 -7 8 18.55 5.99
    -6 7 -8 26.76 8.9
    6 -7 9 15.63 6.86
    -6 7 -9 25.52 9.2
    6 -7 9 20.39 8.03
    6 -7 10 5.12 4.72
    6 -7 10 20.63 8.04
    6 -7 11 5.4 4.27
    6 -7 11 14.83 6.7
    6 -7 12 8.35 4.55
    6 -7 12 4.27 4.41
    6 -7 13 12.67 6.3
    -6 6 11 3.05 4.97
    -6 6 10 3.46 5.09
    6 -6 -9 19.57 8.73
    -6 6 9 3.21 4.01
    -6 6 8 0.1 5.48
    6 -6 -8 13.79 7.68
    -6 6 8 18 6.48
    -6 6 7 26.77 8.04
    6 -6 -7 15.87 7.08
    -6 6 7 16.76 11.63
    -6 6 6 18.49 12.21
    -6 6 6 41.77 9.86
    6 -6 -6 34.42 10.48
    6 -6 -5 90.09 15.68
    6 -6 -5 107.86 15.76
    6 -6 -4 109.27 16.82
    6 -6 -4 116.43 15.85
    6 -6 -3 124.97 17.47
    6 -6 -3 152.82 17.73
    6 -6 -2 102.13 15.54
    6 -6 -2 128.93 14.97
    6 -6 -1 200.87 18.07
    6 -6 0 259.6 22.27
    6 -6 0 282.2 20.91
    6 -6 1 301.83 24.38
    6 -6 1 326.17 22.14
    6 -6 2 593.06 34.51
    6 -6 2 583.45 29.25
    6 -6 3 378.22 27.9
    6 -6 3 407.99 24.43
    6 -6 4 435.54 30.52
    6 -6 4 442.22 25.57
    6 -6 5 269.55 24.25
    6 -6 5 268.79 20.45
    6 -6 6 179.92 20.04
    6 -6 6 184.28 17.79
    6 -6 7 127.43 17.43
    -6 6 -7 163.22 20.79
    6 -6 7 110.56 14.32
    -6 6 -8 98.91 16.1
    6 -6 8 72.29 12.79
    6 -6 8 67.22 11.34
    6 -6 9 59.14 11.34
    6 -6 9 62.02 11.95
    -6 6 -9 93.15 16.39
    6 -6 10 38.81 9.65
    6 -6 10 30.97 8.9
    6 -6 10 24.34 7.8
    6 -6 11 29.83 8.42
    6 -6 11 33.91 9.12
    6 -6 11 25.09 9.71
    6 -6 12 21.17 7.96
    6 -6 12 18.43 7.88
    6 -6 13 3.13 1.64
    6 -6 14 5.37 4.5
    -6 5 11 11.67 8.64
    6 -5 -10 8.45 5.52
    -6 5 10 3.96 5.04
    6 -5 -9 13.01 5.59
    -6 5 9 28.41 9.34
    6 -5 -8 20.8 8.49
    -6 5 8 19.93 9.16
    6 -5 -7 24.31 8.08
    -6 5 7 15.74 8.13
    -6 5 6 75.33 12.82
    6 -5 -6 82.84 15.07
    -6 5 6 43.07 13.43
    6 -5 -5 23.94 7.38
    -6 5 5 40.36 9.78
    6 -5 -4 62.28 12.16
    6 -5 -4 83.57 12.9
    6 -5 -3 91.47 14.26
    6 -5 -3 96.98 13.16
    6 -5 -2 155.07 18.76
    6 -5 -2 180.56 17.28
    6 -5 -1 69.33 10.51
    6 -5 -1 84.14 13.22
    6 -5 -1 75.41 10.83
    6 -5 0 326.44 23.48
    6 -5 0 299.25 23.91
    6 -5 0 325.47 20.9
    6 -5 1 377.45 25.59
    6 -5 1 361.57 25.66
    6 -5 1 388.09 22.49
    6 -5 2 50.51 9.25
    6 -5 2 58.46 8.79
    6 -5 3 51.21 9.45
    6 -5 3 77.65 9.8
    6 -5 4 26.69 7.4
    6 -5 4 28.33 6.04
    6 -5 5 36.86 6.66
    6 -5 5 44.91 10.08
    6 -5 6 26.02 6.45
    6 -5 6 26.36 8.58
    -6 5 -6 34.85 8.79
    6 -5 7 46.75 9.98
    6 -5 7 40.71 8.07
    -6 5 -7 55.51 11.64
    6 -5 8 37.93 9.71
    6 -5 8 39.37 8.12
    6 -5 8 37.05 8.37
    -6 5 -9 26.31 8.02
    6 -5 9 14.93 5.93
    6 -5 9 10.61 4.25
    6 -5 9 13.81 5.54
    6 -5 10 7.56 4.3
    -6 5 -10 14.3 5.99
    6 -5 10 19.6 7.3
    6 -5 10 13.34 6.03
    6 -5 11 7.55 4.47
    6 -5 11 8.07 3.99
    6 -5 11 13.75 7.02
    6 -5 12 11.76 5.3
    6 -5 12 6.03 3.97
    6 -5 12 5.77 4.8
    6 -5 13 4.83 4.92
    6 -5 14 -0.07 2.75
    -6 4 11 2.3 3.54
    -6 4 10 12.43 8.05
    6 -4 -10 4.61 4.56
    6 -4 -9 19.31 7.88
    -6 4 9 35.58 11.29
    6 -4 -8 9.46 6.34
    -6 4 8 7.96 4.8
    -6 4 7 15.29 5.39
    6 -4 -7 17.09 6.94
    -6 4 7 18.54 7.95
    -6 4 6 25.53 7.1
    6 -4 -6 18.08 7.36
    -6 4 6 5.06 4.71
    6 -4 -5 30.33 8.44
    -6 4 5 32.01 11.87
    -6 4 5 44.47 9.62
    6 -4 -4 67.89 12.23
    -6 4 4 68.51 12.12
    -6 4 4 38.15 13.98
    -6 4 3 80.84 13.4
    -6 4 3 52.76 15.68
    6 -4 -3 73.99 11.39
    6 -4 -3 70.34 12.08
    6 -4 -2 104.45 14.52
    -6 4 2 124.48 16.62
    6 -4 -2 110.95 13.38
    6 -4 -1 11.32 4.5
    6 -4 -1 3.71 3.32
    6 -4 -1 7.82 2.71
    6 -4 0 37.66 7.48
    6 -4 0 33.86 7.96
    6 -4 0 48.71 7.67
    6 -4 1 15.85 5.15
    6 -4 1 5.6 2.67
    6 -4 1 18.83 4.45
    6 -4 2 4.23 2.84
    6 -4 2 2.67 2.43
    6 -4 2 5.54 2.85
    6 -4 3 2.97 1.34
    6 -4 3 9.51 3.91
    6 -4 3 15.56 3.88
    6 -4 4 2.78 1.7
    -6 4 -4 2.38 2.15
    6 -4 4 2.38 1.18
    6 -4 5 8.01 2.9
    -6 4 -5 7.58 4.72
    6 -4 5 9.61 4.96
    6 -4 6 34.79 6.71
    6 -4 6 41.12 9.91
    -6 4 -6 39.39 8.67
    6 -4 7 56.38 10.88
    6 -4 7 51.08 8.39
    -6 4 -7 65.85 12.01
    6 -4 8 19.65 5.61
    6 -4 8 28.55 8.13
    -6 4 -8 35.06 9.08
    6 -4 8 25.77 6.13
    6 -4 9 14.16 5.81
    6 -4 9 22.18 7.29
    -6 4 -9 32.17 8.18
    6 -4 9 18.13 6.26
    6 -4 10 11.64 4.82
    6 -4 10 14.55 6.21
    -6 4 -10 17.64 6.36
    6 -4 10 8.53 4.7
    6 -4 11 14.96 6.48
    6 -4 11 14.3 6.65
    6 -4 12 4.43 3.9
    6 -4 12 3.35 4.16
    6 -4 13 8.36 5.29
    6 -4 13 2.38 2.81
    6 -4 14 1.31 1.7
    6 -4 15 1.22 1.69
    -6 3 12 0.43 4.35
    -6 3 11 0.89 2.81
    -6 3 10 14.47 7.25
    6 -3 -10 15.94 7.42
    -6 3 9 35.18 11.21
    6 -3 -9 22.07 8.19
    -6 3 8 66.39 14.44
    6 -3 -8 54.31 12.42
    -6 3 7 31.93 7.24
    6 -3 -7 37.97 10.08
    -6 3 7 53.9 12.42
    -6 3 6 69.05 11.04
    6 -3 -6 60.55 12.02
    -6 3 6 61.47 12.86
    -6 3 5 137.57 15.96
    6 -3 -5 101.36 15.31
    -6 3 5 122.46 18.61
    6 -3 -4 160.68 18.69
    -6 3 4 198.41 19.36
    -6 3 4 184.73 23.78
    6 -3 -3 207.49 20.36
    -6 3 3 254.69 22.32
    6 -3 -2 227.77 20.75
    -6 3 2 236.25 21.93
    6 -3 -2 211.6 16.02
    6 -3 -2 221.04 18.12
    6 -3 -1 469.39 24.47
    -6 3 1 486.87 31.34
    6 -3 -1 470.2 28.48
    6 -3 -1 497.63 25.28
    -6 3 0 453.76 30.99
    6 -3 0 428.26 26.37
    6 -3 0 449.68 24.59
    6 -3 0 468.3 22.5
    6 -3 1 645.44 30.31
    -6 3 -1 687.87 38.33
    6 -3 1 678.1 31.5
    6 -3 1 686.14 25.88
    6 -3 2 761.12 33.88
    6 -3 2 721.21 31.38
    -6 3 -2 755.58 40.25
    6 -3 2 748.32 25.2
    -6 3 -3 1152.3 49.37
    6 -3 3 1134.55 37.95
    -6 3 -3 1116.54 24.98
    6 -3 3 1138.91 30.4
    6 -3 3 1168.74 42.95
    6 -3 4 960.25 40.67
    6 -3 4 951.94 33.66
    6 -3 4 961.13 28.12
    -6 3 -4 996.38 45.88
    6 -3 5 820.13 38.6
    -6 3 -5 867.99 42.86
    6 -3 5 799.54 26.6
    6 -3 6 744.4 37.54
    -6 3 -6 765.43 39.8
    6 -3 6 703.49 25.96
    6 -3 7 421.29 21.54
    6 -3 7 463.53 30.49
    6 -3 7 439.04 22.04
    6 -3 8 260.13 23.6
    6 -3 8 250.95 18.22
    -6 3 -8 314.67 25.16
    6 -3 8 252.95 18.37
    6 -3 9 180.13 19.52
    -6 3 -9 219.48 20.69
    6 -3 10 116.12 16.27
    6 -3 10 93.42 13.88
    6 -3 11 31.77 9.34
    6 -3 11 65.08 12.76
    6 -3 12 40.44 10.82
    6 -3 12 77.28 13.18
    6 -3 13 21.64 8.43
    6 -3 13 37.89 9.41
    6 -3 14 20.71 7.04
    6 -3 15 11.53 5.96
    -6 2 12 4.22 5.04
    -6 2 11 7.54 8.04
    -6 2 10 20.34 10.33
    6 -2 -10 12.05 5.73
    -6 2 9 32.18 10.67
    6 -2 -9 31.13 9.49
    -6 2 8 35.21 10.59
    6 -2 -8 40.69 10.78
    -6 2 7 96.63 16.27
    6 -2 -7 68.59 13.16
    -6 2 6 108.86 12.99
    6 -2 -6 79.17 13.65
    -6 2 6 97.27 15.7
    -6 2 5 150.32 16.08
    6 -2 -5 120.36 16.37
    -6 2 5 172.66 19.74
    6 -2 -4 186.46 19.55
    -6 2 4 223.77 20.03
    -6 2 4 181.72 20.76
    -6 2 3 336.05 24.31
    -6 2 3 317.84 26.66
    6 -2 -3 283.69 23.24
    6 -2 -2 271.27 16.94
    -6 2 2 318.38 24.09
    6 -2 -2 263.45 21.46
    -6 2 2 300.76 25.81
    6 -2 -1 293.42 17.99
    6 -2 -1 283.74 21.47
    -6 2 1 288.49 23.12
    -6 2 1 235.66 23.96
    6 -2 0 341.71 20.03
    -6 2 0 329.05 25.01
    6 -2 0 353.41 23.07
    6 -2 0 349.27 18.64
    6 -2 1 540.07 26.33
    -6 2 -1 515.05 31.83
    6 -2 1 528.79 26.53
    6 -2 1 520.79 20.98
    6 -2 2 447.39 24.91
    -6 2 -2 418.99 12.33
    -6 2 -2 445.04 29.39
    6 -2 2 441.52 23.25
    6 -2 2 450.87 17.87
    6 -2 3 537.89 28.53
    -6 2 -3 523.75 32.31
    6 -2 3 541.95 24.67
    -6 2 -3 582.49 14.56
    6 -2 3 553.84 18.59
    6 -2 4 312.72 22.45
    -6 2 -4 290.82 23.63
    6 -2 4 277.85 17.1
    6 -2 4 286.71 13.11
    -6 2 -5 172.05 18.45
    6 -2 5 150.51 12.37
    6 -2 5 147.02 15.67
    6 -2 5 163.02 10.29
    6 -2 6 177.59 11.35
    6 -2 6 195.74 19.57
    -6 2 -6 213.79 20.33
    6 -2 6 190.33 11.95
    6 -2 7 156.3 17.25
    6 -2 7 127.55 10.94
    -6 2 -7 177.93 18.38
    6 -2 7 145.21 11.71
    6 -2 8 42.86 7.22
    -6 2 -8 72.11 11.85
    6 -2 8 61.3 11.16
    6 -2 9 24.07 6.73
    6 -2 9 21.35 6.19
    6 -2 10 45.91 9.14
    6 -2 10 63.67 11.36
    6 -2 11 1.56 1.95
    6 -2 11 11.53 5.35
    6 -2 12 8.15 5.65
    6 -2 12 2.68 2.18
    6 -2 13 2.92 4.28
    6 -2 13 18.08 6.62
    6 -2 14 9.01 5.21
    6 -2 14 4.17 4.07
    6 -2 15 14.4 6.41
    -6 1 12 -1.73 4.55
    -6 1 11 7.49 7.57
    6 -1 -10 11.24 6.82
    -6 1 10 13.54 8.44
    6 -1 -9 19.75 8.11
    -6 1 9 19.36 8.38
    -6 1 8 37.15 11.39
    6 -1 -8 35.85 10.05
    -6 1 7 34.78 10.46
    6 -1 -7 18.47 6.69
    -6 1 6 33.83 9.26
    6 -1 -6 33.11 8.74
    -6 1 5 34.12 8.45
    6 -1 -5 19 5.93
    -6 1 4 64.2 11.64
    -6 1 4 61.42 9.67
    6 -1 -4 53.57 10.23
    -6 1 3 51.37 9.23
    -6 1 3 68.21 11.35
    6 -1 -3 51.01 9.63
    -6 1 3 56.92 3.79
    6 -1 -2 43.08 6.02
    -6 1 2 52.44 9.61
    -6 1 2 43.47 8.15
    6 -1 -2 44.19 8.6
    6 -1 -1 71.03 8.21
    -6 1 1 64.22 9.5
    6 -1 -1 63.76 10.09
    -6 1 1 76.49 11.5
    -6 1 0 8.05 3.6
    6 -1 0 14.5 4.47
    6 -1 0 16.72 4.78
    -6 1 0 2.69 2.51
    -6 1 -1 50.19 9.61
    6 -1 1 46.33 7.54
    -6 1 -1 19.36 4.51
    6 -1 1 38.94 5.54
    6 -1 1 38.7 6.87
    6 -1 2 34.18 6.88
    -6 1 -2 28.07 6.96
    -6 1 -2 26.79 2.05
    6 -1 2 28.73 5.62
    6 -1 2 26.03 3.94
    -6 1 -2 22.9 3.43
    -6 1 -3 4.52 1.58
    6 -1 3 7.48 2.93
    -6 1 -3 9.95 4.95
    6 -1 3 11.28 3.46
    6 -1 3 7.23 1.91
    -6 1 -4 12.16 4.05
    6 -1 4 15.01 3.75
    6 -1 4 12.45 3.83
    6 -1 4 16.99 2.62
    -6 1 -5 72.2 11.53
    6 -1 5 50.88 6.83
    6 -1 5 51.26 9.04
    6 -1 5 60.61 5.24
    6 -1 6 30.53 7.54
    -6 1 -6 31 7.5
    6 -1 6 24.09 4.46
    6 -1 6 25.44 3.77
    6 -1 6 25 3.89
    6 -1 7 0.9 1.13
    6 -1 7 0.17 1.86
    6 -1 7 2.67 1.34
    6 -1 8 7.87 3.15
    6 -1 8 6.69 2.31
    6 -1 9 1.57 1.73
    6 -1 9 -0.62 1.55
    6 -1 10 11.54 4.76
    6 -1 10 5.13 2.65
    6 -1 11 10.14 5.36
    6 -1 11 1.8 2.77
    6 -1 12 18.65 6.51
    6 -1 12 2.57 4.31
    6 -1 13 2.94 2.89
    6 -1 13 4.37 4.2
    6 -1 14 6.7 4.16
    6 -1 14 -0.06 1.68
    6 -1 15 0.22 2.56
    6 -1 15 7.57 4.2
    6 -1 16 -2.4 2.43
    -6 0 12 5.26 5.48
    -6 0 11 11.89 8.17
    6 0 -10 13.26 7.16
    -6 0 10 2.84 5.51
    6 0 -9 14.16 5.37
    -6 0 9 13.65 6.76
    6 0 -8 21.34 7.39
    -6 0 8 28.08 9.28
    6 0 -7 55.7 11.82
    -6 0 7 52.44 12.95
    6 0 -6 45.48 10.27
    -6 0 6 52.46 12
    6 0 -5 68.47 12.35
    -6 0 5 58.66 11.51
    -6 0 4 296.46 24.58
    6 0 -4 300.59 25.42
    6 0 -3 194.74 19.3
    -6 0 3 188.19 18.28
    -6 0 3 178.23 9.34
    6 0 -2 302.65 14.54
    -6 0 2 306.27 21.49
    6 0 -2 300.26 23.49
    6 0 -1 516.73 20.31
    6 0 -1 519.02 29.21
    -6 0 1 503.73 25.55
    -6 0 1 533.72 13.92
    6 0 0 373.65 18.67
    -6 0 0 375.87 24.6
    6 0 0 361.29 23.65
    -6 0 0 349.52 18.75
    -6 0 0 368.92 15.42
    6 0 1 861.54 30.54
    -6 0 -1 871.47 38.59
    6 0 1 846.17 33.38
    6 0 2 1152.48 37.72
    6 0 2 1121.21 35.81
    -6 0 -2 1132.14 43.79
    -6 0 -2 1131.04 19.7
    6 0 3 375.08 22.5
    6 0 3 346.71 19.05
    6 0 4 1067.66 39.22
    6 0 4 956.79 28.97
    6 0 5 939.48 26.96
    6 0 5 980.58 38.97
    6 0 5 998.58 13.84
    6 0 6 1067.13 41.6
    6 0 6 1017.15 26.17
    6 0 6 1032.23 19.42
    6 0 7 654.01 19.7
    6 0 7 607.8 23.06
    6 0 7 683.34 34.51
    6 0 8 840.38 38.48
    6 0 8 723.09 28.73
    6 0 9 524.83 31.09
    6 0 9 459.27 25.38
    6 0 10 127.27 16.03
    6 0 10 112.33 13.7
    6 0 11 177.04 18.61
    6 0 11 126.7 16.57
    6 0 12 87.07 13.38
    6 0 12 60.38 12.01
    6 0 13 52.25 11.26
    6 0 13 44.15 11.16
    6 0 14 23.64 7.21
    6 0 14 16.48 7.92
    6 0 15 17.35 6.32
    6 0 15 6.93 5.45
    6 0 16 22.4 7.27
    -6 -1 12 7.62 5.35
    -6 -1 11 5.09 6.69
    6 1 -10 15.41 6.6
    -6 -1 10 10.54 7.27
    6 1 -9 18.86 7.36
    -6 -1 9 6.95 7.22
    6 1 -8 49.98 11.24
    -6 -1 8 44.47 12.78
    6 1 -7 72.51 13.85
    -6 -1 7 66.86 14.37
    6 1 -6 86.96 14.19
    -6 -1 6 77.54 14.93
    6 1 -5 111.65 16.42
    -6 -1 5 123.04 17.44
    6 1 -4 173.26 19.76
    -6 -1 4 183.65 19.71
    6 1 -3 402.55 29.02
    -6 -1 3 408.23 27.1
    6 1 -2 473.95 16.26
    6 1 -2 519.12 31.22
    -6 -1 2 518.29 28.32
    6 1 -1 615.41 20.95
    6 1 -1 609.59 32.49
    -6 -1 1 635.68 27.49
    6 1 0 433.14 19.43
    6 1 0 381.03 24.86
    -6 -1 0 440.57 19.24
    6 1 1 743.28 27.88
    6 1 1 693.65 31.79
    -6 -1 -1 733.05 20.2
    6 1 2 1009.04 34.91
    6 1 2 993.26 34.43
    -6 -1 -2 987.16 16.77
    6 1 3 1129.04 34.95
    6 1 3 1144.13 38.35
    6 1 4 1224.48 33.68
    6 1 4 1178.6 40.71
    6 1 5 1251.03 31.02
    6 1 5 1167.5 19.29
    6 1 5 1207.57 42.36
    6 1 6 999.33 39.52
    6 1 6 932.53 24.06
    6 1 6 959.78 24.36
    6 1 6 961.88 13.28
    6 1 6 944.86 39.34
    6 1 6 932.52 13.75
    6 1 7 393.4 25.67
    6 1 7 410.1 18.95
    6 1 7 407.08 14.37
    6 1 7 396.04 13.46
    6 1 8 361.16 24.85
    6 1 8 352.1 19.65
    6 1 9 87.66 10.99
    6 1 9 92.34 13.31
    6 1 10 101.59 13.61
    6 1 10 84.24 12.22
    6 1 11 82.25 12.53
    6 1 11 64.62 11
    6 1 12 43.22 9.67
    6 1 12 41.01 9.54
    6 1 13 43.45 9.71
    6 1 13 26.86 8.9
    6 1 14 22.63 7.27
    6 1 14 16.49 7.87
    6 1 15 15.56 6.43
    6 1 15 -0.14 2.28
    6 1 16 7.12 4.95
    6 1 16 2.21 3.88
    6 1 17 4.57 4.1
    -6 -2 12 8.22 8.56
    -6 -2 11 1.68 5.05
    -6 -2 10 10.78 7.33
    6 2 -10 8.53 4.94
    -6 -2 9 53.01 13.29
    6 2 -9 10.18 6.33
    -6 -2 8 38.82 12.63
    6 2 -8 29.33 9.21
    -6 -2 7 16.64 8.44
    6 2 -7 26.52 9.58
    -6 -2 6 45.44 11.65
    6 2 -6 68.24 13.33
    6 2 -5 98.04 15.05
    -6 -2 5 86.15 14.84
    6 2 -4 113.15 15.94
    -6 -2 4 85.19 13.22
    6 2 -3 183.07 20.34
    -6 -2 3 153.57 16.82
    6 2 -2 138.25 7.66
    6 2 -2 172.65 18.46
    -6 -2 2 141.11 14.78
    6 2 -1 100.33 7.94
    6 2 -1 100.93 13.62
    -6 -2 1 96.51 10.83
    6 2 0 204.49 13.42
    -6 -2 0 228.15 14.03
    6 2 0 213.23 18.58
    6 2 1 72.52 8.49
    -6 -2 -1 75.86 6.72
    6 2 1 82.06 11
    6 2 1 60.16 7.27
    6 2 1 68.06 7.58
    6 2 2 149.08 12.99
    6 2 2 147.69 13.88
    6 2 2 139.62 8.85
    -6 -2 -2 152.45 7.63
    6 2 2 144.94 12.13
    6 2 3 218.05 16.39
    6 2 3 222.13 16.08
    6 2 3 213.4 8.76
    6 2 3 208.74 15.71
    6 2 4 12.01 2.63
    6 2 4 7.35 1.45
    6 2 4 9.99 3.01
    6 2 5 7.04 1.67
    6 2 5 11.19 3.82
    6 2 6 139.37 9.72
    6 2 6 121.61 13.89
    6 2 7 5.1 1.79
    6 2 7 2.26 1.25
    6 2 7 4.57 1.35
    6 2 7 0.14 1.37
    6 2 8 1.45 0.81
    6 2 8 1.41 1.17
    6 2 8 1.43 1.48
    6 2 9 2.74 2.51
    6 2 9 -3.34 4.01
    6 2 10 0.61 1.82
    6 2 10 -3.84 5.1
    6 2 11 0.21 1.52
    6 2 11 5.78 4.25
    6 2 12 -0.06 1.91
    6 2 13 3.8 4.25
    6 2 13 3.8 2.1
    6 2 14 7.43 4.93
    6 2 14 6.86 5.76
    6 2 15 -0.97 3.26
    6 2 15 3.63 3.29
    6 2 16 -2.11 2.53
    6 2 16 -0.09 3.73
    6 2 17 6.72 4.51
    -6 -3 11 0.02 2.27
    6 3 -10 7 5.52
    -6 -3 10 3.09 6.02
    -6 -3 9 7.87 7.3
    6 3 -9 15.21 7.2
    -6 -3 8 21.43 9.11
    6 3 -8 28.47 9.06
    -6 -3 7 29.51 10.18
    6 3 -7 47.85 11.55
    -6 -3 6 53.68 12.93
    6 3 -6 67.34 14.64
    -6 -3 5 72.57 13.77
    6 3 -5 112.24 17.36
    6 3 -4 95.95 15.38
    -6 -3 4 90.05 13.76
    6 3 -3 194.85 20.96
    -6 -3 3 173.28 18.07
    6 3 -2 230.26 15.01
    6 3 -2 228.31 22.17
    -6 -3 2 229.33 19.17
    6 3 -2 219.04 8.65
    6 3 -1 201.03 11.19
    6 3 -1 188.91 14.21
    6 3 -1 191.61 19.41
    -6 -3 1 203.72 16.09
    6 3 -1 196.82 9.19
    6 3 0 216.51 13.65
    6 3 0 200.26 15.24
    -6 -3 0 248.57 15.42
    6 3 0 194.97 18.68
    6 3 0 206.59 11.6
    6 3 1 288.04 22.15
    6 3 1 316.15 19.73
    6 3 1 316.55 16.25
    6 3 2 439.68 25.66
    6 3 2 445.8 24.01
    6 3 2 407.54 18.02
    6 3 2 414.35 19.96
    6 3 3 470.13 16.6
    6 3 3 492.67 25.85
    6 3 3 487.96 25.26
    -6 -3 -3 497.37 10.84
    6 3 3 471.68 23.14
    6 3 4 236.98 18.13
    6 3 4 245.12 16.5
    6 3 4 237.06 17.35
    6 3 5 257.93 19.57
    6 3 5 255.49 15.63
    6 3 5 270.72 19.46
    6 3 6 308.92 15.41
    6 3 6 299.23 21.42
    6 3 6 314.92 9.04
    6 3 6 299.32 21.65
    6 3 7 258.18 20.62
    6 3 7 262.26 12.67
    6 3 7 267.06 10.7
    6 3 7 231.76 20.15
    6 3 8 322.25 11.48
    6 3 8 351.23 25.75
    6 3 9 249.9 5.98
    6 3 9 298.68 24.32
    6 3 10 176.12 17.31
    6 3 10 153.91 17.64
    6 3 11 115.21 14.4
    6 3 11 104.12 15
    6 3 12 40.41 9.3
    6 3 12 59.22 11.8
    6 3 13 53.54 10.68
    6 3 13 44.43 9.91
    6 3 14 35.87 9.35
    6 3 15 18.64 6.76
    6 3 15 12.84 6.68
    6 3 16 6.67 5.4
    6 3 16 1.6 4.45
    6 3 17 1.65 2.79
    6 3 17 6.11 6.73
    -6 -4 11 2.05 3.48
    -6 -4 10 7.05 6.76
    6 4 -10 15.29 7.53
    6 4 -9 21.71 8.93
    -6 -4 9 12.67 8.21
    -6 -4 8 18.93 7.96
    6 4 -8 21.79 8.27
    -6 -4 7 50.2 12.2
    6 4 -7 51.02 13.25
    6 4 -6 44.75 12.12
    -6 -4 6 36.07 11.13
    -6 -4 5 47.1 11.68
    6 4 -5 52.56 12.44
    -6 -4 4 41.46 10.14
    6 4 -4 44.77 6.01
    6 4 -4 52.7 11.63
    -6 -4 3 174.31 18.29
    6 4 -3 189.38 13.58
    6 4 -3 195.09 22.16
    6 4 -2 288.31 9.93
    6 4 -2 271.18 17.34
    6 4 -2 292.88 26.19
    -6 -4 2 287.1 21.36
    6 4 -2 278.94 10.93
    6 4 -1 376.48 15.91
    -6 -4 1 401.18 23.67
    6 4 -1 381.2 21.2
    6 4 -1 394.83 30.27
    6 4 -1 373.1 14.68
    6 4 0 602.5 27.4
    6 4 0 653.62 36.3
    6 4 0 617.26 20.95
    6 4 1 468.65 24.65
    6 4 1 438.38 28.41
    6 4 1 473.36 20.08
    6 4 2 622.06 29.46
    6 4 2 602.52 32.49
    -6 -4 -2 626.89 19.51
    6 4 2 583.85 23.83
    6 4 3 596.74 29.32
    6 4 3 587.03 30.22
    -6 -4 -3 612.24 16.07
    6 4 3 623.91 26.1
    6 4 4 937.35 36.51
    6 4 4 878.72 34.12
    -6 -4 -4 889.82 17.3
    6 4 4 907.01 33.19
    6 4 5 826.59 34.81
    6 4 5 789.42 30.1
    -6 -4 -5 810.55 17.16
    6 4 5 784.36 32.43
    6 4 6 1081.47 40.58
    6 4 6 1102.01 32.31
    6 4 6 1120.19 22.82
    6 4 6 1115.78 40.31
    6 4 7 1110.21 41.95
    6 4 7 1080.32 28.59
    6 4 7 1091.9 24.85
    6 4 7 1095.34 42.12
    6 4 8 619.52 32.15
    6 4 8 563.58 17.78
    6 4 8 643.51 33.27
    6 4 9 431.85 27.16
    6 4 9 381.04 11.09
    6 4 9 408.9 27.73
    6 4 10 349.57 29.19
    6 4 10 219.56 21.09
    6 4 11 162.19 18.5
    6 4 11 151.16 17.85
    6 4 12 123.72 15.65
    6 4 12 119.29 16.92
    6 4 13 62.92 11.97
    6 4 13 75.75 13.55
    6 4 14 32.09 8.71
    6 4 14 30.46 8.69
    6 4 15 13.07 6.52
    6 4 15 6.76 5.05
    6 4 16 12.95 7.08
    6 4 17 4.2 3.29
    6 4 17 5.43 4.44
    -6 -5 11 -0.75 6.24
    -6 -5 10 0.21 2.4
    6 5 -10 11.11 6.45
    -6 -5 9 0.34 4.19
    6 5 -9 2.7 6.32
    -6 -5 8 11.56 7.73
    6 5 -8 9.46 6.24
    -6 -5 7 16.16 8.55
    6 5 -7 39.4 11.59
    -6 -5 6 30.91 9.45
    6 5 -6 49.23 12.69
    -6 -5 5 33.7 9.79
    6 5 -5 61.55 14.02
    6 5 -4 95.18 10.11
    -6 -5 4 85.45 13.9
    6 5 -4 91.49 16.81
    -6 -5 3 290.35 23.9
    6 5 -3 301.51 28.93
    6 5 -3 265.35 17.58
    6 5 -2 101.14 6.85
    -6 -5 2 105.76 13.58
    6 5 -2 109.77 17.31
    6 5 -2 98.62 11.26
    -6 -5 1 111.91 13.02
    6 5 -1 137.33 18.33
    6 5 -1 116.19 12.37
    -6 -5 0 163.1 14.48
    6 5 0 162.16 15.1
    6 5 1 124.3 13.31
    6 5 2 134.25 14.01
    -6 -5 -2 123.4 9.67
    6 5 2 138.5 11.95
    6 5 3 211 17.95
    -6 -5 -3 207.24 11.42
    6 5 3 219.58 15.88
    6 5 4 438.69 25.95
    -6 -5 -4 434.7 15
    6 5 4 431.78 23.26
    6 5 5 71.22 10.64
    -6 -5 -5 67.59 6.02
    6 5 5 72.81 10.06
    6 5 6 20.86 5.73
    6 5 6 36.4 7.73
    -6 -5 -6 28.3 4.13
    6 5 7 13.8 4.7
    6 5 7 13.77 5.38
    6 5 7 13.06 3.42
    -6 -5 -7 14.1 3.49
    6 5 8 4.91 3.17
    6 5 8 1.43 1.19
    6 5 9 11.15 6.95
    6 5 9 7.83 3.69
    6 5 9 9.19 4.3
    6 5 9 12.53 2.74
    6 5 10 10.6 4.75
    6 5 10 4.37 1.88
    6 5 11 0.08 2.86
    6 5 11 -2.44 3.33
    6 5 11 1.91 4
    6 5 12 4.42 2.66
    6 5 12 1.39 3.39
    6 5 13 -2.97 3.45
    6 5 13 -8.23 6.61
    6 5 14 -1.5 3.52
    6 5 14 3.38 2.84
    6 5 15 6.51 5.99
    6 5 15 -0.68 1.88
    6 5 16 3.97 4.38
    6 5 16 -1.85 1.97
    6 5 17 0.24 3.81
    -6 -6 10 -7.07 5.43
    6 6 -10 5 3.56
    -6 -6 9 9.68 6.47
    6 6 -9 8.49 4.89
    -6 -6 8 5 6.72
    6 6 -8 17.71 9.73
    -6 -6 7 34.87 10.2
    6 6 -7 53 14.39
    -6 -6 6 31.6 10.33
    6 6 -6 48.32 13.03
    -6 -6 5 46.26 11.31
    6 6 -5 58.83 14.11
    6 6 -4 83.03 10.61
    6 6 -4 68.73 15.12
    -6 -6 4 66.98 12.86
    6 6 -3 26.57 6.2
    6 6 -3 16.38 6.72
    -6 -6 3 13.92 4.47
    -6 -6 2 193.54 18.75
    6 6 -2 203.34 17.46
    -6 -6 1 122.53 14.92
    6 6 -1 115.89 13.32
    6 6 0 158.02 15.84
    6 6 1 138.98 14.79
    -6 -6 -1 139.96 12.56
    6 6 2 241.92 19.58
    -6 -6 -2 244.38 15.02
    6 6 3 250.18 20
    -6 -6 -3 235.12 13.56
    6 6 4 96.82 12.53
    -6 -6 -4 105.5 8.57
    6 6 4 97.05 11.7
    6 6 5 137.48 15.02
    -6 -6 -5 134.13 9.71
    6 6 5 133.67 13.76
    6 6 6 33.29 7.41
    6 6 6 41.43 8.7
    -6 -6 -6 36.34 5.12
    6 6 7 51.77 9.19
    6 6 7 49.61 9.4
    -6 -6 -7 56.47 6.74
    6 6 8 34.58 7.67
    6 6 8 34.7 7.81
    -6 -6 -8 32.64 5.58
    6 6 9 54.06 9.84
    6 6 9 60.71 10.55
    6 6 10 41.87 9.13
    6 6 10 47.38 9.35
    6 6 11 32.97 8.22
    6 6 11 43.6 9.02
    6 6 11 33.42 15.25
    6 6 12 18.71 6.24
    6 6 12 13.99 4.85
    6 6 12 21.84 9.59
    6 6 13 23.12 7.56
    6 6 13 31.03 10.75
    6 6 14 17.1 6.86
    6 6 14 15.83 6.59
    6 6 15 4.11 3.66
    6 6 15 7.46 4.6
    6 6 16 0.53 3.43
    6 6 16 4.52 5.21
    6 6 17 -3.8 4.96
    6 7 -10 4.93 4.35
    -6 -7 10 -0.89 3.17
    6 7 -9 14.58 7.68
    -6 -7 9 6.68 6.07
    6 7 -8 25.26 10.29
    -6 -7 8 10.03 7.95
    6 7 -7 19.07 9.14
    -6 -7 7 4.68 5.94
    6 7 -6 20.62 8.62
    -6 -7 6 7.48 6.83
    6 7 -5 79.57 17.45
    -6 -7 5 59.56 13.08
    6 7 -4 74.5 10.73
    6 7 -4 73.86 15.82
    -6 -7 4 74.7 13.63
    6 7 -3 59.32 10.23
    -6 -7 3 55.51 10.9
    6 7 -2 196.08 18.34
    -6 -7 2 217.49 21.23
    -6 -7 1 267.78 22.63
    6 7 -1 221.69 19.61
    6 7 0 227.89 20.06
    6 7 1 214.83 19.24
    -6 -7 -1 217.37 16.78
    6 7 2 431.26 27.39
    -6 -7 -2 403.1 20.91
    6 7 3 411.61 26.97
    -6 -7 -3 413.99 20.27
    6 7 4 356.41 24.98
    -6 -7 -4 363.14 18.07
    6 7 5 525.81 30.24
    -6 -7 -5 488.08 20.68
    6 7 6 454.03 28.35
    -6 -7 -6 426.13 19.53
    6 7 6 430.07 26.14
    6 7 7 529.95 30.57
    -6 -7 -7 465.97 21.34
    6 7 7 505.52 28.82
    6 7 8 515.53 30.54
    -6 -7 -8 505.4 23.54
    6 7 8 522.25 30.05
    6 7 9 372.48 25.92
    -6 -7 -9 368.31 21.48
    6 7 9 335.01 25.25
    6 7 10 239.4 21.39
    6 7 10 247 22.3
    6 7 11 173 17.91
    6 7 11 160.96 18.24
    6 7 12 74.18 12.7
    6 7 12 73.52 12.38
    6 7 13 67.93 12.84
    6 7 13 54.94 10.47
    6 7 13 51.88 16.65
    6 7 14 27.24 8.33
    6 7 14 32.48 10.64
    6 7 15 24.38 8.61
    6 7 15 19.59 8.56
    6 7 16 7.57 5.65
    6 7 16 8.17 4.97
    6 7 17 4.09 5.58
    6 8 -9 -3.19 4.6
    -6 -8 9 2.68 5.4
    6 8 -8 15.61 9.58
    -6 -8 8 13.51 7.22
    6 8 -7 21.02 10.1
    -6 -8 7 8.54 5.45
    6 8 -6 20.99 10.75
    -6 -8 6 23.79 8.92
    6 8 -5 29.17 12.72
    -6 -8 5 19.34 6.97
    -6 -8 4 43.39 10.65
    6 8 -3 41.89 9.33
    -6 -8 3 46.69 11.4
    6 8 -2 81.28 12.79
    -6 -8 2 77.44 13.17
    6 8 -1 96.06 13.81
    6 8 0 71.95 11.85
    -6 -8 0 69.89 10.85
    6 8 1 109.39 14.97
    -6 -8 -1 107.71 12.41
    6 8 2 116.19 15.07
    -6 -8 -2 94.71 11.13
    6 8 3 130.61 16.11
    -6 -8 -3 124.56 12.12
    6 8 4 129.04 15.83
    -6 -8 -4 122.71 11.81
    6 8 5 137.51 16.58
    -6 -8 -5 127.21 11.75
    6 8 6 58.53 10.48
    -6 -8 -6 58.33 7.81
    6 8 7 59.45 10.5
    6 8 7 64.44 11.11
    -6 -8 -7 57.33 8.06
    6 8 8 21.44 6.71
    -6 -8 -8 24.06 5.69
    6 8 8 16.62 6.16
    6 8 9 27.75 7.47
    6 8 9 25.31 7.3
    -6 -8 -9 24.87 5.71
    6 8 10 20.95 6.61
    6 8 10 22.5 6.99
    -6 -8 -10 28.48 7.06
    6 8 11 6.78 4.01
    6 8 11 7.76 3.85
    6 8 12 -0.75 2.93
    6 8 12 9.95 5.19
    6 8 13 3.34 3.01
    6 8 13 4.09 3.63
    6 8 14 9.4 4.22
    6 8 14 4.5 1.53
    6 8 14 17.64 11.29
    6 8 15 -3.63 3.98
    6 8 15 2.85 6.58
    6 8 16 13.63 7.71
    6 8 16 -0.23 2.3
    6 9 -9 10.58 8.01
    6 9 -8 9.15 7.3
    -6 -9 8 -0.17 2.54
    6 9 -7 17.36 8.86
    -6 -9 7 5 3.92
    6 9 -6 23.43 11.07
    -6 -9 6 10.43 7.42
    -6 -9 5 12.21 6.11
    -6 -9 4 4.86 5.46
    -6 -9 3 21.17 6.97
    6 9 -3 25.06 7.57
    6 9 -2 37.17 9.05
    -6 -9 1 56.39 10.86
    6 9 -1 55.36 11.31
    -6 -9 0 49.72 9.63
    6 9 0 49.95 10.71
    -6 -9 -1 52.97 9.14
    6 9 1 71.71 12.82
    -6 -9 -2 27.26 6.71
    6 9 2 23.6 6.9
    -6 -9 -3 33.17 7.04
    6 9 3 41.37 9.43
    -6 -9 -4 33.81 6.58
    6 9 4 29.8 8.36
    6 9 5 44.03 9.19
    -6 -9 -5 41.95 7.26
    6 9 6 7.43 4.61
    -6 -9 -6 6.44 2.89
    6 9 7 10.85 4.32
    -6 -9 -7 15.53 4.76
    6 9 8 30.02 7.7
    6 9 8 31.46 7.74
    -6 -9 -8 27.02 6.21
    6 9 9 2.58 1.58
    6 9 9 7.57 4.25
    -6 -9 -9 3.76 2.37
    6 9 10 -0.5 3.1
    6 9 10 4.26 4.73
    -6 -9 -10 6.99 3.32
    6 9 11 3.37 2.94
    6 9 11 6.54 4.88
    -6 -9 -11 1.3 2.05
    6 9 12 7.82 5.17
    6 9 12 5.79 3.43
    6 9 13 2.67 3.27
    6 9 13 1.12 8.61
    6 9 13 2.04 3.02
    6 9 14 4.33 2.96
    6 9 14 1.95 2.76
    6 9 15 10.67 6.34
    6 9 15 5.94 3.38
    6 9 15 1.94 3.42
    6 9 16 -0.52 4.87
    6 10 -9 0.29 5.45
    6 10 -8 1.59 4.34
    -6 -10 8 3.69 5.54
    6 10 -7 18.66 10.84
    -6 -10 7 -3.12 4.34
    -6 -10 6 7.63 6.15
    -6 -10 5 32.42 10.94
    -6 -10 4 22.83 9.39
    -6 -10 3 34.39 9.9
    6 10 -3 45.89 10.66
    -6 -10 2 48.97 11.45
    6 10 -2 55.54 12.03
    -6 -10 1 44.64 10.15
    6 10 -1 61.76 12.61
    6 10 0 54.05 12
    -6 -10 0 75.27 12.01
    6 10 1 91.79 15.23
    -6 -10 -1 101.72 13.76
    6 10 2 107.51 16.12
    -6 -10 -2 122.11 14.71
    6 10 3 146.41 18.58
    -6 -10 -3 132.74 14.6
    6 10 4 206.61 21.65
    -6 -10 -4 216.9 18.16
    6 10 5 254.57 23.72
    -6 -10 -5 253.25 19.22
    6 10 6 133.23 17.29
    -6 -10 -6 122.99 13.4
    6 10 7 106.81 15.56
    -6 -10 -7 102.92 12.39
    6 10 8 147.49 18.12
    -6 -10 -8 135.28 14.4
    6 10 8 137.16 16.9
    6 10 9 109.37 15.61
    -6 -10 -9 113.67 13.59
    6 10 9 100.52 14.82
    6 10 10 97.55 14.56
    -6 -10 -10 85.18 12.22
    6 10 10 111.66 15.59
    6 10 11 84.51 13.77
    -6 -10 -11 99.23 13.81
    6 10 11 99.52 15.25
    6 10 12 88.28 14.03
    6 10 12 87.61 14.88
    6 10 13 44.69 11.22
    6 10 13 34.57 8.79
    6 10 13 65.05 20.17
    6 10 14 20.71 7.11
    6 10 14 18.96 6.19
    6 10 14 35.48 18.65
    6 10 15 15.67 5.68
    6 10 15 14.22 12.88
    6 11 -7 15.76 9.88
    -6 -11 7 13.42 8.15
    -6 -11 6 4.97 5.63
    -6 -11 5 14.01 7.28
    -6 -11 4 2.01 2.59
    -6 -11 3 15.51 7.44
    6 11 -3 25.06 8.52
    -6 -11 2 18.85 7.31
    6 11 -2 16.01 7.36
    -6 -11 1 38.16 9.73
    6 11 -1 49.62 11.86
    -6 -11 0 58.02 11.9
    6 11 0 42.73 10.51
    -6 -11 -1 65.84 11.99
    6 11 1 71.48 13.87
    -6 -11 -2 56.11 10.79
    6 11 2 60.74 12.79
    -6 -11 -3 68.72 11.12
    6 11 3 89.7 15.22
    6 11 4 74.51 13.74
    -6 -11 -4 79.15 11.92
    6 11 5 15.1 6.48
    -6 -11 -5 18.03 5.22
    6 11 6 129.49 18.12
    -6 -11 -6 117.29 13.86
    6 11 7 36.17 9.23
    -6 -11 -7 44.17 8.75
    6 11 8 50.72 11.28
    -6 -11 -8 57.99 9.91
    6 11 9 55.48 11.21
    6 11 9 64.72 12.79
    -6 -11 -9 58.48 10.11
    6 11 10 48.5 11.01
    6 11 10 59.47 12.12
    -6 -11 -10 56.67 10.3
    6 11 11 26.61 7.63
    6 11 11 28.02 8.28
    -6 -11 -11 27.17 7.86
    6 11 12 6.61 5.63
    6 11 12 7.33 4.26
    -6 -11 -12 5.76 3.44
    6 11 13 12.67 5.91
    6 11 13 11.04 5.89
    6 11 14 2.66 2.88
    6 11 14 19.26 15.18
    6 11 15 3.19 3.73
    -6 -12 6 29.34 10.16
    -6 -12 5 7.09 5.27
    -6 -12 4 12.74 7.72
    -6 -12 3 6.78 5.22
    6 12 -3 10.4 6.51
    -6 -12 2 14.22 6.96
    6 12 -2 5.92 2.51
    -6 -12 1 17.81 7.9
    6 12 -1 20.15 7.9
    -6 -12 0 35.6 9.52
    6 12 0 17.43 7.77
    -6 -12 -1 13.33 6.83
    6 12 1 12.29 5.06
    -6 -12 -2 6.23 3.69
    6 12 2 14.59 6.69
    -6 -12 -3 30.3 7.95
    6 12 3 33.02 10.2
    6 12 4 23.59 8.62
    -6 -12 -4 23.88 6.88
    6 12 5 19.62 7.72
    -6 -12 -5 18.89 6.29
    6 12 6 25.32 7.79
    -6 -12 -6 18.35 6.29
    6 12 7 8.16 4.31
    -6 -12 -7 9.95 4.1
    6 12 8 4.47 3.24
    -6 -12 -8 8.1 5.06
    6 12 9 6 4.39
    6 12 9 6.43 5.26
    -6 -12 -9 3.38 2.6
    6 12 10 4.9 4.82
    6 12 10 -4.86 4.26
    -6 -12 -10 5.52 3.85
    6 12 11 1.48 2.66
    6 12 11 -2.21 3.43
    -6 -12 -11 0.91 2.24
    6 12 12 -0.12 2.54
    -6 -12 -12 2.35 2.68
    6 12 13 1.79 2.57
    6 12 14 12.54 13.55
    6 12 14 -0.58 2.32
    -6 -13 4 9.94 4.72
    -6 -13 3 9.21 5.57
    6 13 -3 4.9 4.64
    -6 -13 2 8.79 5.98
    6 13 -2 23.27 9.31
    -6 -13 1 23.25 8.89
    6 13 -1 0.65 2.44
    -6 -13 0 26.15 10.19
    6 13 0 22.12 8.69
    -6 -13 -1 16.99 6.37
    6 13 1 25.69 9.74
    -6 -13 -2 37.31 9.8
    6 13 2 34.39 10.93
    -6 -13 -3 12.44 4.63
    6 13 3 14.77 6.67
    6 13 4 28.46 9.39
    -6 -13 -4 24.42 7.52
    6 13 5 31.57 10.27
    -6 -13 -5 33.91 8.92
    6 13 6 27.18 8.98
    -6 -13 -6 25.41 7.49
    6 13 7 14.78 7.2
    -6 -13 -7 19.08 6.21
    6 13 8 10.67 5.67
    -6 -13 -8 22.01 6.97
    6 13 9 24.52 8.64
    -6 -13 -9 15.89 5.34
    6 13 10 14.59 6.39
    6 13 10 12.89 7.22
    -6 -13 -10 5.67 3.69
    6 13 11 12.1 6.32
    6 13 11 14.52 6.41
    -6 -13 -11 21.6 7.54
    6 13 12 16.02 7.09
    -6 -14 3 4.31 3.65
    -6 -14 2 11.29 7
    6 14 -2 6.43 5.23
    -6 -14 1 7.09 5.46
    6 14 -1 6.19 4.64
    -6 -14 0 3.57 3.44
    6 14 0 29.93 11.19
    -6 -14 -1 11.77 5.83
    6 14 1 10.94 6.43
    -6 -14 -2 17.29 6.94
    6 14 2 13.71 7.24
    6 14 3 30.2 10.6
    -6 -14 -3 16.7 6.43
    6 14 4 35.3 10.9
    -6 -14 -4 22.07 7.26
    6 14 5 30.67 10.14
    -6 -14 -5 25.33 7.81
    6 14 6 27.63 9.8
    -6 -14 -6 20.59 7.71
    6 14 7 28.82 9.92
    -6 -14 -7 27.12 8.21
    6 14 8 39.69 11.65
    -6 -14 -8 28.24 8.2
    6 14 9 33.02 10.24
    -6 -14 -9 24.87 7.65
    6 14 10 18.08 7.51
    -6 -14 -10 16.45 7.34
    -6 -14 -11 15.69 6.14
    6 15 -2 5.7 5.78
    6 15 -1 1.81 2.49
    -6 -15 0 18.57 8.51
    6 15 0 1.03 2.52
    -6 -15 -1 -4.72 4.5
    6 15 1 11.57 7.21
    -6 -15 -2 11.8 6.83
    6 15 2 6.73 4.52
    6 15 3 3.31 3.05
    -6 -15 -3 16.95 6.89
    6 15 4 12.14 6.44
    -6 -15 -4 18.29 7.9
    6 15 5 15.72 7.87
    -6 -15 -5 19.57 7.72
    6 15 6 14.9 7.95
    -6 -15 -6 14.45 6.82
    6 15 7 18.81 8.87
    -6 -15 -7 10.32 6.92
    -6 -15 -8 2.96 3.29
    -6 -15 -9 4.68 4.21
    -6 -15 -10 9.43 5.51
    -6 -16 -4 7.36 4.48
    -6 -16 -5 11.2 5.23
    -6 -16 -6 1.82 3.76
    7 -12 -3 11.13 6.74
    7 -12 -2 12.23 6.7
    7 -12 -1 6.15 3.53
    7 -12 0 13.41 7.36
    7 -12 1 7.98 5.83
    7 -12 2 4 2.7
    7 -12 3 9.39 6.76
    7 -12 4 5.1 5.08
    7 -12 5 9.63 5.87
    7 -12 6 9.69 6.25
    7 -12 7 3.76 3.81
    -7 11 6 1.99 7.47
    7 -11 -5 9.25 6.58
    7 -11 -4 1.7 4.62
    7 -11 -3 4.09 5.96
    7 -11 -2 1.18 4.04
    7 -11 -1 3.24 3.23
    7 -11 0 5.4 3.97
    7 -11 1 -0.81 2.2
    7 -11 2 1.51 2.51
    7 -11 3 4.91 4.65
    7 -11 4 4.06 4.89
    7 -11 5 2.28 3.29
    7 -11 6 0.7 2.11
    7 -11 7 -0.02 2.52
    7 -11 7 10.26 5.76
    -7 10 8 10.47 10.11
    -7 10 7 -3.18 3.95
    -7 10 7 34.17 20.78
    -7 10 6 24.97 16.38
    7 -10 -6 2.95 4.05
    7 -10 -5 3.56 3.74
    7 -10 -4 5.48 5.32
    7 -10 -3 10.48 5.79
    7 -10 -2 10.86 6.99
    7 -10 -1 7.53 5.88
    7 -10 0 4.66 3.82
    7 -10 1 0.29 1.63
    7 -10 2 5.22 3.56
    7 -10 3 3.59 2.64
    7 -10 4 10.76 5.81
    7 -10 5 7.01 6.2
    7 -10 5 1.13 3.04
    7 -10 6 11.09 6.01
    7 -10 6 -1.66 2.61
    7 -10 7 0.11 2.36
    7 -10 7 6.49 5.4
    7 -10 8 11.42 6.05
    7 -10 8 2.27 2.48
    -7 10 -8 9.67 6.76
    7 -10 9 2.18 4.04
    7 -10 10 0.25 2.71
    -7 9 8 19.39 13.15
    -7 9 7 23.03 15.6
    -7 9 7 3.97 5.05
    -7 9 6 8.84 6.63
    7 -9 -6 1.78 5.02
    7 -9 -5 2.83 2.42
    -7 9 5 24.35 14.87
    7 -9 -4 7.73 4.91
    7 -9 -3 17.32 7.19
    7 -9 -2 15.28 6.94
    7 -9 -1 60.14 12.02
    7 -9 0 41.19 10.07
    7 -9 1 53.65 11.45
    7 -9 2 49.2 10.61
    7 -9 3 23.06 8.73
    7 -9 3 34.57 9.25
    7 -9 4 39.81 11.12
    7 -9 4 47.35 9.93
    7 -9 5 42.84 11.76
    7 -9 5 57.01 11.48
    7 -9 6 7.84 4.46
    7 -9 6 28.37 8.4
    7 -9 7 17.97 7.01
    7 -9 7 20.75 7.94
    7 -9 8 10.68 5.82
    -7 9 -8 28.54 10.93
    7 -9 8 17 7.91
    7 -9 9 11.96 4.98
    7 -9 9 9.23 5.65
    -7 9 -9 14.45 6.76
    7 -9 10 3 4.19
    7 -9 11 8.04 5.48
    -7 8 9 -0.82 3.36
    -7 8 8 -0.41 6.77
    -7 8 7 -1.37 2.3
    -7 8 7 2.49 4.88
    -7 8 6 1.95 1.74
    -7 8 6 33.23 18.11
    -7 8 5 8.04 11.6
    7 -8 -5 4.51 3.41
    7 -8 -4 5.39 4.44
    7 -8 -3 2.09 3.61
    7 -8 -2 11.02 5.12
    7 -8 -1 5.95 4.05
    7 -8 0 1.91 2.15
    7 -8 1 -1.04 1.97
    7 -8 2 -1.51 3.4
    7 -8 2 -0.74 2.5
    7 -8 3 -4.57 3.8
    7 -8 3 0.06 1.67
    7 -8 4 -6.17 5.18
    7 -8 4 2.85 3.64
    7 -8 5 -2.96 3.1
    7 -8 5 0.93 2.47
    7 -8 6 2.22 2.95
    7 -8 6 -0.18 3.47
    7 -8 7 0.73 2.01
    7 -8 7 1.63 4.6
    7 -8 8 -1.46 2.04
    7 -8 8 3.19 4.15
    -7 8 -8 9.09 5.51
    7 -8 9 -0.67 1.82
    -7 8 -9 10.81 7.9
    7 -8 9 5.11 3.97
    7 -8 10 5.01 4.54
    7 -8 11 2.85 3.72
    7 -8 12 5.66 4.57
    7 -8 13 4.13 4.49
    -7 7 10 4.03 5.69
    -7 7 9 -1.4 3.85
    -7 7 8 -3.25 4.52
    -7 7 7 -0.2 2.87
    -7 7 7 -2.64 3.94
    -7 7 6 -0.23 2.6
    -7 7 6 11.27 9.74
    -7 7 5 1.97 1.92
    7 -7 -5 5 4.52
    7 -7 -4 0.24 1.95
    -7 7 4 24.75 15.17
    7 -7 -3 2.06 3.99
    7 -7 -2 4.51 3.98
    7 -7 -1 3.62 3.28
    7 -7 0 6.76 2.83
    7 -7 1 -6.29 4.61
    7 -7 1 2.32 2.75
    7 -7 2 -0.89 2.92
    7 -7 2 4.86 3.48
    7 -7 3 0.2 1.91
    7 -7 3 2.72 3.76
    7 -7 4 6.86 4.84
    7 -7 4 5.92 3.56
    7 -7 5 3.71 3.08
    7 -7 5 2.79 2.38
    7 -7 6 3.71 3.1
    7 -7 6 7.55 5.11
    7 -7 7 2.61 2.21
    7 -7 7 6.79 5.87
    -7 7 -7 0.34 2.01
    7 -7 8 1.95 2.9
    7 -7 8 4.08 2.06
    -7 7 -8 9.73 6.77
    7 -7 9 1.01 1.52
    -7 7 -9 5.8 3.47
    7 -7 9 8.35 6.14
    7 -7 10 -2.5 3.31
    7 -7 11 5.27 4.56
    7 -7 12 4.77 4.62
    7 -7 13 0.04 3.45
    7 -7 14 6.13 5
    -7 6 10 1.05 3.89
    7 -6 -9 8.95 6.02
    -7 6 9 3.99 4.36
    7 -6 -8 -3.3 3.76
    -7 6 8 1.03 4.79
    -7 6 7 -1.98 3.53
    7 -6 -7 7.11 5.69
    -7 6 7 13.9 6.43
    -7 6 6 21.44 7.95
    7 -6 -6 10.92 4.99
    -7 6 6 9.56 8.18
    7 -6 -5 19.32 7.55
    -7 6 5 23.26 8.15
    -7 6 5 5.11 7.01
    -7 6 4 26.35 8.98
    7 -6 -4 19.08 8.59
    -7 6 4 12.64 13.87
    7 -6 -4 17.64 6.65
    -7 6 3 54.44 12.17
    7 -6 -3 53.15 12.39
    -7 6 3 25.94 14.3
    7 -6 -3 47.8 10.38
    7 -6 -2 87.15 15.01
    7 -6 -2 83.05 12.74
    7 -6 -1 130.52 18.29
    7 -6 -1 147.25 16.47
    7 -6 0 167.38 18.39
    7 -6 0 169.1 17.29
    7 -6 1 207.83 21.15
    7 -6 1 230.23 19.04
    7 -6 2 263.3 23.78
    7 -6 2 275.93 20.35
    7 -6 3 230.81 22.83
    7 -6 3 238.11 19
    7 -6 4 273.52 25.19
    7 -6 4 262.56 20.18
    7 -6 5 173.93 20.41
    -7 6 -5 213.13 25.96
    7 -6 5 167.34 16.06
    7 -6 6 166.85 20.13
    -7 6 -6 188.52 24.21
    7 -6 6 134.29 14.85
    7 -6 7 61.24 10.19
    7 -6 7 60.54 12.21
    -7 6 -7 92.38 16.93
    -7 6 -8 80.91 15.39
    7 -6 8 59.9 12.38
    7 -6 8 67.21 11.26
    7 -6 9 49 9.57
    7 -6 9 60.27 12.96
    7 -6 10 23.42 7.68
    7 -6 10 30.94 9.16
    -7 6 -10 38 10.11
    7 -6 11 19.08 6.96
    7 -6 12 9.55 5.1
    7 -6 13 4.28 2.75
    7 -6 14 0.3 1.7
    -7 5 10 -0.78 2.69
    7 -5 -10 -2.61 3.77
    7 -5 -9 -0.18 3.3
    -7 5 9 -4.25 3.31
    7 -5 -8 0.01 4.71
    -7 5 8 7.09 6.06
    -7 5 7 8.98 5.03
    7 -5 -7 4.29 3.78
    -7 5 7 -4.44 5.53
    -7 5 6 8.17 4.47
    7 -5 -6 3.24 2.76
    -7 5 6 -4.14 5.91
    -7 5 5 4.7 3.51
    -7 5 5 21.44 10.43
    7 -5 -5 10.29 5.9
    -7 5 4 38.75 9.83
    7 -5 -4 28.86 8.77
    -7 5 4 9.05 10.28
    -7 5 3 45.11 10.71
    7 -5 -3 49.34 11.38
    -7 5 3 22.77 14.67
    7 -5 -3 52.94 10.1
    -7 5 2 74.87 14.78
    7 -5 -2 65.48 12.55
    7 -5 -2 65.79 10.99
    7 -5 -1 25.96 7
    -7 5 1 16.83 7.11
    7 -5 -1 15.79 6.25
    7 -5 -1 27.39 7.06
    7 -5 0 109.74 14.09
    7 -5 0 94.76 14.19
    -7 5 0 93.12 16.47
    7 -5 0 108.37 12.9
    7 -5 1 17.48 7.21
    -7 5 -1 11.99 5.39
    7 -5 1 16.66 6.39
    7 -5 1 20.47 5.57
    7 -5 2 7.29 4.52
    7 -5 2 2.52 3.22
    -7 5 -2 7.01 4.39
    7 -5 2 2.67 1.27
    -7 5 -3 57.12 13.2
    7 -5 3 39.51 8.89
    7 -5 3 51.88 8.17
    7 -5 4 27.69 7.74
    -7 5 -4 25.36 8.48
    7 -5 4 27.59 6.05
    -7 5 -5 12.04 5.48
    7 -5 5 3.62 4.68
    7 -5 5 8.3 3.67
    7 -5 6 6.54 3.28
    -7 5 -6 3.26 3.83
    7 -5 6 1.43 1.9
    7 -5 7 6.08 2.78
    7 -5 7 1.84 2.16
    -7 5 -7 10.86 5.38
    7 -5 8 2.88 3.11
    7 -5 8 0.14 3.62
    -7 5 -8 -1.36 1.78
    7 -5 9 1.72 1.67
    7 -5 9 3.32 3.64
    -7 5 -9 -0.15 2.08
    7 -5 10 2.52 2.04
    7 -5 10 2.91 1.65
    -7 5 -10 5.34 2.81
    7 -5 11 1.63 4.35
    7 -5 12 -5.57 4.17
    7 -5 13 -5.22 3.39
    7 -5 14 2.41 3.55
    7 -5 15 -0.44 1.69
    -7 4 11 2.87 2.2
    -7 4 10 13.66 8.21
    7 -4 -10 4.37 4.03
    -7 4 9 3.27 4.31
    7 -4 -9 -2.27 2.72
    -7 4 8 -1.05 4.3
    7 -4 -8 3.12 3.93
    -7 4 7 9.45 4.28
    7 -4 -7 6.37 3.83
    -7 4 7 8.36 5.51
    -7 4 6 5.14 2.89
    7 -4 -6 3.68 4.26
    -7 4 6 1.97 3.42
    -7 4 5 0.22 3.77
    -7 4 5 5.57 4.66
    7 -4 -5 5.21 3.81
    -7 4 4 0.02 1.76
    7 -4 -4 -1.93 2.1
    7 -4 -3 1.42 2.26
    -7 4 3 -3.03 4.08
    -7 4 2 3.45 3.12
    7 -4 -2 1.33 2.26
    7 -4 -2 -0.85 2.66
    7 -4 -1 21.5 6.06
    7 -4 -1 19.5 6.99
    -7 4 1 6.57 7
    -7 4 1 17 7.25
    7 -4 -1 22.01 6.08
    7 -4 0 8.17 3.52
    -7 4 0 4.48 2.9
    7 -4 0 13.62 5.72
    7 -4 0 11.42 4.15
    7 -4 1 18.91 5.28
    -7 4 -1 22.67 7.67
    7 -4 1 19.88 6.06
    7 -4 1 23.28 5.55
    7 -4 2 6.1 1.85
    -7 4 -2 21.46 7.44
    7 -4 2 17.82 5.39
    7 -4 2 20.15 4.67
    -7 4 -3 31.53 8.73
    7 -4 3 26.19 6.98
    7 -4 3 23.76 7.22
    7 -4 3 35.47 6.55
    7 -4 4 29.09 7.88
    -7 4 -4 32.61 8.85
    7 -4 4 32.87 6.08
    7 -4 5 15.08 5.69
    -7 4 -5 20.38 7.4
    7 -4 5 28 5.66
    7 -4 6 24.4 5.26
    7 -4 6 22.45 6.49
    -7 4 -6 22.63 8
    7 -4 7 -1.09 1.71
    7 -4 7 -0.33 3.2
    -7 4 -7 3.88 4.19
    7 -4 8 4.82 3.03
    7 -4 8 2.21 3.39
    -7 4 -8 3.71 4.16
    7 -4 9 4.47 3.11
    7 -4 9 1.88 1.67
    -7 4 -9 -2.81 3.11
    7 -4 10 2.33 2.3
    7 -4 10 -2.93 3.77
    -7 4 -10 5.32 4.36
    7 -4 11 3.31 3.05
    7 -4 12 0.44 2.93
    7 -4 13 -1.69 2.84
    7 -4 14 -1.51 2.64
    7 -4 15 2.26 3.77
    -7 3 11 5.68 6.59
    -7 3 10 2.04 3.94
    7 -3 -10 4.25 4.1
    -7 3 9 9.65 6.2
    7 -3 -9 4.8 5.25
    -7 3 8 12.67 7.33
    7 -3 -8 13.65 6.48
    -7 3 7 6.75 3.88
    7 -3 -7 3.31 3.57
    -7 3 6 27.99 7.71
    7 -3 -6 18.41 7.04
    -7 3 6 24.49 8.89
    -7 3 5 29.51 7.87
    7 -3 -5 13.48 5.85
    -7 3 5 23.66 8.5
    -7 3 4 30.26 7.83
    7 -3 -4 26.74 8.37
    -7 3 4 12 7.7
    -7 3 3 26.43 7.78
    7 -3 -3 31.91 7.98
    7 -3 -2 113.52 12.26
    -7 3 2 137.71 17.91
    7 -3 -2 122.24 15.77
    -7 3 1 252.17 24.46
    7 -3 -1 237.48 21.33
    7 -3 -1 242.45 18.54
    7 -3 -1 230.67 18.3
    7 -3 0 63 11.09
    -7 3 0 93.96 15.12
    7 -3 0 66.55 9.65
    7 -3 0 71.77 9.75
    7 -3 1 171.12 16.21
    -7 3 -1 175.46 20.91
    7 -3 1 168.05 16.95
    7 -3 1 186.09 14.31
    7 -3 2 215.14 18.81
    -7 3 -2 210.3 23.09
    7 -3 2 195.75 17.52
    -7 3 -2 175.46 9.67
    7 -3 2 228.04 15.04
    7 -3 3 286.32 22.62
    -7 3 -3 312.35 27.84
    7 -3 3 275.72 20.43
    -7 3 -3 303.19 12.36
    7 -3 3 316.2 16.7
    7 -3 4 413.16 27.53
    -7 3 -4 405.17 31.44
    7 -3 4 346.84 21.93
    7 -3 4 393.8 18.17
    7 -3 5 533.76 32.3
    -7 3 -5 540.74 36.53
    7 -3 5 481.96 24.96
    7 -3 5 520.72 21.31
    -7 3 -6 434.15 32.37
    7 -3 6 433 29.89
    7 -3 6 406.5 19.16
    7 -3 7 238.92 22.54
    -7 3 -7 261.83 25.13
    7 -3 7 221.5 15.09
    7 -3 8 142.03 17.87
    -7 3 -8 156.15 19.29
    7 -3 8 91.24 10.88
    7 -3 8 131.47 12.08
    -7 3 -9 127.19 17.11
    7 -3 9 78.87 10.9
    7 -3 9 119.37 16.56
    7 -3 9 86.21 10.56
    7 -3 10 76.59 13.34
    7 -3 10 67.21 10.31
    7 -3 11 45.25 10.7
    7 -3 12 34.27 9.86
    7 -3 13 19.12 7.7
    7 -3 14 15.32 6.74
    7 -3 15 11.93 6.05
    7 -3 16 6.07 4.62
    -7 2 11 3.93 5.69
    7 -2 -10 2.75 3.62
    -7 2 10 -6.52 5.22
    7 -2 -9 2.36 3.38
    -7 2 9 12.12 6.79
    7 -2 -8 2.7 3.72
    -7 2 8 4.74 5.36
    -7 2 7 0.98 3.33
    7 -2 -7 16.62 7.05
    -7 2 6 32.13 9.35
    7 -2 -6 23.31 8.45
    -7 2 5 45 10.92
    -7 2 5 33.49 8.23
    7 -2 -5 22.65 7.7
    -7 2 4 54.89 10.6
    -7 2 4 47.53 11.17
    7 -2 -4 42.04 10.42
    -7 2 3 33.28 8.1
    7 -2 -3 19.53 7.03
    -7 2 3 29.7 8.88
    7 -2 -2 83.11 9.78
    -7 2 2 98.13 14.81
    7 -2 -2 79.34 12.74
    -7 2 2 53.89 12.13
    7 -2 -1 167.33 14.41
    -7 2 1 185.54 19.95
    7 -2 -1 158.87 17.2
    7 -2 0 163.38 14.74
    7 -2 0 165.97 17.16
    -7 2 0 194.34 20.51
    7 -2 1 248.76 18.92
    -7 2 -1 236.06 23.16
    7 -2 1 229.57 19.42
    7 -2 1 243.77 15.74
    7 -2 2 298.08 21.4
    -7 2 -2 252.13 9.43
    -7 2 -2 281.76 25.15
    7 -2 2 295.78 20.56
    7 -2 2 294.12 15.67
    7 -2 3 326.36 23.28
    -7 2 -3 330.55 27.12
    7 -2 3 290.54 19.82
    -7 2 -3 291.17 8.61
    7 -2 3 319.44 14.95
    7 -2 4 237.67 20.51
    -7 2 -4 245.2 23.43
    7 -2 4 235.27 17.2
    7 -2 4 256.48 12.7
    7 -2 5 327.59 24.68
    -7 2 -5 304.85 26.94
    7 -2 5 272.22 17.84
    7 -2 5 311.16 14.01
    -7 2 -6 131.36 17.36
    7 -2 6 114.49 15.23
    7 -2 6 112.63 11.24
    7 -2 6 125.73 9.3
    7 -2 7 87.08 13.33
    -7 2 -7 83.21 13.76
    7 -2 7 68.25 7.43
    7 -2 8 27.97 5.07
    -7 2 -8 34.91 8.68
    7 -2 8 35.05 8.94
    7 -2 8 24.19 5.23
    7 -2 9 27.64 5.79
    7 -2 9 41.94 9.82
    7 -2 9 22.19 6.54
    7 -2 10 22.33 6.33
    7 -2 10 28.89 8.21
    7 -2 11 16.53 6.7
    7 -2 12 16.92 7.45
    7 -2 13 9.57 5.16
    7 -2 14 6.83 4.68
    7 -2 15 -0.48 3.2
    7 -2 16 2.16 4.13
    -7 1 11 9.67 7.72
    7 -1 -10 5.59 4.98
    -7 1 10 3.13 2.78
    7 -1 -9 -0.77 2.46
    -7 1 9 3.02 4.01
    7 -1 -8 2.66 4.29
    -7 1 8 9.27 6.47
    7 -1 -7 1.58 1.88
    -7 1 7 -1.77 3.15
    -7 1 6 2.69 4.06
    7 -1 -6 15.42 6.78
    -7 1 5 8.82 5.08
    7 -1 -5 7.71 5.15
    -7 1 4 17.72 7.08
    7 -1 -4 12.38 4.96
    -7 1 3 15.76 6.01
    -7 1 3 21.26 6.26
    7 -1 -3 27.86 7.96
    7 -1 -2 6.66 2.55
    -7 1 2 6.11 3.78
    -7 1 2 3.83 3.39
    7 -1 -2 4.55 1.7
    -7 1 1 22.49 5.63
    -7 1 1 23.4 7.27
    7 -1 -1 21.53 5.72
    7 -1 -1 26.67 5.61
    -7 1 0 4.34 3.16
    7 -1 0 11.78 4.22
    -7 1 0 13.18 5.22
    7 -1 0 11.77 4.63
    7 -1 1 11.95 4.95
    -7 1 -1 15.92 5.51
    7 -1 1 14.96 5.02
    -7 1 -1 8.98 3.37
    7 -1 2 3.72 3.41
    -7 1 -2 2.03 2.26
    7 -1 2 -3.51 3.41
    -7 1 -3 16.96 2.91
    -7 1 -3 19.87 6.62
    7 -1 3 12.04 3.97
    7 -1 3 15.83 4.78
    7 -1 3 18.44 3.23
    7 -1 4 52.12 9.55
    -7 1 -4 49.14 10.14
    7 -1 4 37.73 6.63
    7 -1 4 43.07 4.36
    7 -1 5 67.38 11.13
    7 -1 5 64.19 8.23
    -7 1 -5 70.8 12.72
    7 -1 5 72.58 5.4
    7 -1 6 102.26 14.04
    -7 1 -6 112.34 15.45
    7 -1 6 93.63 9.66
    7 -1 6 94.76 6.44
    7 -1 7 43.75 9.73
    7 -1 7 42.62 6.13
    7 -1 7 40.04 4.83
    7 -1 7 47.05 5.22
    7 -1 8 1.91 1.34
    7 -1 8 3.02 4.29
    7 -1 8 2.78 1.96
    7 -1 9 1.47 2.21
    7 -1 9 4.23 4.12
    7 -1 10 0.6 1.74
    7 -1 10 1.39 2.24
    7 -1 11 4.31 2.57
    7 -1 11 -0.52 1.05
    7 -1 12 -8.64 4.48
    7 -1 13 2.44 1.83
    7 -1 14 -0.72 2.88
    7 -1 15 1.48 2.29
    7 -1 16 0.42 2.6
    -7 0 11 0.8 3.59
    7 0 -10 1.9 3.96
    -7 0 10 4.19 2.87
    7 0 -9 11.13 5.74
    -7 0 9 8.66 6.14
    7 0 -8 5.78 5.51
    -7 0 8 2.8 3.8
    7 0 -7 24.16 8.77
    -7 0 7 2 4.18
    7 0 -6 21.66 8.09
    -7 0 6 12.05 5.61
    7 0 -5 55.6 12.12
    -7 0 5 44.63 10.91
    7 0 -4 29.52 8.45
    -7 0 4 51.64 11.08
    7 0 -3 14.6 5.08
    -7 0 3 15.47 5.55
    7 0 -2 59.94 7.1
    -7 0 2 60.6 10.64
    7 0 -2 65.38 11.53
    7 0 -1 87.94 9.05
    7 0 -1 94.55 13.33
    -7 0 1 83.89 10.88
    -7 0 1 90.61 5.82
    7 0 0 91.91 10
    7 0 0 85.61 12.41
    -7 0 0 87.81 9.45
    7 0 1 112.29 11.87
    7 0 1 124.96 14.13
    -7 0 -1 146.55 9.05
    7 0 2 33.5 6.92
    7 0 2 31.17 6.91
    -7 0 -2 41.36 4.27
    7 0 3 69.25 10.22
    7 0 3 66.31 9.07
    -7 0 -3 67.36 4.42
    7 0 4 230.19 19.51
    7 0 4 222.79 15.53
    7 0 5 286.11 22.58
    7 0 5 274.79 16.33
    7 0 6 375.23 26.45
    7 0 6 316.5 16.46
    7 0 7 158.34 11.1
    7 0 7 167.51 7.6
    7 0 8 222.54 12.15
    7 0 8 229.06 11.91
    7 0 9 38.04 8.58
    7 0 9 37.03 6.92
    7 0 10 27.21 7.23
    7 0 10 17.51 5.84
    7 0 11 69.23 12.82
    7 0 11 37.89 8.53
    7 0 12 21.93 7.18
    7 0 12 18.46 6.9
    7 0 13 13.2 5.98
    7 0 14 5.48 2.89
    7 0 15 8.12 4.96
    7 0 16 1.79 3.09
    7 0 17 4.64 3.64
    -7 -1 11 8.68 8.45
    7 1 -10 5.64 4.8
    -7 -1 10 6.24 5.31
    7 1 -9 0.1 1.81
    -7 -1 9 6.35 5.95
    7 1 -8 4.07 4.22
    -7 -1 8 1.4 2.18
    7 1 -7 9.45 5.68
    -7 -1 7 7.19 5.31
    7 1 -6 28.07 8.88
    -7 -1 6 19.46 8.35
    7 1 -5 36.65 9.98
    -7 -1 5 30.02 8.88
    7 1 -4 39.07 9.81
    -7 -1 4 41.36 10.01
    -7 -1 3 64.6 11.89
    7 1 -3 74.76 13.54
    7 1 -2 74.52 7.03
    7 1 -2 79.79 13.49
    -7 -1 2 72.23 11.04
    7 1 -1 141.02 10.74
    7 1 -1 136.8 16.54
    -7 -1 1 135.74 13.54
    7 1 0 239.36 20.54
    -7 -1 0 233.62 14.72
    7 1 0 221.3 14.98
    7 1 1 408.7 22.12
    7 1 1 403.78 26.02
    -7 -1 -1 440.99 15.52
    7 1 2 353.58 21.69
    7 1 2 339.19 22.12
    -7 -1 -2 355.72 11.59
    7 1 3 445.62 25.54
    7 1 3 421.77 23.2
    7 1 4 490.63 27.6
    7 1 4 450.23 22.74
    7 1 5 513.46 29.15
    7 1 5 519.57 22.62
    7 1 6 605.69 32.8
    7 1 6 549.6 21.3
    7 1 7 273.47 13.81
    7 1 7 275.33 22.86
    7 1 8 194.2 10.67
    7 1 8 185.37 13.32
    7 1 8 208.5 20.07
    7 1 9 97.75 13.92
    7 1 9 86.78 10.72
    7 1 10 120.97 15.93
    7 1 10 89.93 11.73
    7 1 11 55.06 11.19
    7 1 11 40.66 8.38
    7 1 12 36.14 9.34
    7 1 12 23.46 6.7
    7 1 13 16.13 6.33
    7 1 13 8.57 4.98
    7 1 14 3.53 4.56
    7 1 15 0.06 2.02
    7 1 16 2.38 3.39
    7 1 17 2.89 3.66
    -7 -2 11 -3.5 4.91
    -7 -2 10 2.99 4.24
    7 2 -10 8.1 6.08
    -7 -2 9 15.12 7.2
    7 2 -9 2.51 2.44
    -7 -2 8 10.2 6.95
    7 2 -8 0.3 3.22
    -7 -2 7 9.66 6.77
    7 2 -7 2.71 3.63
    -7 -2 6 13 6.76
    7 2 -6 28.1 10.58
    -7 -2 5 1.43 1.83
    7 2 -5 4.36 1.93
    -7 -2 4 2.77 2.64
    7 2 -4 3.89 4.5
    -7 -2 3 25.89 7.6
    7 2 -3 19.95 7.55
    7 2 -2 10.28 2.69
    -7 -2 2 3.53 2.87
    7 2 -2 10.85 4.61
    7 2 -1 36.51 5.28
    -7 -2 1 31.53 6.56
    7 2 -1 22.51 5.95
    7 2 0 70.87 8.16
    7 2 0 79.67 12.49
    -7 -2 0 79.36 8.92
    7 2 1 2.97 1.78
    7 2 1 3.35 2.31
    7 2 1 -2.69 3.14
    -7 -2 -1 1.37 1.09
    7 2 2 35.53 6.75
    7 2 2 41.32 8.04
    7 2 2 45.82 6.11
    -7 -2 -2 42.16 4.24
    7 2 3 1.49 1.92
    7 2 3 0.9 1.66
    7 2 3 1.17 0.87
    7 2 3 0.75 1.89
    7 2 4 -1.55 2.53
    7 2 4 0.59 1.71
    7 2 5 12.42 4.81
    7 2 5 10.09 3.18
    7 2 5 12.99 4.3
    7 2 6 6.26 2.14
    7 2 6 9.92 3.52
    7 2 6 8.6 2.73
    7 2 6 1.31 2.45
    7 2 7 40.79 8.41
    7 2 7 32.06 4.87
    7 2 7 26.82 5.17
    7 2 7 37.14 8.32
    7 2 8 140.38 8.82
    7 2 8 137.36 11.66
    7 2 8 138.05 16.77
    7 2 9 0.66 1.38
    7 2 9 7.97 4.31
    7 2 9 3.99 1.23
    7 2 9 5.66 2.89
    7 2 10 7.59 3.9
    7 2 10 10.83 5.17
    7 2 10 3.04 1.86
    7 2 11 1.48 2.44
    7 2 11 7.74 5.25
    7 2 12 11.27 6.07
    7 2 12 -1.11 1.9
    7 2 13 0.96 1.7
    7 2 13 2.53 2.98
    7 2 14 4.36 3.68
    7 2 14 -0.49 1.64
    7 2 15 5.61 4.74
    7 2 16 3.41 4.45
    7 2 17 1.81 2.29
    -7 -3 11 0.42 2.52
    -7 -3 10 6.08 5.64
    7 3 -10 1.16 3.33
    -7 -3 9 9.6 7.26
    7 3 -9 20.59 9.4
    -7 -3 8 1.87 3.29
    7 3 -8 6.61 5.44
    -7 -3 7 4.04 5.34
    7 3 -7 -2.52 2.26
    -7 -3 6 1.89 3.7
    7 3 -6 -1.54 4.61
    -7 -3 5 10.85 5.82
    7 3 -5 12.89 6.71
    -7 -3 4 16.67 7
    7 3 -4 21.7 8.61
    -7 -3 3 26.8 7.78
    7 3 -3 12.48 6.67
    -7 -3 2 14.26 5.6
    7 3 -2 11.71 2.31
    7 3 -2 14.28 6.55
    -7 -3 1 36.86 7.6
    7 3 -1 34.83 4.82
    7 3 -1 26.53 7.38
    7 3 0 49.5 6.93
    -7 -3 0 49.47 7.4
    7 3 0 52.12 11.16
    7 3 0 48.75 5.82
    7 3 1 73.64 9.08
    -7 -3 -1 92.22 8.6
    7 3 1 69.68 10.43
    7 3 1 73.24 11.46
    7 3 1 88.01 9.27
    7 3 2 47.2 7.89
    7 3 2 51.47 8.73
    7 3 2 50.79 6.84
    7 3 2 58.74 10.05
    7 3 2 53.79 7.79
    7 3 3 17.16 4.93
    7 3 3 15.54 4.02
    7 3 3 20.83 3.88
    7 3 3 21.76 5.78
    -7 -3 -3 23.71 2.4
    7 3 4 34.38 7.21
    7 3 4 22.99 3.49
    7 3 4 36.23 7.3
    7 3 4 31.04 6.44
    7 3 5 18.75 5.83
    7 3 5 11.75 3.86
    7 3 5 17.7 4.88
    7 3 5 7.15 1.67
    7 3 6 38.81 8.14
    7 3 6 44.52 6.56
    7 3 6 56.72 11.61
    7 3 7 36.1 8.15
    7 3 7 35.44 5.27
    7 3 7 34.32 10.29
    7 3 8 47.28 5.31
    7 3 8 49.72 9.56
    7 3 8 45.64 9.34
    7 3 9 71.16 5.32
    7 3 9 74.79 9.95
    7 3 9 68.84 12.24
    7 3 10 55.89 9.25
    7 3 10 52.49 11.11
    7 3 11 54.36 9.51
    7 3 11 41.17 9.58
    7 3 12 22.88 6.36
    7 3 12 30.77 8.95
    7 3 13 10.41 6.01
    7 3 13 18.23 7.01
    7 3 14 2.06 3.73
    7 3 14 3.54 3.74
    7 3 15 4.35 3.02
    7 3 16 12.41 5.99
    7 3 17 7.04 4.37
    -7 -4 10 -1.62 3.71
    7 4 -10 4.95 5.86
    -7 -4 9 2.44 6.3
    7 4 -9 3.67 4.07
    -7 -4 8 3.92 3.53
    7 4 -8 10.12 5.87
    -7 -4 7 -1.21 3.45
    7 4 -7 2.87 4.04
    -7 -4 6 14.57 7.51
    7 4 -6 17.6 8.03
    -7 -4 5 40.66 10.98
    7 4 -5 49.04 12.82
    -7 -4 4 52.94 11.63
    7 4 -4 58.73 13.5
    7 4 -3 94.14 16.35
    -7 -4 3 95.15 14.13
    7 4 -2 106.87 11.39
    -7 -4 2 109.42 13.74
    7 4 -2 92.27 15.9
    7 4 -1 137.34 13.8
    -7 -4 1 126.47 13.65
    7 4 -1 144.32 18.43
    7 4 -1 131.75 9.67
    7 4 -1 122.12 8.36
    7 4 0 183.2 13.48
    -7 -4 0 192.31 15.23
    7 4 0 176.16 15.9
    7 4 0 176.05 19.79
    7 4 0 178.36 11.95
    -7 -4 -1 311.55 17.09
    7 4 1 255.95 19.48
    7 4 1 254.22 23.38
    7 4 1 254.98 15.75
    7 4 2 275.57 21.06
    7 4 2 258.87 21.67
    7 4 2 268.31 17.26
    7 4 3 313.05 22.31
    7 4 3 299.7 22.82
    -7 -4 -3 316.99 11.46
    7 4 3 293.42 19.2
    7 4 4 348.65 23.81
    7 4 4 334.2 22.39
    -7 -4 -4 323.64 9.24
    7 4 4 338.56 21.72
    7 4 5 523.84 29.58
    7 4 5 493.32 25.13
    -7 -4 -5 506.51 9.89
    7 4 5 502.21 27.7
    7 4 6 621.3 26.39
    7 4 6 634.2 33.25
    7 4 6 609.21 31.75
    7 4 7 628.12 33.86
    7 4 7 612.71 23.82
    7 4 7 657.29 34.22
    7 4 8 447.15 28.71
    7 4 8 430.86 17.63
    7 4 8 434.98 28.79
    7 4 9 226.7 10.83
    7 4 9 256.48 22.78
    7 4 10 173.34 19.22
    7 4 10 135.08 17.07
    7 4 11 106.16 14
    7 4 11 99.3 15.17
    7 4 12 47.13 9.43
    7 4 12 38.37 9.61
    7 4 13 15.07 6.37
    7 4 13 18.18 5.91
    7 4 14 8.56 5.24
    7 4 14 4.85 3.1
    7 4 15 5.16 4.72
    7 4 16 7.17 4.63
    7 4 17 4.28 4.21
    -7 -5 10 0.28 3.03
    7 5 -10 4.56 5.81
    7 5 -9 1.47 3.85
    -7 -5 9 -0.11 4.37
    -7 -5 8 -3.04 2.71
    7 5 -8 4.27 4.83
    -7 -5 7 3.77 5.45
    7 5 -7 9.09 6.88
    -7 -5 6 2.97 3.74
    7 5 -6 15.46 7.9
    -7 -5 5 16.69 6.9
    7 5 -5 13.37 7.41
    -7 -5 4 35.77 9.49
    7 5 -4 22.91 8.8
    7 5 -3 15.8 4.86
    7 5 -3 11.49 4.59
    -7 -5 3 17.54 6.5
    7 5 -2 0.44 1.38
    -7 -5 2 0.52 1.34
    7 5 -1 52.08 6.44
    7 5 -1 47.03 8.35
    7 5 -1 51.16 11.56
    -7 -5 1 53.06 9.27
    7 5 -1 44.1 5.86
    -7 -5 0 68.82 9.45
    7 5 0 53.68 9.38
    7 5 0 58.09 12.17
    7 5 0 52.37 7.09
    7 5 1 67.52 10.44
    7 5 1 68.7 13.37
    7 5 1 70.84 8.67
    7 5 2 37.08 6.47
    7 5 2 43.8 8.94
    7 5 2 40.42 9.07
    -7 -5 -2 41.25 5.77
    7 5 3 43.7 8.23
    7 5 3 42.87 8.75
    -7 -5 -3 42.76 5.22
    7 5 3 47.32 8.19
    7 5 4 33.58 6.82
    7 5 4 35.06 8.36
    7 5 4 31.14 7
    -7 -5 -4 33.74 4.06
    7 5 5 7.58 4.27
    7 5 5 4.72 2.47
    7 5 5 5.08 2.4
    -7 -5 -5 5.16 1.66
    7 5 6 20.75 5.61
    7 5 6 17.62 6.16
    7 5 6 14.32 4.4
    -7 -5 -6 17.83 2.85
    7 5 7 -2.63 4.46
    7 5 7 2.05 2.26
    7 5 7 0.29 1.81
    7 5 8 6.25 2.67
    7 5 8 4.99 3.04
    7 5 8 13.6 3.51
    7 5 9 22.32 6.81
    7 5 9 27.11 4.37
    7 5 9 25.57 6.8
    7 5 10 44.59 9.77
    7 5 10 32.07 14.3
    7 5 10 35.43 8.24
    7 5 11 11.1 5.42
    7 5 11 8.49 5.16
    7 5 12 -0.25 2.71
    7 5 12 -1.37 3.04
    7 5 13 2.54 4.02
    7 5 13 2.02 2.97
    7 5 14 1.24 3.55
    7 5 14 -1.39 2.82
    7 5 15 0.83 1.78
    7 5 15 4.65 3.11
    7 5 16 3.12 3.84
    -7 -6 10 1.8 3.93
    7 6 -10 7.98 6.52
    -7 -6 9 -4.98 4.63
    7 6 -9 6.76 5.9
    -7 -6 8 -1.38 2.81
    7 6 -8 -5.58 6.83
    -7 -6 7 6.01 4.6
    7 6 -7 4.53 4.28
    -7 -6 6 3.55 4.7
    7 6 -6 6.66 7.13
    7 6 -5 -5.27 5.26
    -7 -6 5 7.84 4.63
    7 6 -4 9.16 5.41
    -7 -6 4 8.14 4.71
    7 6 -3 10.61 4.43
    7 6 -3 15.64 7.8
    -7 -6 3 11.56 5.53
    7 6 -2 39.2 7.87
    7 6 -2 25.66 9.36
    -7 -6 2 32.52 8.02
    7 6 -1 -1.2 1.2
    7 6 -1 -0.75 4.15
    -7 -6 1 4.83 3.52
    7 6 0 17.24 5.25
    7 6 0 9.93 3.62
    -7 -6 0 18.71 5.71
    7 6 1 7.77 3.62
    7 6 1 7.79 4.37
    7 6 1 4.42 1.99
    -7 -6 -2 19.72 4.26
    7 6 2 20.96 5.67
    7 6 2 15.91 5.81
    -7 -6 -3 3.83 2.21
    7 6 3 3.62 3.03
    7 6 3 0.4 1.81
    -7 -6 -4 1.43 1.41
    7 6 4 4.46 3.38
    7 6 4 6.19 4.35
    7 6 5 9.04 4.48
    7 6 5 6.97 4.36
    -7 -6 -5 10.35 2.56
    7 6 6 7.5 3.95
    7 6 6 7.8 5.11
    -7 -6 -6 3.24 1.77
    7 6 7 3.46 1.41
    7 6 7 6.89 4.03
    7 6 7 4.75 1.01
    -7 -6 -7 5.5 2.24
    7 6 8 10.81 3.63
    7 6 8 10.26 4.28
    7 6 8 4.81 2.57
    -7 -6 -8 6.29 2.22
    7 6 9 0.2 1.87
    7 6 9 1.06 1.15
    7 6 10 3.17 2.75
    7 6 10 -0.24 1.71
    7 6 11 10.1 5.28
    7 6 11 13.37 9.22
    7 6 11 5.07 2.69
    7 6 12 12.33 6.55
    7 6 12 4.52 3.77
    7 6 12 7.12 5.17
    7 6 13 3.51 3.22
    7 6 13 8.43 5.57
    7 6 14 4.43 3.93
    7 6 14 3.33 3.55
    7 6 15 3.35 2.54
    7 6 15 0.45 2.3
    7 6 16 2.53 3.54
    7 7 -9 7.37 6.97
    -7 -7 9 2.41 5.01
    7 7 -8 8.64 8.13
    -7 -7 8 -5.4 4.73
    7 7 -7 3.73 5.27
    -7 -7 7 0.66 2.86
    7 7 -6 5.76 6.53
    -7 -7 6 7.05 5.25
    7 7 -5 27.16 10.14
    -7 -7 5 22.77 9.04
    7 7 -4 9.3 6.8
    -7 -7 4 6.49 3.99
    7 7 -3 17.09 5.3
    7 7 -3 21.61 9.27
    -7 -7 3 21.66 7.33
    7 7 -2 45.49 9.19
    7 7 -2 41.18 12.7
    -7 -7 2 49.55 10.43
    7 7 -1 19.77 6.16
    -7 -7 1 23.34 6.76
    7 7 0 46.3 9.2
    7 7 1 79.74 12.26
    -7 -7 -1 85.96 10.59
    7 7 2 166.11 17.85
    -7 -7 -2 169.95 13.77
    7 7 3 74.39 12.03
    -7 -7 -3 75.9 8.54
    7 7 4 94.14 13.61
    -7 -7 -4 83.9 8.48
    7 7 4 78.71 11.15
    7 7 5 123.14 15.16
    -7 -7 -5 123.42 9.93
    7 7 5 119.35 14.17
    7 7 6 127.45 15.77
    -7 -7 -6 117.44 9.64
    7 7 6 125.22 14.66
    7 7 7 241.49 22.04
    -7 -7 -7 224.29 13.94
    7 7 7 231.11 20.28
    7 7 8 252.28 22.23
    -7 -7 -8 251.6 15.73
    7 7 8 246.17 21.64
    7 7 9 129.16 16.09
    7 7 9 126.53 12.25
    -7 -7 -9 125.81 11.86
    7 7 9 119.82 15.34
    7 7 10 146.07 17.41
    7 7 10 143.43 17.25
    7 7 11 73.18 12.69
    7 7 11 77.29 13
    7 7 11 47.56 15.55
    7 7 12 37.91 9.29
    7 7 12 58.03 17.59
    7 7 12 32.02 8.55
    7 7 13 23.57 7.67
    7 7 13 21.47 6.62
    7 7 13 32.27 13.78
    7 7 14 16.46 7.5
    7 7 14 18.56 8.26
    7 7 15 17.3 7.1
    7 7 15 13.44 6.51
    7 7 16 -0.45 2.71
    7 7 16 6.47 5.08
    7 8 -9 8.68 6.88
    7 8 -8 4.97 4.35
    -7 -8 8 5.99 7.54
    7 8 -7 -0.58 4.19
    -7 -8 7 -5.3 4.65
    7 8 -6 4.18 3.94
    -7 -8 6 3.1 4.02
    7 8 -5 12.69 8.52
    -7 -8 5 1.45 3.65
    7 8 -4 30.36 11.59
    -7 -8 4 22.77 8.13
    7 8 -3 14.62 5.8
    7 8 -3 8.82 7.5
    -7 -8 3 20.92 7.29
    7 8 -2 25.57 7.39
    -7 -8 2 29.05 8.18
    7 8 -1 26.62 7.45
    -7 -8 0 20.54 5.62
    7 8 0 20.48 6.83
    -7 -8 -1 46.67 8.52
    7 8 1 37.23 8.76
    -7 -8 -2 22.24 5.51
    7 8 2 23.56 7.83
    -7 -8 -3 39.53 6.84
    7 8 3 47.7 10.1
    -7 -8 -4 20.89 4.88
    7 8 4 25.42 7.2
    7 8 5 49.77 9.75
    7 8 5 45.63 9.99
    -7 -8 -5 45.01 6.73
    7 8 6 52.38 10.39
    7 8 6 44.22 9.55
    -7 -8 -6 43.54 6.82
    7 8 7 65.39 11.41
    -7 -8 -7 53.08 7.29
    7 8 7 70.93 11.87
    7 8 8 33.11 8.7
    7 8 8 23.23 7.72
    -7 -8 -8 22.55 4.92
    7 8 9 20.18 6.9
    7 8 9 11.4 5.31
    -7 -8 -9 15.52 4.53
    7 8 10 -5.26 3.58
    7 8 10 -2.66 2.57
    -7 -8 -10 0.62 1.35
    7 8 11 -8.15 5.8
    7 8 11 0.47 3.55
    7 8 12 6.88 4.21
    7 8 12 -1.05 2.74
    7 8 12 14.18 13.26
    7 8 13 -1.36 2.15
    7 8 13 7.73 10.25
    7 8 13 5.81 4.12
    7 8 14 0.88 2.97
    7 8 14 -4.92 4.61
    7 8 14 -8.53 6.38
    7 8 15 7.19 5.15
    7 8 15 1.38 3.14
    7 8 16 -3.45 4.55
    7 9 -9 2.43 4.34
    7 9 -8 2.06 5.22
    -7 -9 8 5.04 6.62
    7 9 -7 4.83 6.4
    -7 -9 7 0.2 4
    7 9 -6 7.18 5.49
    -7 -9 6 2.59 5.46
    7 9 -5 13.46 9.15
    -7 -9 5 0.52 3.25
    7 9 -4 16.6 9.47
    -7 -9 4 7.14 5.41
    -7 -9 3 17.58 7.48
    7 9 -2 7.75 4.94
    -7 -9 1 3.04 2.08
    7 9 -1 3.65 2.5
    -7 -9 0 5.05 2.57
    7 9 0 11.05 5.52
    -7 -9 -1 15.73 5.3
    7 9 1 14.68 6.25
    -7 -9 -2 10.37 4.34
    7 9 2 9.27 4.48
    -7 -9 -3 21.47 5.39
    7 9 3 18.71 6.25
    -7 -9 -4 15.97 4.68
    7 9 4 15.59 5.9
    7 9 5 18.87 6.44
    -7 -9 -5 14.59 4.31
    7 9 6 8.39 4.89
    7 9 6 5.38 2.94
    -7 -9 -6 6.37 3.04
    7 9 7 4.52 3.85
    7 9 7 2.2 3.99
    -7 -9 -7 1.07 1.49
    7 9 8 0.59 1.66
    7 9 8 7.7 4.16
    -7 -9 -8 12.13 4.21
    7 9 9 10.79 4.97
    7 9 9 15.67 5.98
    -7 -9 -9 12.53 4.19
    7 9 10 -1.28 4.45
    7 9 10 8.91 4.22
    -7 -9 -10 9.64 3.85
    7 9 11 -3.14 3.94
    7 9 11 -0.75 3.12
    7 9 12 4.33 3.21
    7 9 12 -3.93 3.55
    7 9 13 -5.43 4.63
    7 9 13 3.51 7.47
    7 9 13 2.95 3.4
    7 9 14 -5.62 4.91
    7 9 14 -1.98 6.97
    7 9 14 2.49 1.72
    7 9 15 5.78 4.83
    7 9 15 -1.14 3.4
    7 9 15 0.42 3.2
    7 9 16 3.36 3.95
    7 10 -7 4.03 5.25
    -7 -10 7 1.11 4.37
    7 10 -6 3.99 6.3
    -7 -10 6 8.95 6.82
    7 10 -5 8.73 7.42
    -7 -10 5 1.4 4.65
    -7 -10 4 12.77 7.73
    -7 -10 3 6.08 2.89
    -7 -10 2 0.15 1.87
    7 10 -2 8.37 6.3
    -7 -10 1 0.2 2.35
    7 10 -1 10.36 5.4
    -7 -10 0 15.79 5.41
    7 10 0 17.78 7.17
    -7 -10 -1 28.31 8.16
    7 10 1 19.19 6.79
    -7 -10 -2 25.65 7.62
    7 10 2 28.28 8.56
    -7 -10 -3 25.98 6.18
    7 10 3 28.4 8.76
    -7 -10 -4 16.69 5.69
    7 10 4 13.79 6.82
    7 10 5 8.58 4.78
    -7 -10 -5 5.2 3.19
    7 10 6 -1.5 2.36
    -7 -10 -6 2.81 2.02
    7 10 7 19.07 7.13
    7 10 7 21.3 6.53
    -7 -10 -7 21.52 5.31
    7 10 8 29.83 8.83
    7 10 8 31.25 8.55
    -7 -10 -8 22.79 5.69
    7 10 9 23.5 7.26
    7 10 9 14.34 6.13
    -7 -10 -9 17.53 5.12
    7 10 10 25.75 8.28
    7 10 10 23.5 7.97
    -7 -10 -10 18.2 5.75
    7 10 11 26.06 7.7
    7 10 11 34.39 9.31
    7 10 12 19.07 7.45
    7 10 12 22.68 7.26
    7 10 13 -3.57 3.32
    7 10 13 1.46 2.3
    7 10 14 0.95 2.53
    7 10 14 7.81 4.44
    7 10 14 1.3 6.17
    7 10 15 2.52 3.16
    7 10 15 16.47 9.32
    7 11 -6 8.33 7.29
    -7 -11 6 3.26 5.99
    -7 -11 5 -0.19 4.08
    -7 -11 4 -0.84 3.22
    -7 -11 3 1.22 3.61
    -7 -11 2 3.17 4.22
    7 11 -2 1.9 1.84
    -7 -11 1 10.72 4.87
    7 11 -1 12.1 5.45
    -7 -11 0 6.12 4.81
    7 11 0 2.2 2.7
    -7 -11 -1 12.18 5.36
    7 11 1 4.99 4.82
    -7 -11 -2 5.3 3.67
    7 11 2 3.29 3.97
    -7 -11 -3 6.26 4.33
    7 11 3 11.93 5.77
    7 11 4 9.72 6.4
    -7 -11 -4 3.01 3.06
    7 11 5 12.62 6.28
    -7 -11 -5 11.87 5.21
    7 11 6 48.94 11.32
    -7 -11 -6 45.18 8.4
    7 11 7 7.63 5.59
    -7 -11 -7 4.44 3.53
    7 11 8 24.9 8.54
    7 11 8 34.39 9.43
    -7 -11 -8 27.64 6.76
    7 11 9 15.93 7.24
    7 11 9 7.91 5.15
    -7 -11 -9 12.87 5.04
    7 11 10 12.37 6.26
    7 11 10 7.66 3.6
    -7 -11 -10 11.04 4.89
    7 11 11 1.44 3.41
    7 11 11 -2.07 2.4
    7 11 12 6.84 3.78
    7 11 12 1.96 3.05
    7 11 13 4.61 3.87
    7 11 13 6.88 4.24
    7 11 14 -1.49 2.21
    7 11 14 23.06 13.67
    7 11 15 4.24 9.3
    -7 -12 5 0.34 3.1
    -7 -12 4 -1.27 2.5
    -7 -12 3 3.62 4.25
    -7 -12 2 1.18 3.32
    7 12 -2 7.47 5.87
    -7 -12 1 4.23 4.08
    7 12 -1 3.78 4.23
    -7 -12 0 -1.78 3.54
    7 12 0 2.25 3.87
    -7 -12 -1 5.48 4.12
    7 12 1 -2.81 4
    -7 -12 -2 6.19 4.31
    7 12 2 11.49 6.28
    -7 -12 -3 12.71 5.57
    7 12 3 7.27 4.91
    7 12 4 6.06 5.05
    -7 -12 -4 1.46 2.14
    7 12 5 -0.69 2.75
    -7 -12 -5 3.96 3.38
    7 12 6 3.37 4.82
    -7 -12 -6 4.33 2.6
    7 12 7 -0.58 2.1
    -7 -12 -7 0.65 1.36
    7 12 8 10.9 5.99
    7 12 8 5.08 5.06
    -7 -12 -8 2.86 2.87
    7 12 9 -0.04 1.98
    7 12 9 -5.26 3.65
    -7 -12 -9 -0.52 1.52
    7 12 10 1.46 3.82
    7 12 10 -5.96 4.64
    7 12 11 3.88 1.98
    7 12 11 10.81 6.22
    7 12 12 5.2 3.62
    7 12 12 0.42 2.45
    7 12 13 6.25 4.36
    7 12 14 0.51 8.92
    -7 -13 4 7.63 6.07
    -7 -13 3 1.71 2.09
    -7 -13 2 0.04 1.7
    7 13 -2 2.93 5.06
    -7 -13 1 4.17 4.81
    7 13 -1 5.48 6.12
    -7 -13 0 5.47 4.97
    7 13 0 -0.85 3.68
    -7 -13 -1 -6.41 5.5
    7 13 1 0.97 2.56
    -7 -13 -2 -0.03 3.96
    7 13 2 3.52 4.91
    -7 -13 -3 2.39 2.49
    7 13 3 4.14 3.74
    7 13 4 12.9 5.89
    -7 -13 -4 12.99 5.68
    7 13 5 2.11 1.97
    -7 -13 -5 4.82 3.84
    7 13 6 5.39 5.66
    -7 -13 -6 7.19 4.09
    7 13 7 4.98 3.43
    -7 -13 -7 7.68 3.99
    7 13 8 4.7 3.99
    -7 -13 -8 3.07 3.02
    7 13 9 7.26 5.18
    7 13 9 2.2 3.09
    -7 -13 -9 8.75 4.47
    7 13 10 1.07 3.4
    7 13 10 -3.76 2.71
    7 13 11 6.66 4.74
    7 13 11 7.39 5.48
    -7 -14 2 20.12 8.67
    -7 -14 1 9.92 5.97
    7 14 -1 3.73 4.98
    -7 -14 0 -2.13 3.44
    7 14 0 5.36 2.95
    -7 -14 -1 6.23 4.78
    7 14 1 14.15 7.84
    -7 -14 -2 4.27 4.25
    7 14 2 4.32 3.39
    7 14 3 6.08 5.04
    -7 -14 -3 5.81 4.02
    7 14 4 21.72 9.57
    -7 -14 -4 9.75 5.11
    7 14 5 3.31 4.13
    -7 -14 -5 5.8 4.57
    7 14 6 -0.12 3.7
    -7 -14 -6 -0.57 1.77
    7 14 7 6.69 5.74
    -7 -14 -7 12.19 5.73
    7 14 8 3.34 2.82
    -7 -14 -8 -1.32 1.84
    7 14 9 6.61 5.59
    7 14 9 1.12 2.36
    7 15 -1 1.75 3.05
    -7 -15 0 -1.52 4.04
    7 15 0 -1.36 4.14
    -7 -15 -1 1.72 2.34
    7 15 1 7.9 5.98
    -7 -15 -2 8.85 5.45
    7 15 2 -5.85 4.86
    7 15 3 6.96 4.86
    -7 -15 -3 -1.13 1.9
    7 15 4 1.39 4.78
    -7 -15 -4 -1.27 1.92
    7 15 5 -2.41 2.21
    -7 -15 -5 8.2 5.38
    7 15 6 5.56 5.75
    -7 -15 -6 0.92 2.6
    -7 -15 -7 -1.69 1.89
    -7 -16 -4 2.67 2.8
    -7 -16 -5 -0.93 3.2
    -7 -16 -6 -0.81 1.64
    8 -12 0 24.17 9.17
    8 -12 1 12.32 6.93
    8 -12 2 19.33 6.88
    8 -12 3 15.61 7.14
    8 -12 4 5.91 4.61
    8 -11 -3 10.88 6.17
    8 -11 -2 -1.03 2.11
    8 -11 -1 11.69 6.83
    8 -11 0 11.38 5.76
    8 -11 1 6.81 4.26
    8 -11 2 1.67 2.67
    8 -11 3 -1.1 2.78
    8 -11 4 0.9 1.83
    -8 11 -7 21.16 11.01
    -8 11 -8 -2.65 2.62
    -8 10 5 1.93 6.12
    8 -10 -5 6.45 6.17
    -8 10 4 3.12 3.25
    8 -10 -4 -0.66 3.17
    8 -10 -3 7.63 5.21
    8 -10 -2 5.91 4.57
    8 -10 -1 2.71 3.74
    8 -10 0 2.05 2.39
    8 -10 1 17.13 7.33
    8 -10 2 18.55 6.17
    8 -10 3 18.29 6.81
    8 -10 4 19.72 7.14
    8 -10 5 10.02 7.65
    8 -10 5 18.25 7.03
    8 -10 6 9.53 6.57
    -8 10 -6 27.71 11.34
    8 -10 7 11.18 5.46
    -8 10 -7 19.3 9.46
    8 -10 8 5.47 5.33
    -8 10 -8 18.86 9.92
    -8 9 7 2.34 6.47
    -8 9 6 5.49 4.75
    -8 9 6 3.98 11.4
    -8 9 5 24.69 10.15
    -8 9 5 9.44 10.7
    8 -9 -5 7.41 5.13
    -8 9 4 49.39 13.92
    -8 9 4 19.83 14.93
    8 -9 -4 33.73 10.15
    -8 9 3 19.54 9.27
    8 -9 -3 20.29 8.36
    8 -9 -2 48.56 12.07
    8 -9 -1 75.78 13.64
    8 -9 0 60.15 12.29
    8 -9 1 93.64 14.76
    8 -9 2 105.59 15.7
    8 -9 3 68.47 15.03
    8 -9 3 83.32 14.01
    8 -9 4 86.33 16.65
    8 -9 4 105.02 15.51
    8 -9 5 59.78 13.82
    8 -9 5 57.45 11.91
    8 -9 6 29.95 9.47
    -8 9 -6 59.19 15.97
    8 -9 6 49.96 11.14
    8 -9 7 37.06 11.26
    -8 9 -7 56.95 15.55
    -8 9 -8 28.81 10.5
    8 -9 8 30.23 10.1
    8 -9 9 22.18 8.99
    -8 9 -9 39.21 12.61
    8 -9 10 10.29 6.89
    -8 8 8 -2.47 4.53
    -8 8 7 0.04 5.72
    -8 8 6 13.2 7.23
    -8 8 6 -7.5 7.6
    -8 8 5 10.05 12.16
    -8 8 5 21.91 8.97
    -8 8 4 11.48 6.2
    8 -8 -4 14.28 6.45
    -8 8 4 23.35 19.13
    -8 8 3 30.04 11.3
    -8 8 3 29.93 15.79
    8 -8 -3 30.99 9.01
    -8 8 2 24.81 10.05
    8 -8 -2 17.59 6.56
    8 -8 -1 18.36 6.39
    8 -8 0 30.17 8.35
    8 -8 1 29.73 7.96
    8 -8 2 15.38 7.96
    8 -8 2 21.57 7.62
    8 -8 3 -2.97 4.76
    8 -8 3 4.25 4.28
    8 -8 4 -0.07 4.21
    8 -8 4 -0.69 2.53
    8 -8 5 -1.42 3.19
    -8 8 -5 4.99 5.45
    8 -8 5 0.7 1.43
    8 -8 6 12.55 6.38
    -8 8 -6 11.33 6.89
    8 -8 6 14.58 6.01
    8 -8 7 6.6 4.23
    -8 8 -7 3.99 6.44
    8 -8 8 1.18 4.62
    -8 8 -8 9.09 6.88
    8 -8 9 2.79 2.87
    -8 8 -9 6.62 5.01
    8 -8 10 -4.74 4.47
    8 -8 11 -5.57 5.23
    -8 7 9 2.57 4.07
    -8 7 8 -0.58 3.17
    -8 7 7 6.51 4.37
    -8 7 6 0.93 2.83
    -8 7 6 9.78 6.3
    -8 7 5 18.58 9.19
    -8 7 5 18.16 11.74
    -8 7 4 14.88 15.12
    -8 7 4 7.49 5.6
    8 -7 -4 10.01 5.12
    -8 7 3 35.88 19.37
    -8 7 3 30.71 10.28
    8 -7 -3 29.67 8.59
    -8 7 2 21.78 9.21
    8 -7 -2 19.92 6.35
    -8 7 1 20.79 9.36
    8 -7 -1 10.46 4.95
    -8 7 0 1.05 2.27
    8 -7 0 9.94 4.79
    8 -7 1 8.5 6.12
    -8 7 -1 5.44 4.64
    8 -7 1 14.16 5.82
    8 -7 2 4.94 5.38
    -8 7 -2 5.24 6.56
    8 -7 2 8.38 4.78
    8 -7 3 11.48 5.96
    8 -7 3 12.95 4.86
    8 -7 4 -1.27 3.23
    -8 7 -4 3.56 6.47
    8 -7 4 2.81 3.26
    -8 7 -5 15.36 7.22
    8 -7 5 15.29 6.61
    8 -7 5 20.03 6.29
    8 -7 6 18.6 7.96
    -8 7 -6 25.92 10.04
    8 -7 6 14.52 5.52
    8 -7 7 11.83 6.33
    -8 7 -7 24.48 10.05
    8 -7 8 3.56 3.69
    -8 7 -8 10.75 6.78
    8 -7 9 1.47 2.54
    -8 7 -9 12.47 7.32
    8 -7 10 6.7 5.17
    8 -7 11 7.88 5.53
    8 -7 12 10.32 5.81
    8 -7 13 3.06 4.52
    8 -6 -9 -1.18 3.26
    -8 6 9 14.47 9.33
    8 -6 -8 5.25 4.85
    -8 6 8 7.17 5.8
    8 -6 -7 11.32 6.8
    -8 6 7 -2.36 4.93
    -8 6 6 11.08 7.59
    -8 6 6 15.03 6.85
    8 -6 -6 12.66 7.28
    -8 6 5 41.17 11.08
    8 -6 -5 27.92 10.07
    8 -6 -4 22.27 9.11
    -8 6 4 9.57 9
    -8 6 3 48.56 12.58
    8 -6 -3 46.81 11.08
    8 -6 -3 62.05 11.89
    -8 6 2 41.08 17.5
    -8 6 2 54.8 13.43
    8 -6 -2 50.62 12.63
    8 -6 -2 82.42 14
    -8 6 1 70.82 15.77
    8 -6 -1 62.67 13.27
    8 -6 -1 66.99 11.51
    8 -6 0 104.39 15.05
    -8 6 0 100.45 18.49
    8 -6 0 96.53 15.95
    8 -6 0 99.97 13.75
    8 -6 1 141.67 17.69
    -8 6 -1 146.55 23.37
    8 -6 1 164.39 17.05
    8 -6 2 174.21 20.3
    -8 6 -2 176.64 25.01
    8 -6 2 174.67 17.05
    8 -6 3 170.05 20.42
    -8 6 -3 219.93 27.36
    8 -6 3 207.8 18.06
    8 -6 4 252.56 27.11
    -8 6 -4 259.03 30.13
    8 -6 4 250.5 19.88
    8 -6 5 213.05 23.32
    -8 6 -5 248.89 29.24
    8 -6 5 222.6 18.7
    -8 6 -6 222.28 27.4
    8 -6 6 174.6 21.31
    8 -6 6 191.02 17.26
    8 -6 7 119.96 18.21
    -8 6 -7 159.51 23.01
    8 -6 7 122.91 14.11
    8 -6 8 110.4 17.03
    -8 6 -8 128.56 20.78
    8 -6 9 58.03 12.62
    -8 6 -9 89.58 16.52
    8 -6 10 34.66 10.41
    -8 6 -10 50.88 12.66
    8 -6 11 46.54 11.29
    8 -6 12 28.78 10
    8 -6 13 11.81 5.99
    8 -6 14 13.27 6.07
    -8 5 10 -1.38 3.1
    -8 5 9 11.98 7.95
    8 -5 -9 13.63 7.97
    -8 5 8 6.32 5.26
    8 -5 -8 17.74 9.09
    8 -5 -7 11.49 5.97
    -8 5 7 5.57 2.96
    -8 5 6 15.11 6.14
    8 -5 -6 8.86 5.69
    -8 5 6 3.96 2.74
    8 -5 -5 15.07 7.53
    -8 5 5 5.04 5.2
    -8 5 4 47.43 11.86
    8 -5 -4 29.05 10
    8 -5 -3 38.25 9.82
    -8 5 3 50.26 12.2
    -8 5 2 15.89 10.82
    -8 5 2 35.52 10.24
    8 -5 -2 30.17 8.93
    8 -5 -2 28.49 7.73
    8 -5 -1 49.64 9.93
    -8 5 1 56.96 13.9
    8 -5 -1 64.96 12.65
    8 -5 -1 63.62 11.03
    8 -5 0 111.36 14.97
    -8 5 0 121.73 19.69
    8 -5 0 116.42 16.57
    8 -5 0 123.47 14.42
    8 -5 1 86.4 13.32
    -8 5 -1 94.53 17.53
    8 -5 1 81.15 13.45
    8 -5 1 79.58 11.26
    8 -5 2 200.8 20.9
    -8 5 -2 212.12 26.61
    8 -5 2 157.84 18.48
    8 -5 2 201.69 16.95
    8 -5 3 134.22 17.21
    -8 5 -3 156.1 22.55
    8 -5 3 165.51 14.91
    8 -5 4 57.68 11.55
    -8 5 -4 56.38 13.74
    8 -5 4 58.69 8.82
    8 -5 5 50.86 11.03
    -8 5 -5 41.15 11.3
    8 -5 5 39.07 7.57
    8 -5 6 32.72 8.69
    -8 5 -6 46.52 12.22
    8 -5 6 33.64 6.91
    8 -5 7 39.56 10.67
    -8 5 -7 52.39 12.96
    8 -5 7 34.8 7.16
    8 -5 8 16.79 6.6
    -8 5 -8 22.4 8.74
    8 -5 9 24.06 8.46
    -8 5 -9 35.41 10.3
    8 -5 10 17.42 6.68
    -8 5 -10 24.6 8.5
    8 -5 11 3.89 3.42
    8 -5 12 17.41 6.85
    8 -5 13 11.54 5.74
    8 -5 14 12.96 7.24
    -8 4 10 2.28 5.73
    8 -4 -10 9.84 6.15
    -8 4 9 20.18 8.87
    8 -4 -9 -2.57 3.5
    -8 4 8 16.02 8.54
    8 -4 -8 15.38 7.99
    -8 4 7 16.37 6.69
    8 -4 -7 10.2 6.4
    -8 4 6 7.64 4.12
    8 -4 -6 8.75 6.28
    -8 4 6 10.72 7.17
    -8 4 5 21.29 7.5
    8 -4 -5 11.35 6.29
    -8 4 5 8.33 5.95
    -8 4 4 29.89 9.01
    8 -4 -4 31.73 8.99
    -8 4 3 68.06 13.74
    8 -4 -3 53.88 11.88
    -8 4 2 45.76 12.1
    8 -4 -2 43.46 10.7
    8 -4 -1 62.22 10.65
    -8 4 1 66.81 14.05
    8 -4 -1 56.27 11.35
    8 -4 -1 66.89 10.95
    8 -4 0 80.1 12.07
    -8 4 0 91.73 16.41
    8 -4 0 69.67 12.51
    8 -4 0 83.16 11.5
    8 -4 1 4.87 3.28
    8 -4 1 6.39 3.14
    -8 4 -1 7.66 5.34
    8 -4 1 5.19 2.7
    -8 4 -1 9.04 5.5
    8 -4 2 17.83 5.23
    8 -4 2 18.69 5.67
    8 -4 2 23.39 5.28
    -8 4 -2 22.96 9.56
    8 -4 3 -2.96 3.98
    -8 4 -3 -0.57 3.61
    8 -4 3 0.57 1.58
    8 -4 3 1.75 1.76
    -8 4 -4 4.67 5.53
    8 -4 4 -0.13 1.22
    8 -4 4 -0.65 1.68
    8 -4 4 0.23 2.18
    8 -4 5 -2.28 3.03
    -8 4 -5 3.56 4.25
    8 -4 5 2.06 1.78
    8 -4 6 -1.1 2.67
    -8 4 -6 2.05 1.82
    8 -4 6 1.01 1.66
    8 -4 7 4.82 3.12
    8 -4 7 3.63 1.8
    8 -4 8 4.38 4
    -8 4 -8 6.88 4.39
    8 -4 9 25.83 8.52
    -8 4 -9 22.06 8.5
    8 -4 10 13.29 6.81
    -8 4 -10 9.62 5.27
    8 -4 11 7.83 5
    8 -4 12 10.87 6.2
    8 -4 13 7.85 5.25
    8 -4 14 6.39 4.54
    8 -4 15 6.11 4.28
    8 -3 -10 -0.02 3.91
    -8 3 10 4.68 6.13
    -8 3 9 9.8 5.78
    8 -3 -9 12.39 7.45
    -8 3 8 8.64 6.44
    8 -3 -8 14.32 6.63
    -8 3 7 28.23 10.13
    8 -3 -7 7.9 5.77
    -8 3 6 60.2 13.77
    -8 3 6 55.06 10.81
    8 -3 -6 33.25 9.87
    -8 3 5 52.07 11.2
    -8 3 5 51.33 13.33
    8 -3 -5 58.26 12.61
    -8 3 4 97.24 15.42
    8 -3 -4 68.44 13.8
    -8 3 4 57.51 13.21
    -8 3 3 77.28 13.71
    8 -3 -3 69.92 13.13
    -8 3 3 44.21 11.62
    -8 3 2 199.89 23.14
    8 -3 -2 158.83 19.32
    8 -3 -1 87.58 11.59
    -8 3 1 96.1 16.1
    8 -3 -1 77.03 13.55
    8 -3 0 75.05 11.26
    -8 3 0 97.97 16.35
    8 -3 0 67.19 11.71
    8 -3 0 80.03 10.74
    8 -3 1 256.88 20.93
    -8 3 -1 282.06 28.26
    8 -3 1 248.72 21.94
    8 -3 1 277.25 18.82
    8 -3 2 226.81 20.6
    -8 3 -2 240.84 26.3
    8 -3 2 214.05 19.48
    8 -3 2 243.87 16.32
    8 -3 3 287.34 23.63
    -8 3 -3 296.9 28.97
    8 -3 3 274.8 21.53
    8 -3 3 295.4 17.22
    8 -3 4 284.85 24.16
    8 -3 4 267.03 20.42
    -8 3 -4 298.73 29.29
    8 -3 4 274.24 15.4
    8 -3 5 401.01 29.08
    -8 3 -5 427.1 34.55
    8 -3 5 361.42 23.1
    8 -3 5 397.86 18.65
    8 -3 6 381.34 29.11
    -8 3 -6 425.81 34.75
    8 -3 6 383.76 18.27
    8 -3 7 320.08 27.25
    -8 3 -7 368.13 32.04
    8 -3 8 267.24 25.73
    -8 3 -8 291.35 28.31
    8 -3 9 176.25 21
    -8 3 -9 191.01 22.37
    8 -3 10 96.71 15.54
    8 -3 11 30.06 8.61
    8 -3 12 48.88 11.68
    8 -3 13 18.17 8.19
    8 -3 14 18.19 8.04
    8 -3 15 8.65 6.06
    8 -3 16 11.31 6.1
    8 -2 -10 3.72 4.13
    -8 2 10 7.09 6.78
    8 -2 -9 20.17 9.09
    -8 2 9 24.51 9.78
    8 -2 -8 17.13 8.22
    -8 2 8 9.61 6.71
    -8 2 7 19.8 8.67
    8 -2 -7 23.48 11.29
    -8 2 6 33.08 10.42
    8 -2 -6 32.3 9.95
    -8 2 5 38.71 11.03
    8 -2 -5 42.52 11.24
    -8 2 4 65.91 12.43
    8 -2 -4 62.27 13.24
    -8 2 4 68.77 13.82
    -8 2 3 73.18 13.36
    8 -2 -3 48.69 11.22
    -8 2 3 73.58 13.18
    8 -2 -2 216.41 16.54
    -8 2 2 260.29 25.39
    8 -2 -2 206.69 22.16
    -8 2 2 226.8 21.88
    -8 2 1 155.17 19.84
    8 -2 -1 114.06 12.54
    8 -2 -1 130.13 16.58
    -8 2 1 108.18 13.89
    8 -2 0 164.9 15.6
    -8 2 0 194.3 22.33
    8 -2 0 166.48 18.09
    8 -2 1 273.11 20.72
    -8 2 -1 292.98 27.96
    8 -2 1 253.33 21.67
    8 -2 2 284.4 22.16
    -8 2 -2 297.02 27.74
    8 -2 2 274.74 21.64
    8 -2 2 279.64 16.85
    8 -2 3 401.3 26.93
    -8 2 -3 396.13 32.73
    8 -2 3 344.77 23.16
    8 -2 3 394.43 18.08
    8 -2 4 366.23 26.85
    -8 2 -4 404.91 32.67
    8 -2 4 340.79 22.29
    8 -2 4 374.2 16.29
    8 -2 5 349.19 26.88
    -8 2 -5 352.85 31.1
    8 -2 5 320.97 20.6
    8 -2 5 351.22 14.64
    8 -2 6 301.55 25.41
    -8 2 -6 323.35 29.36
    8 -2 6 255.85 17.68
    8 -2 6 288.64 13.29
    8 -2 7 234.75 23.23
    -8 2 -7 243.39 25.14
    8 -2 8 116.7 16.14
    8 -2 9 79.59 13.95
    8 -2 10 39.83 9.59
    8 -2 11 37.61 9.03
    8 -2 12 34.29 9.48
    8 -2 13 36.22 11.09
    8 -2 14 14.36 7.19
    8 -2 15 6.67 5.28
    8 -2 16 10.51 5.64
    8 -1 -10 5.46 4.99
    -8 1 10 3.23 4.38
    8 -1 -9 3.88 4.25
    -8 1 9 10.03 6.34
    8 -1 -8 17.86 7.69
    -8 1 8 17.9 9.59
    8 -1 -7 15.93 7.27
    -8 1 7 24.7 9.15
    8 -1 -6 22.3 7.88
    -8 1 6 11.45 7.56
    8 -1 -5 26.86 9.2
    -8 1 5 28.27 9.25
    8 -1 -4 45.96 10.55
    -8 1 4 41.2 10.09
    8 -1 -3 58.28 11.65
    -8 1 3 76.36 12.81
    8 -1 -2 26.62 5.56
    8 -1 -2 23.83 8.07
    -8 1 2 22.39 6.67
    8 -1 -1 43.25 7.33
    -8 1 1 45.75 10.55
    8 -1 -1 40.07 9.6
    -8 1 1 30.32 7.02
    8 -1 0 23.71 6.01
    -8 1 0 21.32 7.55
    8 -1 0 21.53 6.93
    -8 1 0 17.49 5.44
    8 -1 1 40.47 7.78
    -8 1 -1 45.61 10.96
    -8 1 -1 32.78 5.88
    8 -1 1 44.46 9.06
    8 -1 2 16.33 5.28
    -8 1 -2 16.65 6.87
    8 -1 2 15.41 5.43
    8 -1 3 26.77 6.46
    -8 1 -3 38.11 9.63
    8 -1 3 31.08 7.23
    8 -1 4 5.35 2.68
    -8 1 -4 7.53 5.88
    8 -1 4 5.35 2.99
    8 -1 5 3.62 1.81
    -8 1 -5 3.98 5.05
    8 -1 5 2.37 1.73
    8 -1 5 3.68 1.27
    8 -1 6 41.76 9.32
    8 -1 6 37.07 6.65
    8 -1 7 43.03 9.66
    8 -1 7 36.93 6.28
    8 -1 8 8.09 5.02
    8 -1 9 0.06 1.76
    8 -1 10 -0.29 4.03
    8 -1 11 3.99 3.69
    8 -1 12 -2.25 3.02
    8 -1 13 2.04 3.74
    8 -1 14 5.44 4.94
    8 -1 15 2.08 3.94
    8 -1 16 5.11 4.09
    8 0 -10 13.64 8.34
    -8 0 10 9.95 7.75
    8 0 -9 0.5 2.54
    -8 0 9 12.77 7.31
    8 0 -8 8.17 5.34
    -8 0 8 6.35 5.39
    8 0 -7 22.13 8.82
    -8 0 7 12.93 7.74
    8 0 -6 22.46 8.37
    -8 0 6 6.43 3.74
    8 0 -5 25.11 9.03
    -8 0 5 14.8 5.58
    8 0 -4 30.55 8.97
    -8 0 4 39.66 10.05
    -8 0 3 83.32 13.12
    8 0 -3 77.44 13.9
    8 0 -2 106.18 10.07
    8 0 -2 107.15 15.53
    -8 0 2 110.62 14.16
    8 0 -1 112.76 11.05
    8 0 -1 109.25 15.67
    -8 0 1 125.37 13.46
    8 0 0 154.54 13.66
    8 0 0 162.77 18.12
    -8 0 0 152.03 12.9
    8 0 1 209.47 16.92
    8 0 1 216.06 19.68
    -8 0 -1 261.13 12.33
    8 0 2 164.46 15.9
    8 0 2 170.01 16.37
    8 0 3 271.31 21.33
    8 0 3 236.83 19.12
    -8 0 -3 253.21 9.28
    8 0 4 198.58 16.11
    8 0 4 221.46 19.84
    8 0 5 152.12 17.28
    8 0 5 126.71 12.24
    8 0 6 149.93 17.32
    8 0 6 136.8 12.06
    8 0 7 300.46 25.2
    8 0 7 278.38 16.21
    8 0 8 307.97 26.68
    8 0 8 297.49 15.72
    8 0 9 175.6 19.88
    8 0 10 225.28 22.48
    8 0 11 116.56 16.58
    8 0 12 51.09 11.33
    8 0 13 32.87 9.14
    8 0 14 27.65 8.88
    8 0 15 14.88 6.67
    8 0 16 7.96 5.39
    8 0 17 6.76 4.97
    -8 -1 10 19.88 11.43
    8 1 -10 5.57 5.62
    -8 -1 9 9.69 6.32
    8 1 -9 2.41 3.44
    8 1 -8 16.17 7.31
    -8 -1 8 4.99 4.64
    8 1 -7 23.98 10.28
    -8 -1 7 16.18 8.03
    8 1 -6 36.02 11.35
    -8 -1 6 23.14 9.06
    8 1 -5 48.96 12.8
    -8 -1 5 44.13 11.94
    8 1 -4 76.6 14.2
    -8 -1 4 70.73 13.19
    8 1 -3 143.83 19.36
    -8 -1 3 129.76 16.09
    8 1 -2 169.46 11.54
    8 1 -2 178.71 20.62
    -8 -1 2 189.88 18.04
    8 1 -1 307.92 17
    8 1 -1 315.24 26.29
    -8 -1 1 299.66 20.41
    8 1 0 328.54 26.11
    -8 -1 0 373.61 19.23
    8 1 0 330.99 19.33
    8 1 1 350.35 21.26
    8 1 1 349.48 26.05
    -8 -1 -1 386.34 15.08
    8 1 2 364.83 23.16
    8 1 2 375.11 25.2
    -8 -1 -2 353.09 12.91
    8 1 3 549.29 30.05
    8 1 3 517.56 28.7
    -8 -1 -3 485.08 10.05
    8 1 4 629.39 33.21
    8 1 4 580.67 27.91
    8 1 5 731.76 36.73
    8 1 5 736.57 29.78
    8 1 6 793.7 39
    8 1 6 697.9 26.61
    8 1 7 910.48 43.46
    8 1 7 817.28 26.95
    8 1 8 755.57 40.28
    8 1 8 664.43 22.51
    8 1 9 229.02 22.27
    8 1 9 221.53 11.94
    8 1 10 173.12 19.95
    8 1 11 58.44 11.8
    8 1 12 66.25 12.93
    8 1 13 54.16 12.79
    8 1 14 51.46 12.11
    8 1 15 23.93 7.95
    8 1 16 6.75 3.95
    8 1 17 6.22 4.91
    -8 -2 10 2.65 4.02
    8 2 -10 8.76 6.91
    -8 -2 9 22.16 9.83
    8 2 -9 8.43 5.96
    -8 -2 8 0.99 3.52
    8 2 -8 16.29 8.08
    -8 -2 7 31.85 16.17
    8 2 -7 37.83 10.57
    -8 -2 6 20.47 8.5
    8 2 -6 25.54 9.87
    -8 -2 5 13.09 5.63
    8 2 -5 8.33 4.1
    -8 -2 4 45.32 10.86
    8 2 -4 48.22 12.18
    -8 -2 3 64.95 11.7
    8 2 -3 70.59 13.5
    8 2 -2 65.65 6.35
    -8 -2 2 65.6 10.65
    8 2 -2 60.88 11.84
    8 2 -1 104.78 9.33
    8 2 -1 97.47 15.21
    -8 -2 1 94.19 11.5
    8 2 0 40.58 6.75
    -8 -2 0 40.06 6.66
    8 2 0 27.77 7.49
    8 2 1 29.77 6.22
    8 2 1 29.17 7.27
    -8 -2 -1 30.65 4.53
    8 2 2 163.76 15.52
    8 2 2 151.24 16.76
    -8 -2 -2 158.1 8.89
    8 2 3 82.75 11.53
    8 2 3 78.11 11.02
    -8 -2 -3 71.93 3.41
    8 2 4 107.4 13.45
    8 2 4 102.6 11.95
    8 2 5 39.2 8.02
    8 2 5 36.37 6.64
    8 2 6 12.47 4.49
    8 2 6 13.98 3.94
    8 2 7 44.27 9.46
    8 2 7 40 5.97
    8 2 8 68.29 11.65
    8 2 8 52.49 6.17
    8 2 9 1.81 3.79
    8 2 9 0.08 0.46
    8 2 10 18.61 6.93
    8 2 11 1.36 2.54
    8 2 12 7.76 5.34
    8 2 13 4.01 5.14
    8 2 14 3.24 4.41
    8 2 15 -4.81 3.77
    8 2 16 -1.67 2.76
    8 2 17 0.84 2.64
    -8 -3 10 9.78 7.26
    8 3 -10 10.56 7.4
    -8 -3 9 10.34 7.81
    8 3 -9 -1.45 4.17
    -8 -3 8 -2.88 5.61
    8 3 -8 10.51 7.37
    -8 -3 7 20.16 8.69
    8 3 -7 31.88 12.45
    -8 -3 6 15.65 7.85
    8 3 -6 45.12 12.43
    -8 -3 5 28.4 9.15
    8 3 -5 37.81 11.52
    -8 -3 4 38.2 9.93
    8 3 -4 34.75 10.58
    -8 -3 3 64.1 11.89
    8 3 -3 63.39 12.94
    -8 -3 2 72.34 11.17
    8 3 -2 69.73 13.5
    8 3 -1 132.47 10.14
    8 3 -1 138.38 18.53
    -8 -3 1 161.86 15.02
    8 3 0 105.33 10.43
    -8 -3 0 105.63 10.97
    8 3 0 80.88 13.49
    8 3 1 105.55 11.6
    -8 -3 -1 117.66 9.88
    8 3 1 97.26 14.42
    8 3 2 153.68 14.77
    8 3 2 151.79 17.39
    8 3 2 153.56 13.68
    8 3 3 128.66 14.74
    8 3 3 121.08 13.93
    -8 -3 -3 129.43 6.23
    -8 -3 -3 131.16 6.06
    8 3 3 120.83 13.15
    8 3 4 70.43 10.25
    8 3 4 86.86 11.99
    8 3 4 81.84 11.65
    8 3 5 47.76 8.85
    8 3 5 46.16 7.77
    8 3 5 49.37 9.27
    8 3 6 54.66 7.85
    8 3 6 56.52 9.97
    8 3 7 9.22 2.47
    8 3 7 6.87 2.82
    8 3 7 7.51 2.85
    8 3 8 59.38 6.79
    8 3 8 54.5 7.24
    8 3 8 70.54 12.28
    8 3 9 78.72 6.91
    8 3 9 88.1 9.77
    8 3 9 81.66 13.51
    8 3 10 59.87 11.9
    8 3 11 58.62 11.87
    8 3 12 30.39 9.21
    8 3 12 23.45 8.41
    8 3 13 30.76 8.8
    8 3 14 11.46 6.36
    8 3 15 7.7 4.78
    8 3 16 3.02 3.42
    8 3 17 5.65 4.46
    -8 -4 10 5.15 5.33
    8 4 -10 7.89 4.77
    -8 -4 9 0.81 2.65
    8 4 -9 7.19 6.51
    -8 -4 8 18.03 9.18
    8 4 -8 26.51 9.33
    -8 -4 7 16.9 8.39
    8 4 -7 2.91 2.26
    -8 -4 6 16.91 8.77
    8 4 -6 21.02 8.49
    -8 -4 5 34.15 10.78
    8 4 -5 47.47 12.04
    -8 -4 4 31.62 9.45
    8 4 -4 33.49 11.44
    -8 -4 3 73.99 13.06
    8 4 -3 58.78 13.67
    8 4 -2 120.08 19.25
    -8 -4 2 123.65 15.13
    8 4 -1 129.29 9.83
    -8 -4 1 142.36 14.67
    8 4 -1 117.49 17.78
    8 4 0 276.46 16.93
    8 4 0 272.37 21.22
    -8 -4 0 304.23 19.75
    8 4 0 246.51 25.22
    8 4 0 272.12 14.96
    8 4 1 272.66 18.49
    8 4 1 244.62 20.68
    8 4 1 267.03 24.86
    8 4 1 268.27 17.04
    8 4 2 259.24 19.84
    8 4 2 256.45 21.3
    8 4 2 265.15 23.28
    8 4 2 262.72 18.36
    8 4 3 368.71 26.09
    8 4 3 351.26 25.92
    -8 -4 -3 358 12.33
    8 4 3 372.8 23.34
    8 4 4 386.4 26.91
    8 4 4 398.42 25.82
    -8 -4 -4 380.61 7.99
    8 4 4 392.22 25.01
    8 4 5 442.99 29.36
    8 4 5 448.84 25.79
    8 4 5 437.01 27.61
    8 4 6 340.8 25.88
    8 4 6 327.83 20.56
    8 4 6 328.35 24.58
    8 4 7 566.01 24.85
    8 4 7 592.33 33.91
    8 4 8 631.1 23.98
    8 4 8 648.28 37.2
    8 4 9 502.67 18.72
    8 4 9 541.74 34.56
    8 4 10 327.97 22.57
    8 4 10 324.57 27.5
    8 4 11 187.6 17.36
    8 4 11 210.41 22.9
    8 4 12 104.5 16.86
    8 4 13 49.55 11.21
    8 4 14 48.93 11.35
    8 4 15 28.74 8.69
    8 4 16 15.21 6.68
    8 4 17 2.96 3.18
    8 5 -10 -6.14 5.34
    -8 -5 9 8.68 7.68
    8 5 -9 -0.2 2.75
    -8 -5 8 1.42 2.27
    8 5 -8 14.83 8.52
    -8 -5 7 4.06 4.29
    8 5 -7 17.21 8.28
    -8 -5 6 13.48 8.06
    8 5 -6 9.4 7.49
    -8 -5 5 19.51 8.1
    8 5 -5 12.18 4.29
    -8 -5 4 48.89 11.21
    8 5 -4 31.05 10.57
    8 5 -3 45.68 12.68
    -8 -5 3 24.54 8.42
    8 5 -2 79.98 11.17
    -8 -5 2 73.66 11.97
    8 5 -2 82.37 16.13
    -8 -5 1 118.01 14.07
    8 5 -1 107.73 13.14
    8 5 -1 123.07 19.84
    8 5 0 73.15 9.1
    -8 -5 0 80.4 10.81
    8 5 0 79.89 11.63
    8 5 0 87.2 15.88
    8 5 0 88.91 9.31
    8 5 1 63.56 9.25
    8 5 1 53.24 9.61
    8 5 1 52.44 12.16
    8 5 1 59.69 8.21
    8 5 2 51.07 7.98
    8 5 2 59.38 10.81
    8 5 2 50.53 10.42
    8 5 3 98.75 14.01
    8 5 3 87.49 13.42
    -8 -5 -3 101.23 7.77
    8 5 3 86.21 10.97
    8 5 4 123.27 15.3
    8 5 4 102.33 13.7
    -8 -5 -4 108.09 6.81
    8 5 4 104.5 12.65
    8 5 5 117.23 14.87
    8 5 5 122.68 14.45
    -8 -5 -5 119.37 5.91
    8 5 5 124.94 14.32
    8 5 6 128.29 16.13
    8 5 6 134 14.07
    8 5 6 147.34 16.43
    8 5 7 72.14 11.74
    8 5 7 81.38 10.25
    8 5 7 68.05 11.71
    8 5 8 33.63 8.61
    8 5 8 30.28 7.99
    8 5 8 34.48 6.24
    8 5 9 15.27 5.01
    8 5 9 15.42 4.81
    8 5 9 19.51 4.09
    8 5 10 10.3 5.25
    8 5 10 17.76 7.52
    8 5 11 9.77 4.65
    8 5 11 3.69 2.87
    8 5 12 1.54 2.9
    8 5 12 2.63 3.29
    8 5 13 8.49 6.48
    8 5 14 0.31 2.39
    8 5 15 5.55 5.72
    -8 -6 9 4.34 3.95
    8 6 -9 12.9 8.71
    -8 -6 8 5.61 6.3
    8 6 -8 -2.49 4.23
    -8 -6 7 14 7.42
    8 6 -7 10.02 6.47
    8 6 -6 21.97 10.91
    -8 -6 6 24.49 8.01
    8 6 -5 46.42 13.56
    -8 -6 5 32.81 10.67
    8 6 -4 45.78 13.24
    -8 -6 4 25.19 8.72
    8 6 -3 33.51 11.01
    -8 -6 3 25.17 7.61
    8 6 -2 48.61 9.18
    8 6 -2 66.54 14.87
    -8 -6 2 46.18 9.89
    8 6 -1 44.28 8.83
    8 6 -1 39.97 11.55
    -8 -6 1 56.41 9.98
    -8 -6 0 68.1 11.34
    8 6 0 74.86 12.25
    8 6 0 91.48 16.57
    8 6 0 72.19 8.88
    8 6 1 63.82 11.36
    8 6 1 65.06 13.39
    8 6 1 58.29 8.56
    8 6 2 89.31 13.59
    8 6 2 94.3 15.44
    -8 -6 -2 97.8 9.68
    8 6 2 77.98 10.51
    8 6 3 93.44 13.66
    8 6 3 79.75 13.94
    -8 -6 -3 89.91 8.31
    8 6 3 86.52 11.34
    8 6 4 140.99 16.83
    8 6 4 119.26 15.81
    -8 -6 -4 127.33 8.89
    8 6 4 122.25 14.13
    8 6 5 80.41 12.84
    8 6 5 65.58 11.12
    -8 -6 -5 75.67 6.4
    8 6 5 69.59 10.7
    8 6 6 22.01 5.99
    8 6 6 26.49 7.46
    8 6 6 27.45 7.2
    -8 -6 -6 34.71 4.26
    8 6 7 12.32 3.98
    8 6 7 21.12 6.64
    8 6 7 14.01 4.27
    -8 -6 -7 16.79 3.16
    8 6 8 -5.7 4.54
    8 6 8 -4.48 4.05
    8 6 8 4.02 2.79
    8 6 9 1.61 2.53
    8 6 9 2.92 2.17
    8 6 9 4.46 2.3
    8 6 10 3.05 3.29
    8 6 10 0.1 2.46
    8 6 11 12.25 6.77
    8 6 11 3.46 3.18
    8 6 11 3.96 2.32
    8 6 12 3.51 2.6
    8 6 12 8.88 5.85
    8 6 13 8.21 4.44
    8 6 14 12.12 6.7
    8 6 15 3.7 5.73
    8 6 16 4.49 5.15
    8 7 -9 6.89 6.07
    8 7 -8 2.56 6.03
    -8 -7 8 12.84 8.28
    8 7 -7 8.36 5.95
    -8 -7 7 1.77 4.83
    8 7 -6 26 11.45
    -8 -7 6 11.91 6.9
    8 7 -5 11.55 5.62
    -8 -7 5 7.51 5.68
    8 7 -4 13.98 7.78
    -8 -7 4 3.59 3.07
    8 7 -3 71.61 17.31
    -8 -7 3 77.4 13.94
    8 7 -2 77.16 11.95
    8 7 -2 70.35 16.27
    -8 -7 2 84.4 13.61
    -8 -7 1 81.78 13.03
    8 7 -1 90.96 13.4
    8 7 -1 86.61 18.05
    8 7 0 105.61 14.62
    8 7 0 122.31 20.38
    8 7 0 108.99 11.8
    8 7 1 147.75 17.88
    8 7 1 156.71 21.93
    -8 -7 -1 145.37 14.22
    8 7 1 163.31 14.98
    8 7 2 167.92 18.67
    8 7 2 167.02 21.89
    -8 -7 -2 163.92 13.7
    8 7 2 171.16 15.92
    8 7 3 125.22 16.17
    8 7 3 107.52 16.66
    -8 -7 -3 123.46 10.75
    8 7 3 111.28 13.23
    8 7 4 270.78 23.95
    8 7 4 246.27 24.38
    -8 -7 -4 264.92 14.89
    8 7 4 265.99 21.07
    8 7 5 177.48 19.56
    8 7 5 176.73 19.6
    -8 -7 -5 190.24 11.84
    8 7 5 192.56 18.54
    8 7 6 157.79 18.69
    8 7 6 150.24 17.18
    -8 -7 -6 140.84 9.81
    8 7 6 151.91 16.65
    8 7 7 169.51 19.01
    8 7 7 156.59 16.67
    -8 -7 -7 172.79 11.21
    8 7 7 160.45 17.64
    8 7 8 160.34 18.54
    8 7 8 152.34 15.3
    8 7 8 137.04 16.83
    8 7 9 170.39 19.15
    8 7 9 168.21 14.45
    8 7 9 179.17 19.71
    8 7 10 236.2 23.3
    8 7 10 238.28 23.36
    8 7 11 124.09 16.83
    8 7 11 168.78 29.95
    8 7 11 114.69 16.68
    8 7 12 102.76 15.32
    8 7 12 100.02 16.12
    8 7 13 74.19 14.23
    8 7 13 65.18 15.1
    8 7 14 37.36 11.14
    8 7 15 10.1 6.24
    8 8 -8 27.81 13.59
    -8 -8 8 6.82 6.44
    8 8 -7 13.68 8.45
    -8 -8 7 3.63 5.51
    8 8 -6 19.82 10.56
    -8 -8 6 5.05 6.91
    8 8 -5 6.2 6.88
    -8 -8 5 14.46 7.06
    8 8 -4 21.97 9.29
    -8 -8 4 30.61 9.66
    8 8 -3 18.77 9.12
    -8 -8 3 19.19 7.38
    8 8 -2 47.39 10.3
    8 8 -2 41.01 12.37
    -8 -8 2 48.31 10.94
    8 8 -1 45.89 10.58
    8 8 -1 38.67 11.72
    8 8 0 70.37 12.56
    8 8 0 62.62 15.48
    -8 -8 0 66.63 10.93
    8 8 1 66.3 12.22
    -8 -8 -1 68.19 10.21
    8 8 2 77.39 12.98
    -8 -8 -2 68.65 9.32
    8 8 3 87.15 14.22
    -8 -8 -3 92.23 10.36
    8 8 3 110.29 13.9
    8 8 4 91.21 14.62
    -8 -8 -4 74.89 8.83
    8 8 4 70.48 11.19
    8 8 5 100.9 14.91
    -8 -8 -5 83.02 8.82
    8 8 5 105.87 13.9
    8 8 6 75.8 12.87
    -8 -8 -6 75.32 8.35
    8 8 6 74.79 12.1
    8 8 7 107.52 15.82
    -8 -8 -7 107.01 9.91
    8 8 7 89.67 13.65
    8 8 8 79.14 12.72
    8 8 8 90.1 14.49
    8 8 9 93.88 15.03
    8 8 9 82.76 11.39
    8 8 9 92.39 14.47
    8 8 10 53.05 11.08
    8 8 10 55.41 11.45
    8 8 11 25.07 7.65
    8 8 11 32.33 8.64
    8 8 12 -0.84 4.33
    8 8 12 8.08 8.85
    8 8 12 8.83 4.22
    8 8 13 10.41 5.65
    8 8 13 15.16 11.13
    8 8 13 -0.98 3.23
    8 8 14 10.96 5.25
    8 8 15 -1.59 1.99
    8 9 -7 12.07 7.65
    -8 -9 7 4.05 6.85
    8 9 -6 8.9 7.56
    -8 -9 6 4.31 5.04
    8 9 -5 8.91 8.05
    -8 -9 5 13.47 6.51
    -8 -9 4 102.5 19.43
    8 9 -4 18.71 9.81
    8 9 -3 17.35 7.32
    -8 -9 3 12.72 6.67
    8 9 -2 18.68 6.87
    8 9 -2 8.64 8.19
    -8 -9 1 24.81 7.23
    8 9 -1 28.01 8.15
    -8 -9 0 33.42 8.45
    8 9 0 33.66 9.21
    -8 -9 -1 19.71 5.94
    8 9 1 17.81 6.65
    -8 -9 -2 17.89 5.17
    8 9 2 9.07 5.12
    -8 -9 -3 22.53 5.56
    8 9 3 19.31 6.52
    -8 -9 -4 13.03 3.86
    8 9 4 14.11 5.75
    8 9 4 13.82 5.65
    8 9 5 22.06 6.79
    8 9 5 26.73 8.33
    -8 -9 -5 27.29 5.77
    8 9 6 12.81 5.87
    8 9 6 16.14 6
    -8 -9 -6 29.11 5.88
    8 9 7 10.88 5.62
    8 9 7 2.99 2.91
    -8 -9 -7 9.19 3.34
    8 9 8 14.35 5.8
    8 9 8 11.28 6.74
    8 9 9 3.17 2.66
    8 9 9 -0.42 2.13
    8 9 10 1.22 1.9
    8 9 10 -4.67 4.03
    8 9 11 1.71 3.01
    8 9 11 0.93 2.74
    8 9 12 0.83 2.93
    8 9 12 1.98 1.48
    8 9 13 0.69 3.17
    8 9 13 -0.16 2.23
    8 9 13 5.76 8.09
    8 9 14 0.21 2.79
    8 9 14 -4.2 3.5
    8 10 -6 19.24 9.59
    -8 -10 6 2.17 5.97
    8 10 -5 1.32 5.25
    -8 -10 5 11.97 6.73
    8 10 -4 13.24 8.76
    8 10 -3 14.59 8.41
    -8 -10 2 14.89 5.86
    -8 -10 1 26.44 7.59
    8 10 -1 32.07 9.37
    -8 -10 0 34.54 8.89
    8 10 0 24.28 7.99
    -8 -10 -1 29.8 7.8
    8 10 1 29.18 8.98
    -8 -10 -2 32.65 7.65
    8 10 2 31.78 9.36
    -8 -10 -3 54.57 9.16
    8 10 3 45.88 11.46
    8 10 4 56.19 12.5
    -8 -10 -4 64.41 9.66
    8 10 5 83.98 14.89
    -8 -10 -5 80.69 10.51
    8 10 5 83.44 13.28
    8 10 6 82.69 14.51
    -8 -10 -6 77.04 9.95
    8 10 6 78.93 13.37
    8 10 7 68.67 13.67
    -8 -10 -7 86.84 10.6
    8 10 7 77.76 13.36
    8 10 8 40.29 9.9
    8 10 8 38.76 9.61
    8 10 9 28.57 8.29
    8 10 9 28.68 8.89
    8 10 10 38.83 10.05
    8 10 10 31.22 8.63
    8 10 11 48.28 11.36
    8 10 11 40.02 10.42
    8 10 12 28.06 8.26
    8 10 12 26.51 8
    8 10 13 26.15 8.95
    8 10 13 27.68 8.65
    8 10 13 28.28 15.28
    8 10 14 28.82 9.03
    8 10 14 32.81 9.31
    8 10 15 16.01 6.66
    -8 -11 5 7.75 5.04
    8 11 -5 15.28 10.44
    -8 -11 4 2.78 3.06
    8 11 -4 16.53 10.34
    -8 -11 3 14.77 7.19
    -8 -11 2 12.67 4.96
    -8 -11 1 14.38 6.61
    8 11 -1 22.36 8.58
    -8 -11 0 21.38 7.17
    8 11 0 24.08 8.8
    -8 -11 -1 55.31 10.94
    8 11 1 55.85 13.08
    -8 -11 -2 54.27 10.13
    8 11 2 48.38 12.19
    8 11 3 84.24 16.09
    -8 -11 -3 84.38 12.32
    8 11 4 60.92 13.36
    -8 -11 -4 66 10.56
    8 11 5 79.6 15.06
    -8 -11 -5 82.2 11.51
    8 11 6 45.31 10.66
    8 11 6 34.49 9.83
    -8 -11 -6 42.59 8.16
    8 11 7 35.07 9.73
    8 11 7 24.56 8.06
    -8 -11 -7 18.36 5.19
    8 11 8 43.34 10.34
    8 11 8 49.18 11.7
    8 11 9 40.17 10.23
    8 11 9 49.94 11.83
    8 11 10 74.08 13.6
    8 11 10 51.22 11.81
    8 11 11 37.41 10.39
    8 11 11 35.57 9.68
    8 11 12 27.44 8.74
    8 11 12 34.63 9.84
    8 11 13 9.45 4.01
    8 11 13 13.64 6.58
    8 11 14 26.8 16.28
    8 11 14 2.04 3.05
    -8 -12 4 0.98 1.93
    -8 -12 3 41.71 9.52
    -8 -12 2 11.21 5.5
    -8 -12 1 13.76 6.74
    8 12 -1 14.47 7.23
    -8 -12 0 14.51 5.96
    8 12 0 6.03 2.43
    -8 -12 -1 23.57 7.67
    8 12 1 12.06 5.05
    -8 -12 -2 17.81 6.18
    8 12 2 10.55 5.77
    -8 -12 -3 11.78 4.98
    8 12 3 5.84 4.48
    8 12 4 4.95 4.85
    -8 -12 -4 -0.4 1.65
    8 12 5 20.98 7.79
    -8 -12 -5 22.94 6.44
    8 12 6 20.16 7.98
    -8 -12 -6 22.23 6.37
    8 12 7 13.35 6.45
    8 12 7 6.26 4.87
    8 12 8 22.48 8.31
    8 12 8 21.67 8.88
    8 12 9 11.45 5.93
    8 12 9 9.58 5.88
    8 12 10 6.3 5.4
    8 12 10 4.01 3.59
    8 12 11 11.29 6.87
    8 12 11 0.52 2.74
    8 12 12 4.67 4.6
    8 12 12 1.98 2.08
    -8 -13 3 6.19 5.58
    -8 -13 2 3.38 3
    -8 -13 1 9.78 5.56
    8 13 -1 8.41 5.04
    -8 -13 0 7.7 6.14
    8 13 0 3.06 4.15
    -8 -13 -1 3.37 3.57
    8 13 1 9.54 6.04
    -8 -13 -2 -1.2 3.83
    8 13 2 7.81 5.16
    -8 -13 -3 14.36 6.21
    8 13 3 17.63 7.31
    8 13 4 28.42 9.8
    -8 -13 -4 30.53 8.18
    8 13 5 2.48 2.15
    -8 -13 -5 8.91 3.71
    8 13 6 12.56 5.98
    -8 -13 -6 17.79 6.24
    8 13 7 5.4 4.35
    8 13 7 9.61 6.38
    8 13 8 13.24 6.44
    8 13 8 6.53 4.46
    8 13 9 0.39 3.09
    8 13 9 2.02 2.43
    8 13 10 22.75 8.93
    8 13 10 12.61 7.86
    8 13 11 12.36 6.32
    8 13 11 6.87 3.51
    -8 -14 1 12.75 7.07
    -8 -14 0 50.52 11.74
    8 14 0 11.93 6.12
    -8 -14 -1 7.94 5.01
    8 14 1 6.31 3.6
    -8 -14 -2 10.3 5.71
    8 14 2 2.21 2.48
    -8 -14 -3 12.92 5.97
    8 14 3 -1.47 4.42
    8 14 4 12.5 7.03
    -8 -14 -4 14.16 5.72
    8 14 5 3.88 5.33
    -8 -14 -5 13.31 5.69
    8 14 6 26.24 9.6
    8 14 7 22.25 8.54
    8 14 8 14.83 7.24
    8 14 8 14.24 7.29
    8 14 9 12.37 7.44
    -8 -15 -1 -1.19 1.83
    8 15 1 1.41 3.4
    -8 -15 -2 15.86 7.32
    8 15 2 12.26 6.95
    8 15 3 -2.37 3.49
    -8 -15 -3 9.98 5.69
    -8 -15 -4 12.98 6.32
    9 -11 -1 -1.74 2.76
    9 -11 0 0.25 3.19
    9 -10 -3 -0.94 3.4
    -9 10 2 8.22 7.8
    9 -10 -2 4.15 3.87
    -9 10 1 9.91 8.73
    9 -10 -1 0.51 4.02
    -9 10 0 7.01 7.82
    9 -10 0 0.39 3.73
    -9 10 -1 2.66 5.08
    9 -10 1 1.32 2.6
    -9 10 -2 5.41 7.22
    -9 10 -3 5.52 6.89
    -9 10 -4 -1.57 2.89
    9 -10 5 3.02 4.26
    -9 10 -5 -1.17 4.07
    -9 10 -6 3.89 7.36
    -9 10 -7 1.55 6.12
    -9 10 -8 1.18 4.57
    -9 9 5 3.53 6.37
    -9 9 4 1.74 3.87
    -9 9 3 15.92 8.69
    9 -9 -3 5.99 4.85
    -9 9 2 11.04 4.82
    9 -9 -2 6 4.55
    -9 9 1 0.43 5
    9 -9 -1 7.53 5.29
    -9 9 0 15.9 9.32
    9 -9 0 3.95 3.9
    -9 9 -1 27.5 11.97
    9 -9 1 19.79 7.18
    -9 9 -2 15.81 8.81
    9 -9 2 15.77 6.35
    9 -9 3 13.17 8.01
    -9 9 -3 35.64 13.17
    9 -9 4 22.93 9.46
    -9 9 -4 30.92 12.28
    9 -9 5 14.84 7.89
    -9 9 -5 9.38 7.82
    9 -9 6 24.73 9.19
    -9 9 -6 37.07 13.88
    9 -9 7 15.79 7.6
    -9 9 -7 30.04 12.03
    9 -9 8 9.69 6.45
    -9 9 -8 13.51 7.69
    -9 9 -9 2.42 3.26
    -9 8 6 6.82 5.75
    -9 8 5 0.6 2.8
    -9 8 4 -0.44 4.36
    -9 8 3 14.6 8.63
    9 -8 -3 2.68 2
    -9 8 2 -2.81 5.68
    9 -8 -2 3.45 3.67
    -9 8 1 3.87 4.55
    9 -8 -1 2.58 2.87
    -9 8 0 10.8 8.52
    9 -8 0 11.9 5.92
    -9 8 -1 1.19 3.36
    9 -8 1 0.25 2.25
    9 -8 2 -0.23 2.25
    -9 8 -2 4.51 5.87
    9 -8 2 -0.1 2.24
    9 -8 3 -2.56 4.17
    -9 8 -3 0.41 4.33
    9 -8 3 0.14 2.52
    -9 8 -4 1.76 3.29
    9 -8 4 5.3 2.61
    9 -8 5 3.88 5.16
    -9 8 -5 3.65 4.44
    9 -8 6 -3.95 5.27
    -9 8 -6 3.92 6.09
    9 -8 7 -2.27 3.84
    -9 8 -7 5.34 6.97
    9 -8 8 4.84 4.8
    -9 8 -8 5.22 5.34
    9 -8 9 8.73 6.17
    -9 8 -9 -1.77 5.56
    9 -8 10 0.58 3.72
    -9 7 6 2.6 5.39
    -9 7 5 3.34 3.2
    -9 7 4 -5.61 3.6
    -9 7 3 9.44 6.08
    -9 7 2 2.95 3.12
    9 -7 -2 -3.52 3.19
    -9 7 1 0.91 3.09
    9 -7 -1 2.19 2.33
    -9 7 0 -2.33 2.89
    9 -7 0 0.13 1.93
    9 -7 1 0.05 2.14
    -9 7 -1 1.12 3.36
    9 -7 1 -0.59 1.41
    9 -7 2 -2.69 3.36
    -9 7 -2 -4.35 2.89
    9 -7 2 1.43 2.85
    9 -7 3 9.8 5.01
    9 -7 3 9.87 4.91
    9 -7 4 7.15 4.82
    -9 7 -4 15.55 8.23
    9 -7 5 -0.68 4.19
    -9 7 -5 5.44 5.87
    9 -7 6 5.14 6.02
    -9 7 -6 7.32 7.4
    9 -7 7 -0.59 2.91
    -9 7 -7 3.13 5.01
    9 -7 8 0.42 3.69
    -9 7 -8 -2.43 3.29
    9 -7 9 1.64 4.41
    -9 7 -9 8.09 4.79
    9 -7 10 5.94 3.48
    -9 7 -10 7.05 5.45
    9 -7 11 12.48 7.81
    9 -6 -7 -4.55 3.92
    -9 6 6 6.15 4.99
    9 -6 -6 1.57 2.98
    -9 6 5 7.4 5.64
    9 -6 -5 11.9 6.75
    -9 6 4 0.9 3.89
    9 -6 -4 1.05 2.85
    -9 6 3 7.32 6.15
    9 -6 -3 3.48 2.12
    9 -6 -2 15.07 7.43
    -9 6 2 10.8 7.26
    9 -6 -2 14.14 6.45
    -9 6 1 29.36 11.35
    9 -6 -1 28.44 9.05
    9 -6 -1 21.94 6.59
    9 -6 0 35.92 9.11
    9 -6 0 27.57 8.76
    9 -6 0 35.49 8.55
    -9 6 0 41.22 12.73
    9 -6 1 17.06 5.71
    -9 6 -1 15.29 8.34
    9 -6 1 22.57 6.99
    9 -6 2 40.68 9.88
    -9 6 -2 44.68 13.14
    9 -6 2 37.02 7.98
    9 -6 3 49.67 11.33
    -9 6 -3 47.38 13.77
    9 -6 3 46.36 8.62
    9 -6 4 66.77 13.51
    -9 6 -4 95.9 19
    9 -6 5 81.3 15.16
    -9 6 -5 111.11 20.6
    9 -6 6 69.86 14.08
    -9 6 -6 104.99 20.18
    9 -6 7 48.84 11.71
    -9 6 -7 68.1 15.68
    9 -6 8 37.33 10.87
    -9 6 -8 34.12 11.54
    9 -6 9 18.57 8.12
    -9 6 -9 34 11.74
    9 -6 10 13.2 5.38
    -9 6 -10 22.93 10
    9 -6 11 16.07 6.91
    9 -6 12 3.46 2.3
    9 -6 13 -5.5 5.44
    -9 5 9 0.13 4.89
    -9 5 8 1.67 2.86
    9 -5 -8 -2.55 5.9
    -9 5 7 3.5 4.86
    9 -5 -7 -1.08 4.09
    -9 5 6 2.35 3.88
    9 -5 -6 1.87 3.44
    -9 5 6 -1.99 3.78
    -9 5 5 5.35 3.25
    9 -5 -5 12.77 7.14
    -9 5 5 10.06 6.89
    -9 5 4 7.4 5.14
    9 -5 -4 3.29 2.69
    -9 5 4 -4.3 4.47
    -9 5 3 23.59 8.74
    9 -5 -3 16.05 7.1
    -9 5 2 26.27 10.3
    9 -5 -2 10.21 4.36
    -9 5 1 45.75 13.06
    9 -5 -1 44.76 11.2
    9 -5 -1 47.53 9.84
    9 -5 0 42.55 10.01
    -9 5 0 40.01 12.39
    9 -5 0 47.91 11.32
    9 -5 0 42.53 9.29
    9 -5 1 28.46 7.66
    -9 5 -1 50.94 13.77
    9 -5 1 27.73 8.17
    9 -5 1 33.63 7.64
    9 -5 2 34.87 8.92
    -9 5 -2 44.89 12.85
    9 -5 2 32.9 9.21
    9 -5 2 35.61 7.54
    9 -5 3 31.98 8.74
    -9 5 -3 35.53 11.65
    9 -5 3 42.47 9.11
    9 -5 3 42.12 7.81
    9 -5 4 41.52 9.99
    -9 5 -4 54.3 14.45
    9 -5 5 40.74 10.23
    -9 5 -5 34.31 10.56
    9 -5 6 29.22 9.82
    -9 5 -6 38.5 11.91
    9 -5 7 9.67 6.09
    -9 5 -7 11.62 5.61
    9 -5 8 4.81 4.27
    -9 5 -8 15.56 8.07
    9 -5 9 4.81 5.52
    -9 5 -9 -1.47 2.48
    9 -5 10 6.59 2.25
    -9 5 -10 11.93 7.37
    9 -5 11 0.23 3.91
    9 -5 12 4.95 4.99
    9 -5 13 -4.23 3.36
    9 -5 14 -5.5 4.11
    9 -4 -9 0.39 3.23
    -9 4 9 14.54 8.92
    -9 4 8 1.97 4.19
    9 -4 -8 -2.09 3.49
    -9 4 7 0.86 2.91
    9 -4 -7 6.81 6.35
    -9 4 6 3.05 4.59
    -9 4 6 5.13 4.43
    9 -4 -6 -2.44 4.65
    -9 4 5 0.61 2.11
    -9 4 5 12.03 6.88
    9 -4 -5 6.77 5.28
    -9 4 4 -1.92 2.17
    9 -4 -4 2.49 2.13
    -9 4 4 5.38 5.2
    -9 4 3 -0.15 3.55
    9 -4 -3 1.31 2.92
    -9 4 3 0.73 1.7
    -9 4 2 2.24 2.73
    9 -4 -2 0.8 2.42
    -9 4 2 -1.21 2.4
    9 -4 -1 1.33 1.79
    -9 4 1 -1.06 3.13
    9 -4 -1 -1.3 3.4
    9 -4 0 4.52 3.53
    -9 4 0 -0.8 4.99
    9 -4 0 -4.25 3.4
    9 -4 0 0.45 2.48
    9 -4 1 7.12 4.4
    -9 4 -1 6.99 5.24
    9 -4 1 4.03 3.28
    9 -4 1 3.85 2.61
    9 -4 2 -0.61 3.29
    -9 4 -2 -1.58 3.05
    9 -4 2 0.71 2.62
    9 -4 2 1.66 2.04
    9 -4 3 8.39 4.45
    -9 4 -3 2.73 2.75
    9 -4 3 10 5.08
    9 -4 3 10.42 3.65
    -9 4 -4 5.81 2.67
    9 -4 4 3.33 2.21
    9 -4 5 26.35 7.79
    -9 4 -5 27.61 9.69
    9 -4 6 21.51 7.21
    -9 4 -6 15.12 6.64
    9 -4 7 31.19 9.72
    -9 4 -7 29.99 9.39
    9 -4 8 28.05 8.71
    -9 4 -8 35.98 11.38
    9 -4 9 7.46 4.83
    -9 4 -9 4.95 3.93
    9 -4 10 0.74 1.86
    -9 4 -10 4.11 3.68
    9 -4 11 6.21 5.55
    9 -4 12 2.2 3.73
    9 -4 13 5.51 4.23
    9 -4 14 5.34 5.16
    9 -3 -9 2.09 4.86
    -9 3 9 0.37 3.54
    9 -3 -8 10.95 6.57
    -9 3 8 1.63 4.23
    -9 3 7 9.08 6.32
    9 -3 -7 0.13 2.85
    -9 3 6 1.57 2.54
    9 -3 -6 4.2 4.39
    -9 3 5 2.37 4.46
    9 -3 -5 2.19 4.84
    -9 3 4 10.4 6.39
    -9 3 4 6.84 5.23
    9 -3 -4 0.16 2.86
    -9 3 3 9.07 4.83
    -9 3 3 3.63 4.8
    9 -3 -3 2.97 2.11
    -9 3 2 19.4 7.55
    -9 3 2 16.45 6.66
    9 -3 -2 18.75 7.5
    9 -3 -1 5.02 2.89
    -9 3 1 8.97 4.87
    -9 3 1 9.75 5.28
    9 -3 -1 3.2 3.28
    9 -3 0 43.84 8.69
    -9 3 0 68.64 14.99
    9 -3 0 55.64 11.28
    9 -3 1 68 11.48
    -9 3 -1 61.5 13.96
    9 -3 1 63.89 11.82
    9 -3 2 14.58 6.05
    -9 3 -2 18.48 9.01
    9 -3 2 16.07 6.09
    9 -3 2 15.28 4.62
    9 -3 3 23.43 6.84
    -9 3 -3 23.42 9.58
    9 -3 3 20.59 6.55
    9 -3 3 34.07 6.08
    9 -3 4 43.78 9.62
    -9 3 -4 60.04 14.33
    9 -3 4 41.77 9.12
    9 -3 5 94.68 14.57
    -9 3 -5 99.24 18.29
    9 -3 5 65.84 10.32
    9 -3 6 87.3 14.51
    9 -3 6 74.65 10.61
    -9 3 -6 105.63 18.19
    9 -3 7 119.26 17.5
    -9 3 -7 139.79 21.47
    -9 3 -8 135.9 20.72
    9 -3 8 90.59 15.91
    9 -3 9 56.94 12.52
    9 -3 10 56.44 12.52
    9 -3 11 27.86 9.21
    9 -3 12 23.61 8.73
    9 -3 13 7.77 5.87
    9 -3 14 11.82 6.44
    9 -3 15 10.07 5.45
    9 -2 -10 -1.49 2.96
    9 -2 -9 0.22 2.16
    -9 2 9 4.25 4.02
    9 -2 -8 -0.84 2.82
    -9 2 8 -0.53 2.19
    9 -2 -7 10.9 7.62
    -9 2 7 -2.97 4.01
    9 -2 -6 4.58 3.15
    -9 2 6 3.69 5.48
    9 -2 -5 17.67 7.9
    -9 2 5 15.07 7.97
    -9 2 4 16.48 7.41
    9 -2 -4 11.34 5.73
    -9 2 3 35.82 9.34
    9 -2 -3 39.03 10.48
    9 -2 -2 70.79 10.03
    -9 2 2 94.8 16.33
    9 -2 -2 56.64 11.72
    -9 2 2 64.36 11.69
    -9 2 1 4.29 3.26
    9 -2 -1 12.65 4.53
    -9 2 1 20.52 7.28
    9 -2 -1 11.84 4.45
    9 -2 0 105.5 13.15
    -9 2 0 123.25 19.41
    9 -2 0 93.35 14.45
    9 -2 1 99.73 13.27
    -9 2 -1 97.15 17.24
    9 -2 1 85.28 13.07
    9 -2 2 90.6 13.14
    -9 2 -2 123.88 19.74
    9 -2 2 112.05 14.62
    9 -2 3 115.62 15.16
    -9 2 -3 138.07 20.62
    9 -2 3 98.46 13.45
    9 -2 4 192.87 20.17
    -9 2 -4 218.25 25.62
    9 -2 4 163.12 16.51
    9 -2 5 225.66 22.33
    9 -2 5 200.39 17.74
    9 -2 6 153.78 19.08
    -9 2 -6 161.29 22.78
    9 -2 6 140.19 14.04
    9 -2 7 160.61 19.66
    -9 2 -7 191.24 23.96
    9 -2 7 146.06 13.69
    9 -2 8 81.27 14.46
    9 -2 9 49.83 12
    9 -2 10 49.87 12.04
    9 -2 11 21.48 8.29
    9 -2 12 6.51 5.22
    9 -2 13 14.01 7.14
    9 -2 14 13.1 7.13
    9 -2 15 7.82 5.51
    9 -1 -10 7.44 5.93
    -9 1 10 4.29 6.07
    9 -1 -9 -2.33 4.76
    -9 1 9 11.99 7.29
    9 -1 -8 5.34 6.09
    -9 1 8 -0.72 2.51
    9 -1 -7 9.19 6.03
    -9 1 7 6.75 4.84
    9 -1 -6 -1.73 2.19
    -9 1 6 4.8 5.03
    9 -1 -5 6.57 5.29
    -9 1 5 1.76 1.86
    9 -1 -4 11.74 6.22
    -9 1 4 8.08 5.27
    9 -1 -3 4.83 3.52
    -9 1 3 1.07 2.11
    9 -1 -2 2.6 2.72
    9 -1 -2 3.58 3.9
    -9 1 2 2.41 2.45
    9 -1 -1 28.18 6
    9 -1 -1 31.6 8.79
    -9 1 1 26.2 6.94
    9 -1 0 8.48 3.1
    9 -1 0 6.27 3.49
    -9 1 0 8.63 4.15
    9 -1 1 10.01 4.53
    9 -1 1 12.87 4.84
    9 -1 2 12.21 5.55
    9 -1 2 4.65 3.38
    9 -1 3 0.1 3.74
    9 -1 3 2.85 1.64
    9 -1 4 3.03 3.46
    9 -1 4 1.96 2.57
    9 -1 5 7.36 4.58
    9 -1 5 6.51 3.53
    9 -1 6 10.17 4.83
    9 -1 6 9.19 3.65
    9 -1 7 35.85 8.82
    9 -1 7 29.57 6.04
    9 -1 8 56.99 12.03
    9 -1 8 44.17 7
    9 -1 9 22.53 7.81
    9 -1 10 13.71 6.65
    9 -1 11 -1.92 1.84
    9 -1 12 2.88 2.88
    9 -1 13 5.04 5.35
    9 -1 14 3.13 4.18
    9 -1 15 12.27 6.68
    9 -1 16 5.47 5.33
    9 0 -10 20.14 9.5
    -9 0 10 2.76 3.87
    9 0 -9 5.12 7.02
    -9 0 9 9.5 6.51
    9 0 -8 3.28 4.04
    -9 0 8 -3.11 3.77
    9 0 -7 1.77 2.68
    -9 0 7 9.28 7.58
    9 0 -6 9.61 6.1
    -9 0 6 14.26 6.95
    9 0 -5 9.85 6.77
    -9 0 5 10.39 5.72
    9 0 -4 25.65 9.19
    -9 0 4 25.99 8.5
    9 0 -3 10.03 5.51
    -9 0 3 10.16 4.73
    9 0 -2 9.36 2.88
    9 0 -2 1.94 2.42
    9 0 -1 27.47 6.66
    -9 0 1 18.81 4.87
    9 0 -1 30.41 8.94
    9 0 0 30.09 6.41
    -9 0 0 28.23 5.49
    9 0 0 25.62 7.07
    9 0 1 35.74 7.2
    9 0 1 32.19 8.32
    9 0 2 26.17 6.31
    9 0 2 21.33 6.64
    9 0 3 43.1 8.86
    9 0 3 37.09 8.31
    9 0 4 19.34 6.19
    9 0 4 16.23 4.62
    9 0 5 41.61 9.42
    9 0 5 35.24 7.37
    9 0 6 40.09 9.18
    9 0 6 27.74 5.93
    9 0 7 61.14 12.14
    9 0 7 43.94 7.07
    9 0 8 43.26 10.23
    9 0 8 36.17 6.04
    9 0 9 46.82 10.74
    9 0 9 38.67 6.06
    9 0 10 39.84 10.27
    9 0 11 41.6 10.75
    9 0 12 17.36 6.48
    9 0 13 10.49 6.43
    9 0 14 14.99 5.98
    9 0 15 4.24 4.06
    9 0 16 1.89 3.68
    9 1 -10 3.47 4.48
    -9 -1 9 5.69 5.5
    9 1 -9 -0.56 3.29
    -9 -1 8 -1.3 2.24
    9 1 -8 0.24 2.84
    -9 -1 7 5.12 4.16
    9 1 -7 0.02 3.39
    -9 -1 6 3.58 3.66
    9 1 -6 7.15 4.49
    -9 -1 5 10.89 4.68
    9 1 -5 18.01 7.94
    -9 -1 4 10.59 5.09
    9 1 -4 13.32 7.04
    -9 -1 3 19.46 6.32
    9 1 -3 36.25 10.46
    -9 -1 2 22.97 6.38
    9 1 -2 19.77 7.55
    9 1 -1 42.12 6.57
    -9 -1 1 45.86 7.9
    9 1 -1 40.6 10.01
    9 1 0 55.2 8.63
    -9 -1 0 76.98 8.63
    9 1 0 81.36 13.9
    9 1 1 95.77 11.65
    9 1 1 113.66 15.95
    -9 -1 -1 106.03 7.85
    9 1 2 127.72 14.39
    9 1 2 113.97 15.34
    9 1 3 155.05 16.58
    9 1 3 168.02 17.2
    9 1 4 156.61 17.37
    9 1 4 138.28 14.74
    9 1 5 198.18 20.14
    9 1 5 174.34 15.62
    9 1 6 229.56 22.38
    9 1 6 219.94 16.39
    9 1 7 264.41 24.38
    9 1 7 240.62 16.1
    9 1 8 228.14 23.28
    9 1 8 187.89 13.48
    9 1 9 134.99 18.21
    9 1 9 108.84 9.47
    9 1 10 102.65 16.31
    9 1 11 57.99 11.91
    9 1 12 53.39 11.76
    9 1 13 15.8 7.42
    9 1 14 12.09 6.89
    9 1 15 10.52 5.83
    9 1 16 0.39 2.04
    9 2 -10 -3.27 4.21
    -9 -2 9 0.76 3.7
    9 2 -9 -5.22 4.45
    -9 -2 8 87 17.13
    9 2 -8 -0.26 3.65
    -9 -2 7 -2.38 2.34
    9 2 -7 3.98 5.88
    -9 -2 6 -2.71 1.79
    9 2 -6 4.63 5.56
    -9 -2 5 -2.36 2.84
    9 2 -5 5.73 3.5
    -9 -2 4 21.03 7.81
    9 2 -4 16.6 6.66
    -9 -2 3 5.53 3.41
    9 2 -3 7.55 3.25
    -9 -2 2 15.89 5.21
    9 2 -2 13.59 6.92
    -9 -2 1 38.69 7.55
    9 2 -1 30.65 5.37
    9 2 -1 23.51 7.61
    9 2 0 21.15 5.24
    9 2 0 15.72 6.34
    -9 -2 0 25.18 5.43
    9 2 1 57.04 8.93
    -9 -2 -1 53.68 6.23
    9 2 1 51.3 10.63
    9 2 2 43.02 8.3
    9 2 2 30.15 7.26
    9 2 3 7.58 4.3
    9 2 3 2.68 2.74
    9 2 4 6.98 3.21
    9 2 4 5.59 2.51
    9 2 5 5.59 3.32
    9 2 5 2.69 1.11
    9 2 6 22.67 7.22
    9 2 6 21.24 5.39
    9 2 7 5.39 3.67
    9 2 7 5.08 2.5
    9 2 8 8.69 4.99
    9 2 8 -1.43 1.6
    9 2 9 1.76 3.08
    9 2 9 4.88 1.88
    9 2 10 34.66 8.94
    9 2 11 10.84 6.93
    9 2 12 4.06 4.62
    9 2 13 1.58 3.9
    9 2 14 14.14 7.08
    9 2 15 2.66 3.32
    9 2 16 3.4 3.54
    9 3 -10 6.68 6.33
    -9 -3 9 2.33 2.99
    9 3 -9 1.27 2.99
    -9 -3 8 -9.27 6
    9 3 -8 1.43 4.01
    -9 -3 7 -5.33 3.69
    9 3 -7 2.56 5.21
    -9 -3 6 1.48 2.26
    9 3 -6 1.16 3.57
    -9 -3 5 2.74 2.72
    9 3 -5 3.57 2.21
    -9 -3 4 13.36 5.88
    9 3 -4 10.94 7.67
    -9 -3 3 23.84 7.54
    9 3 -3 26.53 8.96
    -9 -3 2 27.8 7.44
    9 3 -2 18.58 6.11
    9 3 -1 17.11 5.8
    -9 -3 1 24.74 6
    9 3 0 7.41 2.9
    9 3 0 6.47 3.37
    -9 -3 0 11.82 3.96
    9 3 1 39.74 7.36
    9 3 1 33.26 8.26
    -9 -3 -1 34.32 5.49
    9 3 2 20.97 5.81
    9 3 2 11.98 4.46
    9 3 3 26.88 7.24
    9 3 3 22.61 7.29
    9 3 4 28.16 7.4
    9 3 4 17.4 5.18
    9 3 5 25.31 7.52
    9 3 5 33.11 7.24
    9 3 5 31.97 7.77
    9 3 6 50.19 10.56
    9 3 6 38.02 7.14
    9 3 6 34.64 7.87
    9 3 7 4.65 4.38
    9 3 7 1.78 1.86
    9 3 7 -4.07 4.23
    9 3 8 5.09 4.55
    9 3 8 6.52 2.84
    9 3 8 0.26 2.16
    9 3 9 1.67 2.02
    9 3 9 0.11 0.76
    9 3 9 -0.22 2.32
    9 3 10 4.62 3.73
    9 3 10 -3.38 4.22
    9 3 11 9.66 4.57
    9 3 12 19.54 7.68
    9 3 13 22.84 8.46
    9 3 14 1.76 3.98
    9 3 15 9.82 6.63
    9 3 16 -3.78 3.24
    -9 -4 9 -12.73 7.18
    9 4 -9 0.13 3.32
    -9 -4 8 -1.52 4.02
    9 4 -8 4.87 5.25
    -9 -4 7 -2.41 3.24
    9 4 -7 3.96 5.73
    -9 -4 6 8.82 6.66
    9 4 -6 6.78 7.39
    -9 -4 5 8.96 5.45
    9 4 -5 11.47 6.31
    -9 -4 4 22 7.63
    9 4 -4 11.83 6.09
    -9 -4 3 24.76 7.93
    9 4 -3 41.99 12.01
    9 4 -2 26.52 9.59
    -9 -4 2 25.12 7.67
    9 4 -1 25.01 8.89
    -9 -4 1 25.59 6.22
    9 4 0 89.28 9.99
    -9 -4 0 110.49 11.82
    9 4 0 93.3 15.81
    9 4 1 72.7 10.02
    9 4 1 89.3 14.87
    9 4 2 133.44 14.41
    9 4 2 152.51 18.79
    9 4 2 134.35 13.47
    9 4 3 147.18 16.17
    9 4 3 144.46 17.49
    -9 -4 -3 132.66 7.65
    9 4 3 132.4 14.45
    9 4 4 162.36 17.73
    9 4 4 155.7 17.28
    9 4 4 151.82 16.27
    9 4 5 105.92 14.23
    9 4 5 110.75 13.66
    9 4 5 92.67 13.55
    9 4 6 103.45 12.11
    9 4 6 105.58 14.84
    9 4 7 302.55 19.91
    9 4 7 290.56 25.3
    9 4 8 193.27 14.61
    9 4 8 207.84 21.76
    9 4 9 255.72 14.98
    9 4 9 279.04 26
    9 4 10 196.8 22.38
    9 4 11 135.26 19.07
    9 4 12 58.22 12.69
    9 4 13 38.82 10.66
    9 4 13 27.38 9.44
    9 4 14 26.41 8.4
    9 4 15 16.77 7.83
    9 4 16 8.59 5.46
    -9 -5 9 4.92 5.8
    9 5 -9 4.37 5.25
    -9 -5 8 -3.18 4.06
    9 5 -8 -0.51 2.51
    -9 -5 7 4.66 4.02
    9 5 -7 37.01 10.87
    -9 -5 6 9.66 7.1
    9 5 -6 -0.55 3.71
    -9 -5 5 8.27 5.76
    9 5 -5 6.75 5.37
    9 5 -4 17.03 9.21
    -9 -5 4 11.52 5.38
    9 5 -3 28.03 10.99
    -9 -5 3 25.2 7.45
    9 5 -2 21.73 9.28
    -9 -5 2 22.53 6.41
    9 5 -1 12.19 6.42
    -9 -5 1 29.34 7.2
    9 5 0 23.94 6.95
    9 5 0 30.05 9.59
    -9 -5 0 43.99 8.42
    9 5 1 47.53 8.16
    9 5 1 49.89 10.11
    9 5 1 60.66 12.73
    9 5 2 53.18 9.76
    9 5 2 51.04 10.16
    9 5 2 54.06 11.94
    9 5 2 63.15 9.49
    9 5 3 43.34 8.44
    9 5 3 42.64 8.88
    9 5 3 49.41 10.54
    9 5 3 44.57 10.81
    -9 -5 -3 40.62 4.82
    9 5 4 44.89 9.03
    9 5 4 33.29 8.31
    9 5 4 52.01 10.44
    9 5 5 25.81 7.45
    9 5 5 32.62 8.54
    9 5 5 29.16 7.69
    9 5 6 46.79 9.88
    9 5 6 43.59 9.81
    9 5 6 43.44 8.41
    9 5 7 41.94 9.21
    9 5 7 56.11 9.08
    9 5 7 46.74 10.14
    9 5 8 16.4 6.28
    9 5 8 12.47 3.85
    9 5 9 1.8 2.61
    9 5 9 2.22 1.78
    9 5 10 -4.25 2.32
    9 5 11 1.7 1.74
    9 5 12 3.78 5.24
    9 5 13 0.08 2.79
    9 5 14 5.44 5.43
    9 5 15 -0.27 2.12
    9 5 16 4.03 4.18
    9 6 -8 2.47 4.13
    -9 -6 8 -4.59 4.53
    9 6 -7 -3.74 6.39
    -9 -6 7 4.43 4.18
    9 6 -6 10.25 6.21
    -9 -6 6 2.12 3.8
    9 6 -5 -5.2 4.86
    -9 -6 5 0.26 2.11
    9 6 -4 -0.45 2.9
    -9 -6 4 0.07 1.85
    9 6 -3 12.63 7.71
    -9 -6 3 5.33 3.85
    9 6 -2 21.89 9.35
    -9 -6 2 18.6 6.1
    9 6 -1 20.58 6.9
    9 6 -1 25.25 9.09
    -9 -6 1 21.21 6.74
    9 6 0 19.16 5.98
    9 6 0 18.52 8.08
    9 6 1 10.83 4.09
    9 6 1 17.58 6.58
    9 6 1 12.75 5.8
    9 6 2 9.24 3.39
    -9 -6 -2 16.15 4.27
    9 6 2 11.62 4.64
    9 6 2 24.39 8.59
    -9 -6 -3 10.73 2.94
    9 6 3 6.86 2.3
    9 6 3 6.55 3.75
    9 6 3 9.21 5.03
    9 6 4 -3.25 2.8
    9 6 4 1.35 2.08
    9 6 4 4.5 3.79
    9 6 5 0.04 3.84
    9 6 5 -0.18 2.19
    9 6 5 9.25 4.76
    9 6 6 -0.69 3.74
    9 6 6 -0.63 2.77
    9 6 6 2.04 1.93
    9 6 7 -4.01 3.66
    9 6 7 0.65 2.78
    9 6 7 1.31 1.39
    9 6 8 9.54 5.95
    9 6 8 -2.81 4.77
    9 6 8 6.35 3.33
    9 6 9 10.34 5.53
    9 6 9 10.42 4.63
    9 6 9 8.52 3.25
    9 6 10 6.46 3.9
    9 6 10 7.49 3.24
    9 6 11 2.22 3.88
    9 6 12 -1.14 3.18
    9 6 13 1.93 2.27
    9 6 14 -0.58 2.82
    9 6 15 0.41 2.22
    9 7 -8 9.93 8.13
    -9 -7 8 5.28 6.32
    9 7 -7 8.87 6.48
    -9 -7 7 -1.79 4.7
    9 7 -6 -0.19 5.13
    -9 -7 6 2.07 5.31
    9 7 -5 2.2 3.75
    -9 -7 5 3.4 3.35
    9 7 -4 9.04 6.19
    -9 -7 4 13.82 7.28
    9 7 -3 37.91 13.38
    -9 -7 3 14.94 6.9
    9 7 -2 12.45 8.57
    -9 -7 2 13.52 6.44
    9 7 -1 17.33 6.93
    9 7 -1 6.44 5.08
    -9 -7 1 12.41 5.79
    9 7 0 13.1 5.78
    9 7 0 14.98 8.24
    -9 -7 -1 30.25 6.54
    9 7 1 39.76 9.51
    9 7 1 23.54 7.82
    -9 -7 -2 35.56 6.49
    9 7 2 37.44 7.64
    9 7 2 40.54 10.28
    9 7 2 37.61 10.25
    9 7 3 48.75 10.74
    9 7 3 50.3 12.02
    -9 -7 -3 56.28 7.3
    9 7 3 55.98 9.91
    9 7 4 87.22 14.17
    9 7 4 81.07 14.22
    -9 -7 -4 85.52 8.08
    9 7 4 89.51 12.6
    9 7 5 39.2 8.84
    9 7 5 48.06 10.9
    9 7 5 32.04 8.6
    9 7 6 52.68 10.69
    9 7 6 65.1 12.41
    9 7 6 45.47 9.61
    9 7 7 74.17 12.4
    9 7 7 78.92 12.02
    9 7 7 80.37 13.8
    9 7 8 86.16 13.88
    9 7 8 72.32 10.93
    9 7 8 84.77 14.32
    9 7 9 103.81 15.92
    9 7 9 107.2 12.24
    9 7 9 121.26 16.62
    9 7 10 78.25 14.01
    9 7 10 89.77 14.54
    9 7 11 65.7 12.95
    9 7 11 45.63 10.8
    9 7 12 59.59 13.01
    9 7 13 36.84 10.15
    9 7 14 12.69 5.73
    9 7 15 7.51 5.04
    9 8 -7 2.74 6.06
    -9 -8 7 8.26 6.52
    9 8 -6 10.44 6.96
    -9 -8 6 9.46 6.55
    9 8 -5 6.85 6.78
    -9 -8 5 5.38 4.77
    9 8 -4 2.96 4.03
    -9 -8 4 17.6 7.44
    9 8 -3 5.93 5.82
    -9 -8 3 9.33 6.15
    9 8 -2 21.59 10.55
    -9 -8 2 26.64 8.82
    9 8 -1 7.27 4.59
    9 8 -1 8.53 7.43
    -9 -8 0 23.24 6.42
    9 8 0 24.33 7.75
    9 8 0 30.06 11.74
    -9 -8 -1 15.66 4.99
    9 8 1 26.66 8.32
    9 8 1 20.22 9.47
    -9 -8 -2 31.56 6.36
    9 8 2 37.1 7.99
    9 8 2 44.43 10.54
    9 8 2 31.66 10.09
    -9 -8 -3 30.22 6.13
    9 8 3 40.12 8.57
    9 8 3 37.94 10.08
    9 8 3 37.04 10.54
    -9 -8 -4 29.9 5.52
    9 8 4 28.32 7.66
    9 8 4 37.04 9.84
    9 8 4 25.77 7.83
    9 8 5 35.09 8.24
    9 8 5 41.42 10.1
    9 8 5 28.29 8.94
    9 8 6 36.67 9.06
    9 8 6 39.79 10.37
    9 8 6 35.14 8.77
    9 8 7 42.29 9.3
    9 8 7 49.78 11.54
    9 8 7 40.72 8.74
    9 8 8 26.29 7.79
    9 8 8 27.55 8.99
    9 8 8 24.23 6.76
    9 8 9 28.96 8.36
    9 8 9 30.41 8.59
    9 8 9 27.95 6.63
    9 8 10 10.84 4.82
    9 8 10 20.19 7.21
    9 8 11 10.45 4.56
    9 8 11 11.66 5.59
    9 8 12 9.9 5.45
    9 8 12 6.26 4.38
    9 8 13 3.47 3.34
    9 8 13 3.94 3.39
    9 8 14 -0.88 2.32
    9 8 15 -2.98 3.35
    9 9 -6 1.12 2.58
    -9 -9 6 4.78 6.6
    9 9 -5 -1.5 2.71
    -9 -9 5 -0.2 3.27
    9 9 -4 2.96 5.12
    -9 -9 4 13.39 7.22
    9 9 -3 -1.05 4.93
    -9 -9 3 8.87 5.96
    9 9 -2 8.85 3.77
    -9 -9 1 0.63 2.69
    9 9 -1 -3.4 5.86
    -9 -9 0 10.62 4.83
    9 9 0 8.51 5.5
    9 9 0 9.11 4.19
    -9 -9 -1 12.19 5.28
    9 9 1 5.56 4.17
    9 9 1 2.13 4.96
    -9 -9 -2 18.97 5.22
    9 9 2 20.47 6.52
    9 9 2 20.86 8.01
    9 9 2 11.65 5.92
    -9 -9 -3 16.12 4.53
    9 9 3 20.54 6.88
    9 9 3 11.25 6.51
    9 9 3 8.71 3.82
    -9 -9 -4 6.53 2.88
    9 9 4 8.04 4.57
    9 9 4 18.33 7.43
    9 9 5 15.45 6.36
    9 9 5 6.69 3.71
    9 9 6 2.46 3.11
    9 9 6 2 3.37
    9 9 7 0.65 2.94
    9 9 7 4.74 3.76
    9 9 7 1.39 2.77
    9 9 8 4.97 4.91
    9 9 8 0.37 2.47
    9 9 8 2.74 2.69
    9 9 9 -1.29 3.63
    9 9 9 1.11 3.36
    9 9 9 1.28 1.99
    9 9 10 -5.28 4.76
    9 9 10 11.43 5.2
    9 9 11 2.72 2.22
    9 9 11 7.51 4.8
    9 9 12 4.79 4.01
    9 9 12 -1.34 3.16
    9 9 13 -0.92 4.03
    9 9 13 3.24 3.52
    9 9 14 6.25 4.88
    9 9 14 2.13 4.05
    9 10 -5 -5.47 3.44
    -9 -10 5 6.28 5.55
    9 10 -4 3.58 5.02
    9 10 -3 11.17 6.86
    -9 -10 2 12.75 5.82
    9 10 -2 5 6.75
    -9 -10 1 7.57 4.51
    9 10 -1 -1.61 5.76
    -9 -10 0 19.36 6.57
    9 10 0 13.26 7.73
    9 10 0 15.15 8.07
    -9 -10 -1 30 7.63
    9 10 1 18.98 7.65
    -9 -10 -2 24.37 7.01
    9 10 2 23.17 7.66
    9 10 2 23.82 7.85
    -9 -10 -3 35.03 7.34
    9 10 3 34.14 8.91
    9 10 3 26.4 8.72
    -9 -10 -4 15.82 4.42
    9 10 4 24.9 7.96
    9 10 4 10.25 5.5
    9 10 5 21.72 6.51
    9 10 5 21.65 7.98
    9 10 6 18.35 6.81
    9 10 6 7.57 3.77
    9 10 7 16.44 6.56
    9 10 7 14.26 6.7
    9 10 8 4.01 3.04
    9 10 8 5.48 3.2
    9 10 9 14.92 6.21
    9 10 9 23.14 9.91
    9 10 9 7.48 4.89
    9 10 10 16.63 6.51
    9 10 10 16.26 6.33
    9 10 11 15.86 7.04
    9 10 11 9.04 5.82
    9 10 12 1.36 3.64
    9 10 12 7.88 4.17
    9 10 13 8.57 4.96
    9 10 13 7.45 4.05
    9 10 14 3.79 2.26
    -9 -11 5 1.45 2.39
    -9 -11 4 0.71 2.64
    9 11 -4 0.26 4.82
    -9 -11 3 -2.42 3.93
    9 11 -3 6.81 7.2
    -9 -11 2 5.48 4.82
    9 11 -2 6.48 8
    -9 -11 1 7.13 4.33
    9 11 -1 15.09 7.81
    -9 -11 0 8.88 4.8
    9 11 0 9.65 7.11
    -9 -11 -1 5.67 4.54
    9 11 1 7.51 5.07
    -9 -11 -2 2.1 2.63
    9 11 2 -2.05 2.56
    -9 -11 -3 2.13 1.83
    9 11 3 11.98 7.13
    9 11 4 13.86 5.99
    9 11 4 1.49 5.57
    9 11 5 12.55 6
    9 11 5 13.15 6.77
    9 11 6 20.14 7.39
    9 11 6 8.18 5.68
    9 11 7 24.9 8.49
    9 11 7 21.3 8.1
    9 11 8 9.66 4.48
    9 11 8 13.69 5.57
    9 11 9 17.3 7.86
    9 11 9 19.91 8.14
    9 11 10 8.83 6.59
    9 11 10 7.91 5.16
    9 11 11 8.19 5.36
    9 11 11 5.15 4.71
    9 11 12 2.33 2.72
    9 11 12 7.51 5.24
    9 11 13 -1.71 3.04
    9 11 13 8.52 5.62
    -9 -12 4 1.85 3.49
    -9 -12 3 5.01 2.67
    -9 -12 2 2.98 4.03
    9 12 -2 13.74 9.18
    -9 -12 1 0.59 2.81
    -9 -12 0 1.43 2.79
    9 12 0 -0.39 1.93
    -9 -12 -1 6.33 4.75
    9 12 1 -2.26 4.49
    -9 -12 -2 0.4 2.16
    9 12 2 7.02 4.94
    -9 -12 -3 0.07 2.2
    9 12 3 8.91 6.07
    9 12 4 16.43 7.76
    9 12 5 18.2 7.09
    9 12 5 13.25 5.18
    9 12 6 1.16 3.08
    9 12 6 -2.09 2.18
    9 12 7 2.55 3.28
    9 12 7 4.99 3.52
    9 12 8 3.35 3.63
    9 12 8 4.35 4.71
    9 12 9 5.85 4.16
    9 12 9 5.33 4.89
    9 12 10 0.3 2.61
    9 12 10 -2.27 4.32
    9 12 11 -0.31 3.85
    9 12 11 4.78 4.82
    9 12 12 -3.51 3.84
    9 12 12 2.14 4
    -9 -13 2 0.73 2.65
    -9 -13 1 5.64 4.51
    -9 -13 0 8.66 5.16
    9 13 0 7.2 5.15
    -9 -13 -1 8.45 4.63
    9 13 1 5.78 4.98
    -9 -13 -2 2.06 2.97
    9 13 2 19.87 9.59
    9 13 3 13.82 7.41
    9 13 4 0.18 2.61
    9 13 5 -2.06 1.97
    9 13 6 5.95 4.53
    9 13 6 10.69 5.56
    9 13 7 1.53 3.8
    9 13 7 5.72 4.4
    9 13 8 4.54 4.2
    9 13 8 4.5 3.49
    9 13 9 3.15 4.16
    9 13 9 0.01 2.87
    9 13 10 -0.22 2.1
    9 13 10 0.22 4.64
    -9 -14 1 3.63 3.87
    -9 -14 0 8.77 6.35
    -9 -14 -1 -1.56 2.8
    9 14 1 7.11 5.62
    9 14 2 -2.54 4.07
    9 14 3 6.37 4.16
    9 14 4 19.25 9.26
    9 14 5 7.48 6.16
    9 14 6 6.23 5.19
    9 14 6 1.26 2.98
    9 14 7 7.2 6
    9 14 7 7.29 5.1
    9 14 8 2.99 4.01
    -10 9 1 20.65 10.26
    -10 9 0 31.39 11.55
    -10 9 -1 41.72 15.12
    -10 9 -2 46.73 15.88
    10 -9 3 56.31 13.37
    -10 9 -3 91.45 21.96
    10 -9 4 54.36 13.62
    -10 9 -4 83.4 21.78
    10 -9 5 39.96 11.74
    -10 9 -5 63.31 18.3
    10 -9 6 39.46 12.22
    -10 9 -6 76.12 19.88
    -10 9 -7 44.93 15.24
    -10 9 -8 37.63 13.91
    -10 9 -9 23.77 10.79
    -10 8 4 21.32 9.35
    -10 8 3 31.43 12.23
    -10 8 2 21.14 9.18
    10 -8 -2 31.77 9.65
    -10 8 1 26.62 12.3
    -10 8 0 21.44 9.56
    -10 8 -1 50.81 16.07
    -10 8 -2 51.22 15.56
    10 -8 2 48.5 12.43
    10 -8 3 25.74 9.54
    -10 8 -3 43.36 14.76
    10 -8 4 21.02 7.91
    -10 8 -4 32.84 12.24
    10 -8 5 1.19 2.5
    -10 8 -5 17.66 10.65
    10 -8 6 0.6 2.55
    -10 8 -6 9.45 9.44
    10 -8 7 4.68 4.86
    -10 8 -7 17.47 8.46
    10 -8 8 3.7 4.33
    -10 8 -8 24.9 9.94
    -10 8 -9 7.95 5.47
    -10 7 5 12.86 7.87
    -10 7 4 33.83 12.26
    -10 7 3 23.95 9.97
    -10 7 2 14.68 8.28
    -10 7 1 27.51 11.3
    10 -7 -1 23.72 7.79
    -10 7 0 8.17 6
    10 -7 1 13.18 6.44
    -10 7 -1 11.17 10.13
    10 -7 2 2.96 2.89
    -10 7 -2 13.01 8.79
    10 -7 3 5.71 5.22
    -10 7 -3 3.56 6.5
    10 -7 4 2.51 2.62
    -10 7 -4 -4.24 6.28
    10 -7 5 9.09 5.29
    -10 7 -5 16.23 9.13
    10 -7 6 -0.98 3.64
    -10 7 -6 -0.87 4.44
    10 -7 7 4.41 3.61
    -10 7 -7 3.71 2.5
    10 -7 8 7.9 5.36
    -10 7 -8 2.89 2.68
    10 -7 9 4.33 6.18
    -10 7 -9 8.24 6.46
    10 -7 10 8.75 7.07
    -10 7 -10 -1.16 4.5
    -10 6 5 26.01 11.05
    10 -6 -5 23.03 8.64
    -10 6 4 50.65 14.69
    10 -6 -4 20.42 9.28
    -10 6 3 40.32 14.01
    10 -6 -3 33.32 11.37
    -10 6 2 64.87 16.58
    10 -6 -2 33.73 11.09
    -10 6 1 53.16 15.08
    10 -6 -1 35.06 11.5
    -10 6 0 56.25 15.5
    10 -6 0 40.82 11.13
    10 -6 1 63.33 13.01
    -10 6 -1 71.96 17.67
    10 -6 1 71.62 14.2
    10 -6 2 105.15 16.63
    -10 6 -2 109.22 21.56
    10 -6 3 96.13 16.99
    -10 6 -3 107.29 21.91
    10 -6 4 111.67 17.89
    -10 6 -4 160.21 26.31
    10 -6 5 100.15 17.39
    -10 6 -5 134.89 24.53
    10 -6 6 114.9 18.62
    -10 6 -6 158.24 26.3
    10 -6 7 85.54 16.41
    -10 6 -7 144.79 24.65
    10 -6 8 75.81 15.97
    -10 6 -8 108.66 21.23
    10 -6 9 69.65 14.96
    -10 6 -9 97.58 19.61
    10 -6 10 36.28 11
    -10 6 -10 58.57 15.59
    10 -6 11 31.1 10.31
    10 -5 -6 15.07 8.33
    -10 5 5 32.56 10.99
    10 -5 -5 18.87 8.08
    -10 5 4 20.5 9.25
    10 -5 -4 17.85 7.95
    -10 5 3 49.35 13.59
    10 -5 -3 32.67 11.1
    -10 5 2 46.57 13.21
    10 -5 -2 39.65 12.15
    -10 5 1 74.58 17.74
    10 -5 -1 57.36 12.74
    10 -5 0 51.56 11.2
    -10 5 0 65.41 16.21
    10 -5 0 64.13 13.94
    10 -5 1 82.34 14.12
    -10 5 -1 93.88 19.54
    10 -5 1 83.5 15.55
    10 -5 2 70.13 13.3
    -10 5 -2 87.19 18.68
    10 -5 2 84.8 14.55
    10 -5 3 132.62 18.58
    -10 5 -3 144.26 24.2
    10 -5 3 125.41 17.16
    10 -5 4 101.35 16.71
    -10 5 -4 125.25 22.88
    10 -5 5 95.63 16.2
    -10 5 -5 107.76 20.72
    10 -5 6 90.54 16.06
    -10 5 -6 107.32 21.05
    10 -5 7 69.56 14.34
    -10 5 -7 77.78 17.34
    10 -5 8 65.53 14.53
    -10 5 -8 79.78 17.28
    10 -5 9 31.39 10.67
    -10 5 -9 41.76 12.54
    -10 5 -10 43.69 12.16
    10 -5 10 22.91 9.31
    10 -5 11 5.32 5.12
    10 -5 12 11.62 6.39
    10 -4 -7 7.78 6.3
    10 -4 -6 22.08 9.43
    10 -4 -5 4.34 4.85
    -10 4 4 14.47 7.49
    10 -4 -4 12.56 6.66
    -10 4 3 20.49 7.58
    10 -4 -3 21.6 9.16
    -10 4 2 47.56 12.8
    10 -4 -2 19.78 7.14
    10 -4 -1 31.78 8.21
    -10 4 1 38.79 12.19
    10 -4 -1 37.85 10.07
    10 -4 0 29.21 8.14
    -10 4 0 36.55 12.24
    10 -4 0 35.95 9.31
    10 -4 1 35.67 8.85
    -10 4 -1 60.28 15.72
    10 -4 1 45.34 11.08
    10 -4 2 41.64 10.03
    -10 4 -2 43.54 13.69
    10 -4 2 47.01 10.9
    10 -4 3 14 5.13
    -10 4 -3 28.58 11.98
    10 -4 3 18.85 6.66
    10 -4 4 8.4 4.64
    -10 4 -4 15.12 7.76
    10 -4 4 5.72 3.77
    10 -4 5 0.38 2.4
    10 -4 5 -1.83 2.01
    10 -4 6 -3.35 4.07
    -10 4 -6 7.33 6.5
    10 -4 7 1.42 2.37
    -10 4 -7 -2.08 4.52
    10 -4 8 4.05 4.45
    -10 4 -8 10.94 6.39
    10 -4 9 1.54 4.2
    -10 4 -9 7.92 7.24
    10 -4 10 4.03 3.8
    10 -4 11 6.04 4.56
    10 -4 12 9.18 6.02
    10 -4 13 3.36 4.52
    10 -3 -7 16.31 8.18
    10 -3 -6 30.4 10.81
    10 -3 -5 32.83 10.92
    10 -3 -4 41.97 12.18
    -10 3 3 114.72 19.12
    10 -3 -3 75.4 15.22
    -10 3 2 119.73 19.81
    10 -3 -2 73.42 14.72
    10 -3 -1 70.07 10.91
    10 -3 -1 66.78 13.61
    10 -3 0 91.98 13.42
    10 -3 0 87.77 15.23
    10 -3 1 72.63 12.27
    -10 3 -1 104.05 19.34
    10 -3 1 86.41 14.73
    10 -3 2 101.17 15.07
    -10 3 -2 122 21.23
    10 -3 2 93.96 14.52
    10 -3 3 162.41 19.14
    -10 3 -3 191.12 26.28
    10 -3 3 146.13 17.67
    10 -3 4 153.95 19.1
    -10 3 -4 184.88 26.34
    10 -3 4 140.16 16.61
    10 -3 5 142.17 18.93
    -10 3 -5 167.87 25.01
    10 -3 5 122.92 15.07
    10 -3 6 152.72 20.11
    10 -3 6 122.53 14.28
    10 -3 7 183.25 22.13
    -10 3 -7 178.95 25.77
    10 -3 8 141.96 20.03
    10 -3 9 130.48 19.68
    10 -3 10 85.24 16.11
    10 -3 11 53.15 12.74
    10 -3 12 25.95 9.03
    10 -3 13 24.02 9.69
    10 -3 14 13.04 6.69
    10 -2 -8 4.47 4.77
    10 -2 -7 25.03 9.81
    10 -2 -6 30.8 10.36
    10 -2 -5 24.99 9.87
    10 -2 -4 43.66 11.87
    10 -2 -3 49.29 12.55
    10 -2 -2 49.21 12.33
    10 -2 -1 77.34 11.29
    10 -2 -1 50.67 11.85
    10 -2 0 207.34 19
    -10 2 0 221.99 26.72
    10 -2 0 201.9 22.81
    10 -2 1 143.48 16.22
    -10 2 -1 179.4 24
    10 -2 1 133.11 17.75
    10 -2 2 202.47 20.23
    -10 2 -2 259.55 29.79
    10 -2 2 201 21.2
    10 -2 3 205.38 20.99
    10 -2 3 233.45 21.92
    10 -2 4 282.32 25.46
    10 -2 4 299.29 23.52
    10 -2 5 259 24.76
    -10 2 -5 284.05 31.24
    10 -2 5 255.97 20.88
    10 -2 6 240.24 24.65
    10 -2 6 210.75 18.44
    10 -2 7 298.24 28.04
    10 -2 7 249.95 19.21
    10 -2 8 220 24.54
    10 -2 9 181.91 22.77
    10 -2 10 107.74 17.76
    10 -2 11 27.64 9.19
    10 -2 12 46.49 12.76
    10 -2 13 31.53 9.85
    10 -2 14 19.01 7.84
    10 -1 -8 10.72 7.09
    10 -1 -7 4.77 6.65
    10 -1 -6 36.06 11.77
    10 -1 -5 20.08 8.4
    10 -1 -4 39.44 10.65
    10 -1 -3 39.99 11.7
    10 -1 -2 64.14 13.76
    10 -1 -1 96.34 11.77
    10 -1 -1 95.69 15.73
    10 -1 0 32.53 7.08
    10 -1 0 44.93 10.51
    10 -1 1 62.76 10.35
    10 -1 1 48.57 10.52
    10 -1 2 65.58 11.35
    10 -1 2 65.85 11.7
    10 -1 3 83.63 13.44
    10 -1 3 87.71 13.39
    10 -1 4 46.44 10.3
    10 -1 4 47.48 9.22
    10 -1 5 47.17 10.2
    10 -1 5 49.91 8.97
    10 -1 6 27.59 8.76
    10 -1 6 14.41 4.94
    10 -1 7 1.38 2.98
    10 -1 7 4.98 3.02
    10 -1 8 -5.22 4.08
    10 -1 8 0.55 1.61
    10 -1 9 3.99 4.88
    10 -1 10 0.72 3.91
    10 -1 11 3.53 5.22
    10 -1 12 12.93 6.09
    10 -1 13 10.41 6.31
    10 -1 14 9.65 6.5
    10 -1 15 7.95 5.37
    10 0 -8 13 8.22
    -10 0 7 13.29 8.49
    10 0 -7 27.05 9.99
    10 0 -6 24.09 8.88
    -10 0 6 22.87 8.69
    10 0 -5 31.46 11.27
    -10 0 5 31.37 10
    10 0 -4 26.09 9.35
    10 0 -3 23.23 8.59
    10 0 -2 74.15 15.17
    10 0 -1 82.7 10.49
    10 0 -1 88.37 15.76
    10 0 0 92.11 11.62
    10 0 0 88.87 14.92
    10 0 1 98.89 12.85
    10 0 1 92.67 14.29
    10 0 2 109.75 14.03
    10 0 2 106.81 14.89
    10 0 3 164.36 17.95
    10 0 3 128.37 16.28
    10 0 4 106.08 15.29
    10 0 4 97.49 13.5
    10 0 5 93.08 14.37
    10 0 5 87.54 11.97
    10 0 6 63.76 12.53
    10 0 6 54.75 8.86
    10 0 7 78.34 14.18
    10 0 7 65.8 9.36
    10 0 8 78.55 14.22
    10 0 8 60.74 8.72
    10 0 9 110.8 17.29
    10 0 9 73.01 8.94
    10 0 10 59.22 12.87
    10 0 11 66.09 14.23
    10 0 12 44.62 11.36
    10 0 13 28.64 9.54
    10 0 14 16.11 7.08
    10 0 15 17.61 7.21
    -10 -1 9 -0.46 2.35
    -10 -1 8 -1.02 3.06
    10 1 -8 10.92 7.98
    -10 -1 7 13.37 8.11
    10 1 -7 24.12 9.43
    -10 -1 6 9.44 6.16
    10 1 -6 23.41 10.1
    -10 -1 5 20.35 8.54
    10 1 -5 22.38 9.8
    -10 -1 4 33.78 9.29
    10 1 -4 42.5 12.04
    -10 -1 3 78.31 13.62
    10 1 -3 93.15 17.49
    10 1 -2 87.44 15.92
    10 1 -1 158.41 21.35
    10 1 0 169.12 14.94
    10 1 0 182.77 21.62
    10 1 1 255.48 19.91
    10 1 1 230.46 23.32
    10 1 2 292.94 22.49
    10 1 2 272.48 24.26
    10 1 3 308.03 24.65
    10 1 3 287.11 24.08
    10 1 4 371.81 27.92
    10 1 4 319.41 23.82
    10 1 5 419.15 31
    10 1 5 383.75 24.95
    10 1 6 423.18 31.57
    10 1 6 371.85 23.26
    10 1 7 510.29 35.77
    10 1 7 403.07 22.86
    10 1 8 555.05 37.69
    10 1 8 418.55 21.93
    10 1 9 502.44 36.5
    10 1 9 399.57 19.98
    10 1 10 348.24 30.88
    10 1 11 148.59 20.78
    10 1 12 85.1 15.24
    10 1 13 74.49 14.81
    10 1 14 56.05 12.55
    10 1 15 27.84 8.76
    -10 -2 9 2.15 4.13
    -10 -2 8 1.78 3.5
    10 2 -8 14.87 7.71
    -10 -2 7 7.9 6.34
    10 2 -7 20.23 9.19
    -10 -2 6 15.51 7.55
    10 2 -6 42.81 13.29
    -10 -2 5 26.33 8.45
    10 2 -5 23.76 9.38
    -10 -2 4 32.82 9.1
    10 2 -4 23.97 8.89
    -10 -2 3 52.98 11.01
    10 2 -3 53.41 13.53
    -10 -2 2 86.57 12.74
    10 2 -2 91.64 16.83
    10 2 -1 103.91 17.56
    10 2 0 100.14 11.03
    10 2 0 102.14 16.81
    10 2 1 138.91 14.33
    10 2 1 121.86 18.26
    10 2 2 109.19 13.59
    10 2 2 93.27 14.55
    10 2 3 145.43 16.55
    10 2 3 146.15 17.25
    10 2 4 209.45 20.86
    10 2 4 194.56 19.17
    10 2 5 206.62 21.38
    10 2 5 224.88 19.49
    10 2 6 138.31 17.82
    10 2 6 120.16 13.43
    10 2 7 98.87 15.13
    10 2 7 83.14 10.33
    10 2 8 59.38 11.72
    10 2 8 54.81 7.92
    10 2 9 4.61 2.96
    10 2 9 4.72 2.08
    10 2 10 2.52 2.57
    10 2 11 3.22 3.66
    10 2 12 7.52 4.34
    10 2 13 17.79 7.35
    10 2 14 3.52 3.62
    10 2 15 3.33 3.4
    10 2 16 3.91 4.33
    -10 -3 8 0 2.65
    10 3 -8 18.14 10.32
    -10 -3 7 7.11 5.22
    10 3 -7 8.5 6.2
    -10 -3 6 9.55 6.92
    10 3 -6 19.28 8.65
    -10 -3 5 21.43 8.2
    10 3 -5 24.04 10.2
    -10 -3 4 36.46 9.67
    10 3 -4 35.67 10.94
    -10 -3 3 40.78 9.54
    10 3 -3 45.42 12.22
    -10 -3 2 55.9 10.03
    10 3 -2 42.72 11.18
    10 3 -1 54.16 12.85
    -10 -3 1 58.56 9.3
    10 3 0 73.45 14.38
    10 3 1 126.67 13.43
    10 3 1 103.99 16.36
    10 3 2 110.52 13.65
    10 3 2 82.73 14.47
    10 3 3 112.19 14.9
    10 3 3 94.13 14.09
    10 3 4 97.98 14.12
    10 3 4 86.78 13.04
    10 3 5 77.18 12.78
    10 3 5 89.28 12.87
    10 3 6 23.57 7.56
    10 3 6 20.4 5.75
    10 3 7 4.87 4.67
    10 3 7 7.24 2.9
    10 3 8 37.93 9.38
    10 3 8 35.82 6.5
    10 3 9 5.5 2.3
    10 3 9 4.73 2.22
    10 3 10 20.12 7.32
    10 3 11 14.56 7.05
    10 3 12 21.19 7.73
    10 3 13 20.36 7.47
    10 3 14 6.74 5.27
    10 3 15 14.28 7.47
    10 3 16 4.02 5.27
    -10 -4 8 3.76 4.17
    10 4 -8 11.32 7.58
    -10 -4 7 11.01 6.14
    10 4 -7 17.25 10.52
    -10 -4 6 17.37 8.66
    10 4 -6 27.09 11.14
    -10 -4 5 13.53 6.7
    10 4 -5 17.3 8.15
    -10 -4 4 33.74 9.6
    10 4 -4 54 14.06
    10 4 -3 73.15 16.53
    -10 -4 3 68.42 12.31
    -10 -4 2 90.98 13.11
    10 4 -2 96.46 18.41
    -10 -4 1 139.43 14.99
    10 4 -1 127.98 20.17
    -10 -4 0 173.56 15.33
    10 4 0 157.15 22.12
    10 4 1 139.03 14
    10 4 1 111.67 17.25
    10 4 2 212.36 18.94
    10 4 2 198.86 22.69
    10 4 3 196.56 19.34
    10 4 3 202.02 21.52
    10 4 4 264.14 23.66
    10 4 4 276.44 24.31
    10 4 4 281.23 22.62
    10 4 5 240.63 23.02
    10 4 5 241.65 21.29
    10 4 5 221.05 21.34
    10 4 6 348.95 28.39
    10 4 6 355.83 24.79
    10 4 6 323.49 26.55
    10 4 7 291.89 26.71
    10 4 7 317.57 21.8
    10 4 7 268.73 25.2
    10 4 8 204.88 23.09
    10 4 8 225.87 16.95
    10 4 8 218.33 23.19
    10 4 9 362.97 30.41
    10 4 9 337.18 18.78
    10 4 9 350.77 30.17
    10 4 10 306.9 28.18
    10 4 10 301.26 28.46
    10 4 11 253.25 26.41
    10 4 11 235.48 25.74
    10 4 12 133.64 19.01
    10 4 13 99.69 16.87
    10 4 14 75.44 14.54
    10 4 15 34.67 10.31
    -10 -5 8 2.61 4.24
    -10 -5 7 12.67 6.97
    10 5 -7 16.09 8.97
    10 5 -6 7.66 4.82
    -10 -5 6 9.92 6.24
    10 5 -5 14.77 7.94
    -10 -5 5 7.9 5.59
    10 5 -4 26.42 9.62
    -10 -5 4 18.95 7.78
    10 5 -3 34.8 11.04
    -10 -5 3 46.57 10.31
    10 5 -2 54.81 14.73
    -10 -5 2 51.39 10.17
    -10 -5 1 93.18 12.83
    10 5 -1 103.04 18.76
    -10 -5 0 115.85 13.39
    10 5 0 99.38 17.98
    10 5 1 115.64 19.29
    10 5 2 133.01 15.24
    10 5 2 133.8 19.57
    10 5 3 145.44 16.84
    10 5 3 148.13 20.01
    10 5 3 149.55 15.98
    10 5 4 160.9 18.52
    10 5 4 174.86 20.01
    10 5 4 176.77 18.28
    10 5 5 120.25 16.58
    10 5 5 120.58 15.85
    10 5 5 116.78 15.64
    10 5 6 193.22 21.02
    10 5 6 207.83 19.51
    10 5 6 203.59 21.3
    10 5 7 126.31 14.33
    10 5 7 153.02 18.91
    10 5 8 123.15 13.15
    10 5 8 124.96 17.79
    10 5 9 130.55 12.38
    10 5 9 129.67 18.27
    10 5 10 77.93 14.22
    10 5 11 42.36 11.13
    10 5 12 9.84 4.07
    10 5 13 18.89 7.66
    10 5 13 13.09 6.26
    10 5 14 17.06 7.14
    10 5 14 4.49 4.4
    10 5 15 12.06 6.43
    10 6 -7 19.43 10.47
    -10 -6 7 4.26 3.73
    10 6 -6 4.86 6.4
    -10 -6 6 2.8 5.25
    10 6 -5 21.98 9.23
    -10 -6 5 25.23 9.27
    10 6 -4 12.51 7.71
    -10 -6 4 25.41 8.45
    10 6 -3 51 15.24
    -10 -6 3 23.26 7.38
    10 6 -2 52.47 14.65
    -10 -6 2 52.85 10.66
    10 6 -1 47.6 13.76
    -10 -6 1 54.58 10.27
    10 6 0 69.06 15.59
    10 6 1 80.47 13.85
    10 6 1 75.17 16.01
    10 6 2 72.6 11.37
    10 6 2 62.04 12.72
    10 6 2 64.78 14.55
    10 6 3 68.79 12.33
    10 6 3 70.7 13.03
    10 6 3 66.5 13.34
    10 6 3 76.27 11.67
    10 6 4 80.61 14.22
    10 6 4 77.7 14.19
    10 6 4 80.73 12.64
    10 6 5 132.89 18.34
    10 6 5 137.36 17.61
    10 6 5 119.59 15.74
    10 6 6 75.28 12.37
    10 6 6 70.33 13.76
    10 6 6 87.43 13.91
    10 6 7 75.6 13.31
    10 6 7 60.86 10.69
    10 6 7 52.23 11.57
    10 6 8 33.6 8.74
    10 6 8 32.61 9.46
    10 6 8 39.93 7.85
    10 6 9 16.09 6.14
    10 6 9 19.94 5.18
    10 6 10 10.08 5.73
    10 6 11 3.36 3.69
    10 6 12 1.2 3.02
    10 6 13 -0.19 3.37
    10 6 14 9.22 6.7
    10 6 15 19.58 8.86
    -10 -7 7 6.71 6.19
    10 7 -6 16.53 9.89
    -10 -7 6 10.2 7.26
    10 7 -5 25.42 10.49
    -10 -7 5 15.8 8.17
    10 7 -4 24.78 10.87
    -10 -7 4 16.05 7.11
    10 7 -3 36.63 13.92
    -10 -7 3 41.03 10.63
    10 7 -2 43.27 13.66
    -10 -7 2 51.2 11.12
    10 7 -1 86.99 19.16
    10 7 0 102.68 15.51
    10 7 0 119.43 21.33
    10 7 1 121.09 17.44
    10 7 1 91.8 18.48
    -10 -7 -1 114.57 13.04
    10 7 2 103.65 14.4
    10 7 2 135.39 18.46
    10 7 2 135.25 21.21
    10 7 3 137.53 18.8
    10 7 3 142.94 20.33
    10 7 3 137.4 15.98
    10 7 4 164.39 20.65
    10 7 4 182.37 22.25
    10 7 4 153.05 17.36
    10 7 5 174.34 21.47
    10 7 5 139.01 18.61
    10 7 5 155.07 17.99
    10 7 6 148.3 19.79
    10 7 6 158.37 18.8
    10 7 6 168.66 19.49
    10 7 7 129.02 18.61
    10 7 7 133.97 16.41
    10 7 7 105.85 15.54
    10 7 8 96.28 12.8
    10 7 8 96.54 15.85
    10 7 8 95.41 15.43
    10 7 9 106.78 16.96
    10 7 9 94.62 11.93
    10 7 9 93.47 15.42
    10 7 10 89.28 15.7
    10 7 10 88.17 15.09
    10 7 11 121.48 18.61
    10 7 12 109.75 18.16
    10 7 13 97.17 17.21
    10 7 14 44.3 11.95
    10 7 15 29.36 9.84
    -10 -8 6 16 8.55
    10 8 -5 15.15 9.84
    -10 -8 5 9.19 5.51
    10 8 -4 23.73 10.65
    -10 -8 4 15.92 7.99
    10 8 -3 34.31 12.98
    -10 -8 3 30.83 9.8
    10 8 -2 40.09 14.51
    10 8 -1 42.99 13.91
    -10 -8 0 67.46 11.47
    10 8 0 81.87 14.37
    10 8 0 67.4 16.26
    10 8 1 50.87 11.11
    10 8 1 72.51 16.23
    10 8 2 69.35 13.6
    10 8 2 67.61 15.74
    10 8 3 95.03 16.06
    10 8 3 77.84 15.69
    10 8 3 92.23 13.47
    10 8 4 101.55 16.78
    10 8 4 99.83 17.54
    10 8 4 100.35 14.35
    10 8 5 110.27 17.43
    10 8 5 81.57 15.25
    10 8 5 102.65 15.05
    10 8 6 76.11 14.53
    10 8 6 79.9 14.1
    10 8 6 84.27 13.9
    10 8 7 82.2 14.07
    10 8 7 82.75 13.83
    10 8 7 74.04 14.21
    10 8 8 77.44 13.74
    10 8 8 94.37 13.6
    10 8 8 90.21 15.66
    10 8 9 88.42 15.08
    10 8 9 104.92 16.75
    10 8 9 109.39 13.82
    10 8 10 104.44 17.42
    10 8 10 108.15 17.06
    10 8 11 68.24 13.88
    10 8 11 65.7 13.46
    10 8 12 51.25 12.64
    10 8 12 45.54 11.06
    10 8 13 24.07 9.17
    10 8 14 10.79 6.49
    -10 -9 5 12.06 7.81
    10 9 -4 5.6 7.87
    -10 -9 4 10.14 6.62
    10 9 -3 20.19 10.53
    10 9 -2 17.23 10.21
    -10 -9 1 28.67 8.25
    10 9 -1 25.1 11.6
    -10 -9 0 25.96 7.61
    10 9 0 30.85 9.18
    10 9 0 26.26 10.47
    10 9 1 38.91 11.01
    10 9 1 24.78 10.43
    10 9 2 57.9 13.04
    10 9 2 74.48 17.18
    10 9 3 23.16 8.51
    10 9 3 18.2 7.47
    10 9 4 42.34 9.65
    10 9 4 52.32 12.42
    10 9 4 38.42 11.69
    10 9 5 51.39 10.68
    10 9 5 54.51 12.85
    10 9 5 49.21 12.04
    10 9 6 44.7 10.58
    10 9 6 54.38 13.13
    10 9 6 52.4 12.19
    10 9 7 57.03 11.66
    10 9 7 56.37 13.01
    10 9 7 54.62 11.8
    10 9 8 52 11.59
    10 9 8 51.12 12.3
    10 9 8 47.23 10.41
    10 9 9 15.09 6.38
    10 9 9 20.28 8.21
    10 9 9 14.92 5.54
    10 9 10 19.56 7.1
    10 9 10 20.55 7.59
    10 9 11 -2.21 3.01
    10 9 11 12.47 7.91
    10 9 12 2.73 2.83
    10 9 12 8.33 5.44
    10 9 13 -4.81 3.8
    10 9 13 4.1 5.26
    10 9 14 5.12 5.21
    10 10 -3 2.78 3.11
    -10 -10 2 10.55 5.23
    10 10 -2 24.41 11.78
    -10 -10 1 15.32 6.35
    10 10 -1 9.81 7.83
    -10 -10 0 18.85 6.59
    10 10 0 28.64 11.56
    10 10 1 39.15 10.69
    10 10 1 34.18 13.07
    10 10 2 31.67 10.48
    10 10 2 32.8 11.35
    10 10 3 44.79 11.4
    10 10 3 32.8 12.91
    10 10 4 45.65 10.47
    10 10 4 41.8 11.2
    10 10 4 38.27 11.13
    10 10 5 60.41 12.26
    10 10 5 72.72 15.18
    10 10 5 45.14 12.42
    10 10 6 47.81 10.79
    10 10 6 69.54 14.86
    10 10 6 43.83 11.25
    10 10 7 65.71 12.95
    10 10 7 61.65 13.95
    10 10 7 58.24 12.87
    10 10 8 38.42 9.97
    10 10 8 51.58 12.63
    10 10 8 36.88 9.75
    10 10 9 35.82 9.68
    10 10 9 34.89 10.59
    10 10 10 16.68 6.88
    10 10 10 13.4 5.96
    10 10 11 17.51 7.29
    10 10 11 27.01 9.22
    10 10 12 22.18 7.91
    10 10 12 23.23 8.35
    10 10 13 16.94 7.69
    10 10 13 20.76 7.62
    -10 -11 4 6.78 5.48
    -10 -11 3 11.14 5.64
    -10 -11 2 11.52 5.95
    10 11 -2 13.28 9.2
    -10 -11 1 9.48 5.3
    10 11 -1 4.36 5.47
    10 11 0 39.03 13.1
    10 11 1 34.73 11.3
    10 11 1 42.2 14.62
    10 11 2 43.44 11.98
    10 11 2 39.29 13.06
    10 11 3 73.5 15.73
    10 11 3 47.05 15.71
    10 11 4 63.28 12.91
    10 11 4 54.38 13.3
    10 11 4 57.21 15.11
    10 11 5 77.32 14.26
    10 11 5 63.43 14.45
    10 11 5 42.63 12.32
    10 11 6 61.27 13.03
    10 11 6 71.01 15.49
    10 11 6 64.18 14.92
    10 11 7 45.98 11.16
    10 11 7 44.96 12.02
    10 11 7 36.35 11.17
    10 11 8 39.25 10.41
    10 11 8 49.38 12.32
    10 11 8 31.8 9.45
    10 11 9 40.85 10.86
    10 11 9 57.9 14.02
    10 11 10 36.45 11.17
    10 11 10 39.88 11.35
    10 11 11 41.5 11.18
    10 11 11 44.98 11.56
    10 11 12 21.71 7.91
    10 11 12 32.36 10.14
    -10 -12 3 8.56 5.25
    10 12 0 30.37 14.2
    10 12 1 29.42 9.94
    10 12 1 22.46 10.13
    10 12 2 18.07 7.95
    10 12 2 24.22 9.83
    10 12 3 33.71 11.01
    10 12 4 18.37 7.37
    10 12 4 25.51 9.75
    10 12 5 30.35 9.25
    10 12 5 20.22 8.75
    10 12 6 23.65 8.33
    10 12 6 27.18 10.17
    10 12 7 33.58 10.07
    10 12 7 38.64 11.72
    10 12 8 26.54 9.57
    10 12 8 26.84 9.89
    10 12 9 23.01 8.51
    10 12 9 32.36 11.84
    10 12 10 23.11 7.69
    10 12 10 10.16 6.34
    10 12 11 20.77 7.13
    10 12 11 19.31 8.8
    10 13 1 26.6 10.18
    10 13 2 8.89 6.53
    10 13 3 10.13 6.44
    10 13 4 14.57 7.64
    10 13 5 16.73 6.67
    10 13 5 25.62 9.55
    10 13 6 25.91 8.98
    10 13 6 27.36 10.23
    10 13 7 12.1 7.02
    10 13 7 15.9 7.17
    10 13 8 25.12 8.3
    10 13 8 21.48 9.3
    10 13 9 2.97 2.98
    10 13 9 22.94 9.12
    10 13 10 13.9 7.08
    10 14 2 12.5 7.07
    10 14 3 20.55 10.18
    10 14 4 8.58 6.97
    10 14 5 10.22 5.44
    10 14 5 6.89 5.85
    10 14 6 20.58 8.23
    10 14 7 14.34 7.49
    10 14 8 8.52 5.69
    -11 8 -1 -0.68 4.58
    -11 8 -2 14.75 9.47
    11 -8 3 14.68 7.07
    -11 8 -3 27.37 12.29
    11 -8 4 9.03 5.4
    -11 8 -4 20.53 11.59
    11 -8 5 6.46 5.26
    -11 8 -5 7.91 6.43
    -11 8 -6 13.91 9.4
    -11 8 -7 5 5.95
    -11 8 -8 -4.51 7.3
    -11 7 3 3.94 6.51
    -11 7 2 16.28 10.33
    -11 7 1 6.11 5.36
    -11 7 0 6.76 4.93
    -11 7 -1 9.78 7.8
    11 -7 2 4.72 3.63
    -11 7 -2 -2.45 4.56
    11 -7 3 -0.28 2.56
    -11 7 -3 0.78 3.85
    11 -7 4 1.82 4.46
    -11 7 -4 -7.98 8.24
    11 -7 5 0.51 2.84
    -11 7 -5 4.77 6.23
    11 -7 6 -4.18 3.73
    -11 7 -6 0.71 5.26
    11 -7 7 -0.71 4.11
    -11 7 -7 -6.77 2.63
    11 -7 8 -4.55 4.41
    -11 7 -8 12.99 8.45
    -11 7 -9 8.46 8.1
    -11 7 -10 -0.37 3.41
    -11 6 5 15.29 9.06
    -11 6 4 9.25 7.69
    -11 6 3 7.91 6.02
    11 -6 -3 5.28 6.53
    -11 6 2 12.02 8.5
    11 -6 -2 10.17 6.88
    -11 6 1 28.64 11.41
    11 -6 -1 12.66 7.04
    -11 6 0 39.37 14
    11 -6 0 18.6 8.43
    11 -6 1 24.51 7.8
    -11 6 -1 27.12 11.87
    11 -6 1 15.94 6.87
    11 -6 2 17.63 7.29
    -11 6 -2 21.83 10.88
    11 -6 3 14 6.52
    -11 6 -3 12.63 9.47
    11 -6 4 21.95 8.35
    -11 6 -4 9.64 8.04
    11 -6 5 30.71 10.21
    -11 6 -5 37.55 13.11
    11 -6 6 57.09 13.85
    -11 6 -6 67.81 18.31
    11 -6 7 25.94 9.16
    -11 6 -7 68.13 18.57
    11 -6 8 53.53 14.48
    -11 6 -8 67.47 18.14
    11 -6 9 20.55 9.87
    -11 6 -9 35.45 12.35
    11 -6 10 21.67 9.56
    -11 6 -10 9.08 6.3
    -11 5 4 12.43 7.85
    11 -5 -4 4.33 4
    -11 5 3 29.43 12.37
    11 -5 -3 22.48 8.71
    -11 5 2 17.12 8.68
    11 -5 -2 13.4 7.61
    -11 5 1 12.05 7.1
    11 -5 -1 21.07 7.96
    11 -5 0 25.67 8.16
    -11 5 0 23.22 10.73
    11 -5 0 11.69 5.67
    11 -5 1 20.33 7.34
    11 -5 1 17.86 7.95
    11 -5 2 24.85 8.94
    -11 5 -2 42.98 14.38
    11 -5 2 39.03 10.44
    11 -5 3 50.13 11.75
    -11 5 -3 43.77 14.71
    11 -5 3 60.79 12.8
    11 -5 4 34.48 10.81
    -11 5 -4 33.85 12.69
    11 -5 5 73.95 14.78
    -11 5 -5 62.42 17.19
    11 -5 6 52.49 12.79
    -11 5 -6 69.36 18.23
    11 -5 7 41.6 11.41
    -11 5 -7 40.09 14.25
    11 -5 8 3.34 4.61
    -11 5 -8 25.76 10.63
    11 -5 9 12.76 6.66
    -11 5 -9 10.42 5.23
    11 -5 10 16.3 6.5
    11 -5 11 2.4 4.33
    11 -4 -5 6.25 4.77
    11 -4 -4 7.78 6.31
    -11 4 3 8.31 6.88
    11 -4 -3 -1.1 4.45
    -11 4 2 14.46 8.09
    11 -4 -2 2.12 3.5
    -11 4 1 14.34 8.86
    11 -4 -1 -0.57 4.21
    11 -4 0 13.96 5.29
    -11 4 0 22.39 10.46
    11 -4 0 16.1 7.08
    11 -4 1 10.72 5.5
    -11 4 -1 8.31 6.12
    11 -4 1 17.37 7.54
    11 -4 2 16.52 7.04
    -11 4 -2 7.12 5.6
    11 -4 2 11.94 5.38
    11 -4 3 13.48 6.55
    -11 4 -3 11.24 7.39
    11 -4 3 4.65 3.97
    11 -4 4 6.98 4.15
    -11 4 -4 8.84 7.04
    11 -4 4 2.5 3.4
    11 -4 5 1.24 2.85
    -11 4 -5 4.15 6.15
    11 -4 5 2.28 1.8
    11 -4 6 10.1 4.49
    -11 4 -6 6.17 5.92
    11 -4 7 6.59 5.21
    -11 4 -7 1.39 2.87
    11 -4 8 7.01 3.2
    -11 4 -8 3.29 4.57
    11 -4 9 -6.17 5.02
    11 -4 10 1.39 3.11
    11 -4 11 1.93 4.14
    11 -4 12 0.69 3.75
    11 -3 -5 6.21 4.91
    11 -3 -4 12.07 7.36
    11 -3 -3 3.94 5.39
    11 -3 -2 4.08 5.31
    11 -3 -1 5.36 3.58
    11 -3 -1 3.74 4.5
    11 -3 0 17.3 6.11
    -11 3 0 21.9 10.05
    11 -3 0 9.9 4.62
    11 -3 1 24.23 6.89
    -11 3 -1 42.37 13.2
    11 -3 1 25.71 7.83
    11 -3 2 18.79 7.03
    -11 3 -2 33.03 12.67
    11 -3 2 34.17 9.6
    11 -3 3 15.66 5.72
    -11 3 -3 21.47 9.29
    11 -3 3 26.98 8.2
    11 -3 4 21.07 7.19
    -11 3 -4 26.76 11.09
    11 -3 4 15.25 5.87
    11 -3 5 12.19 6.36
    -11 3 -5 24.07 10.33
    11 -3 5 15.02 5.67
    11 -3 6 17.11 7.47
    -11 3 -6 15.96 8.24
    11 -3 6 25.07 7.28
    11 -3 7 28.83 10.13
    11 -3 8 31.16 9.91
    11 -3 9 37.36 10.75
    11 -3 10 28.97 9.11
    11 -3 11 33.08 10.39
    11 -3 12 25.01 9.24
    11 -3 13 12.23 7.07
    11 -2 -6 4.49 4.31
    11 -2 -5 1.37 2.81
    11 -2 -4 4.21 4.18
    11 -2 -3 22.3 9.92
    11 -2 -2 14.84 7.13
    11 -2 -1 36.81 10.66
    11 -2 0 59.44 10.39
    11 -2 0 45.25 11.3
    11 -2 1 26.34 7.06
    11 -2 1 26.68 8.23
    11 -2 2 67.29 11.96
    11 -2 2 57.33 11.98
    11 -2 3 66.57 12.65
    11 -2 3 68.7 12.47
    11 -2 4 91.97 15.3
    11 -2 4 91.7 14.18
    11 -2 5 86.94 15.4
    11 -2 5 90.85 13.51
    11 -2 6 162.88 20.78
    11 -2 6 126 15.56
    11 -2 7 185.72 22.9
    11 -2 7 140.54 15.26
    11 -2 8 118.29 19
    11 -2 8 97.53 12.34
    11 -2 9 114.07 18.71
    11 -2 10 74.72 15.22
    11 -2 11 41.35 11.75
    11 -2 12 43.13 12.42
    11 -2 13 17.16 7.85
    11 -1 -6 1.9 2.53
    11 -1 -5 12.28 7.4
    11 -1 -4 21.14 10.06
    11 -1 -3 15.33 8.14
    11 -1 -2 9.64 6.84
    11 -1 -1 10.94 5.03
    11 -1 0 14.16 4.76
    11 -1 0 12.65 5.86
    11 -1 1 34.75 8.19
    11 -1 1 32.51 9.26
    11 -1 2 39.71 9.31
    11 -1 2 28.46 8.38
    11 -1 3 29.66 8.41
    11 -1 3 25.5 7.32
    11 -1 4 18.54 6.66
    11 -1 4 14.09 4.88
    11 -1 5 25.03 8.18
    11 -1 5 14.97 6.05
    11 -1 6 18.06 6.44
    11 -1 6 13.01 5.05
    11 -1 7 7.33 5.38
    11 -1 7 9.64 4
    11 -1 8 -2.15 3.52
    11 -1 8 -0.63 2.14
    11 -1 9 3.89 5.04
    11 -1 9 1.48 1.12
    11 -1 10 12.51 7.61
    11 -1 11 3.65 3.5
    11 -1 12 -3.66 4.87
    11 -1 13 8.91 6.31
    11 -1 14 4.67 5.39
    11 0 -6 0.08 4.32
    11 0 -5 -0.08 4.24
    11 0 -4 0.75 3.8
    11 0 -3 2.27 2.15
    11 0 -2 26.9 9.38
    11 0 -1 12.84 7.38
    11 0 0 26.73 6.65
    11 0 0 31.49 9.52
    11 0 1 39.06 8.34
    11 0 1 29.85 9.46
    11 0 2 36.19 8.56
    11 0 2 31.4 8.5
    11 0 3 28.39 7.8
    11 0 3 26.23 7.07
    11 0 4 21.81 6.88
    11 0 4 16.65 6.68
    11 0 5 39.74 10.05
    11 0 5 31.46 7.53
    11 0 6 15.3 6.28
    11 0 6 15.13 5.01
    11 0 7 7.02 2.22
    11 0 7 9.21 3.5
    11 0 8 6.6 3.48
    11 0 8 5.99 3.35
    11 0 9 7.54 4.73
    11 0 9 1.38 1.82
    11 0 10 9.48 7.42
    11 0 11 18.32 7.87
    11 0 12 3.61 2.16
    11 0 13 5.07 5.04
    11 0 14 -0.77 3.32
    11 1 -7 1.28 5.21
    11 1 -6 3.65 2.53
    11 1 -5 1.7 4.37
    11 1 -4 12.07 8.24
    11 1 -3 22.88 9.35
    11 1 -2 25.49 9.52
    11 1 -1 17.57 7.59
    11 1 0 25.99 8.59
    11 1 1 67.38 10.48
    11 1 1 69.68 13.32
    11 1 2 84.86 12.65
    11 1 2 72.86 13.49
    11 1 3 100.26 14.27
    11 1 3 113.52 16.06
    11 1 4 103.04 15.06
    11 1 4 108.11 15.15
    11 1 5 109.56 16.27
    11 1 5 91.71 13.13
    11 1 6 124.35 17.93
    11 1 6 100.06 13.06
    11 1 7 160.65 20.82
    11 1 7 130.26 13.85
    11 1 8 173.51 22.11
    11 1 8 148 14.02
    11 1 9 158.98 21.79
    11 1 9 135.76 12.67
    11 1 10 167.53 22.34
    11 1 11 116.13 19.04
    11 1 12 59.18 13.63
    11 1 13 55.35 13.14
    11 1 14 23.2 8.36
    11 1 15 8.25 5.57
    11 2 -6 8.02 7.43
    11 2 -5 1.08 2.23
    11 2 -4 9.33 7.65
    11 2 -3 8.11 6.6
    11 2 -2 14.92 7.45
    11 2 -1 23.87 9.39
    11 2 0 28.31 9.15
    11 2 1 39.62 7.93
    11 2 1 42.01 11.04
    11 2 2 24.02 6.61
    11 2 2 35.24 9.41
    11 2 3 26.33 7.29
    11 2 3 32.99 8.55
    11 2 4 17.78 6.16
    11 2 4 12.27 4.98
    11 2 5 18.79 7.08
    11 2 5 8.96 4.61
    11 2 6 19.79 8.02
    11 2 6 15.78 5.33
    11 2 7 28.61 9.13
    11 2 7 20.37 5.89
    11 2 8 18.15 7.54
    11 2 8 11.64 3.93
    11 2 9 4.33 3.87
    11 2 9 6.5 3.02
    11 2 10 -5.89 5.56
    11 2 11 -2.52 4.35
    11 2 12 -2.7 4.26
    11 2 13 3.71 4.04
    11 2 14 6.74 5.39
    11 2 15 5.63 5.21
    11 3 -6 4.25 6.03
    11 3 -5 12.16 8.21
    11 3 -4 5.67 3.97
    11 3 -3 23.92 9.97
    11 3 -2 14.84 7.5
    11 3 -1 24.34 8.65
    11 3 0 27.65 9.51
    11 3 1 21.15 8.03
    11 3 2 13.27 4.1
    11 3 2 18 7.71
    11 3 3 24.84 7.32
    11 3 3 19.03 5.76
    11 3 4 27.8 8.01
    11 3 4 20.26 6.55
    11 3 5 30.84 8.43
    11 3 5 30.75 8.36
    11 3 6 31.96 9.22
    11 3 6 24.32 6.61
    11 3 7 31.6 8.94
    11 3 7 34.8 7.36
    11 3 8 16.64 6.77
    11 3 8 27.53 6.08
    11 3 9 -1.02 4.2
    11 3 9 2.66 1.87
    11 3 10 2.19 3.17
    11 3 11 2.34 2.43
    11 3 12 5.7 4.57
    11 3 13 1.24 3.6
    11 3 14 7.12 5.72
    11 3 15 3.52 2.58
    11 4 -6 5.04 6.52
    11 4 -5 7.4 6.55
    11 4 -4 1.97 3.39
    11 4 -3 16.27 9.14
    11 4 -2 18.07 7.79
    11 4 -1 22.83 9.74
    11 4 0 21.08 8.12
    11 4 1 30.13 9.52
    11 4 2 95.48 13.21
    11 4 2 68.49 13.67
    11 4 3 118.99 15.94
    11 4 3 96.15 15.52
    11 4 4 107.42 15.61
    11 4 4 120.4 17.07
    11 4 5 85.4 13.97
    11 4 5 89.62 13.83
    11 4 6 119.17 17.23
    11 4 6 138.88 16.44
    11 4 7 54.64 11.73
    11 4 7 53.42 9.76
    11 4 8 73.56 14.36
    11 4 8 67.11 9.95
    11 4 9 129.37 19.09
    11 4 9 113.08 11.92
    11 4 10 102.79 17
    11 4 11 125.69 18.9
    11 4 12 98.34 17.38
    11 4 13 72.38 14.33
    11 4 14 40.27 11.17
    11 4 15 6.12 4.96
    11 5 -6 -2.79 5.21
    11 5 -5 5.01 6.56
    11 5 -4 -1.97 3.86
    11 5 -3 3.99 5.83
    11 5 -2 12.65 7.01
    11 5 -1 23.63 9.27
    11 5 0 22.02 8.79
    11 5 1 35.16 10.75
    11 5 2 52.89 12.48
    11 5 3 38.23 9.2
    11 5 3 43.17 10.7
    11 5 4 22.07 7.2
    11 5 4 28.27 9.32
    11 5 4 29.47 7.71
    11 5 5 24.73 7.82
    11 5 5 22.49 6.69
    11 5 5 17.65 6.4
    11 5 6 61.17 12.62
    11 5 6 61.12 11.46
    11 5 6 64.06 12.22
    11 5 7 18.28 6.33
    11 5 7 29.75 7.57
    11 5 7 22.56 7.24
    11 5 8 60.14 12.88
    11 5 8 47.3 8.75
    11 5 8 55.39 11.62
    11 5 9 44.97 11.37
    11 5 9 35.9 6.88
    11 5 9 51.24 11.58
    11 5 10 21.68 8.57
    11 5 10 26.96 9.02
    11 5 11 18.01 7.58
    11 5 11 10.43 3.62
    11 5 12 9.61 6.2
    11 5 12 4.75 4.37
    11 5 13 6.57 5.39
    11 5 14 0.64 2.68
    11 5 15 2.3 4.53
    11 6 -5 12.6 7.04
    11 6 -4 5.05 2.71
    11 6 -3 -0.11 4.6
    11 6 -2 22.76 10
    11 6 -1 9.25 7.04
    11 6 0 29.01 10.52
    11 6 1 15.58 8.25
    11 6 2 27.62 9.98
    11 6 3 16.81 5.83
    11 6 3 16.51 6.95
    11 6 4 23.32 7.4
    11 6 4 34.31 9.85
    11 6 5 11.01 5.98
    11 6 5 19.53 6.65
    11 6 5 12.92 5.96
    11 6 6 -1.37 1.9
    11 6 6 2.76 3.64
    11 6 6 -3.52 3.78
    11 6 7 16.97 6.74
    11 6 7 14.24 5.6
    11 6 7 13.32 5.55
    11 6 8 7.97 3.47
    11 6 8 9.7 4.17
    11 6 9 0.76 1.07
    11 6 9 2.92 4.39
    11 6 10 -0.15 1.81
    11 6 11 7.03 5.14
    11 6 12 -1.06 4.62
    11 6 13 12.86 7.07
    11 6 13 -1.82 2.73
    11 6 14 4.24 5.5
    11 6 14 1.93 3.62
    11 7 -4 13.81 8.15
    11 7 -3 13.56 8.73
    11 7 -2 13.1 8.09
    11 7 -1 8.35 7.55
    11 7 0 20 10.36
    11 7 1 16.38 8.96
    11 7 2 14.59 6.32
    11 7 2 28.07 10.66
    11 7 3 16.43 5.85
    11 7 3 18.62 7.35
    11 7 3 20.75 8.73
    11 7 4 30.71 8.67
    11 7 4 31.13 9.68
    11 7 4 36.85 10.75
    11 7 5 35.4 8.95
    11 7 5 38.44 10.91
    11 7 5 35.71 10.56
    11 7 6 27.32 8.13
    11 7 6 26.42 8.63
    11 7 6 35.32 10.06
    11 7 7 43.82 10.42
    11 7 7 31.87 9.93
    11 7 7 45.4 9.91
    11 7 8 41.77 10.39
    11 7 8 29.01 9.09
    11 7 8 35.05 8.34
    11 7 9 27.26 8.41
    11 7 9 28.8 6.25
    11 7 10 27.37 8.48
    11 7 11 38.63 10.86
    11 7 12 31.62 10.47
    11 7 13 28.59 9.68
    11 7 14 20.84 9.02
    11 8 -4 18.38 10.66
    11 8 -3 -0.15 4.16
    11 8 -2 22.02 11.28
    11 8 -1 19.89 10.11
    11 8 0 31.58 12.54
    11 8 1 15.73 6.87
    11 8 1 13.78 8.66
    11 8 2 16.38 6.88
    11 8 2 24.57 9.93
    11 8 3 26.02 8.85
    11 8 3 28.18 10.56
    11 8 4 28.47 9.38
    11 8 4 30.64 9.83
    11 8 5 25.82 7.9
    11 8 5 40.44 11.02
    11 8 5 22.74 7.8
    11 8 6 27.77 8.76
    11 8 6 27.21 9.13
    11 8 6 31.67 9.53
    11 8 7 31.5 9.39
    11 8 7 30.85 9.69
    11 8 7 37.48 10.17
    11 8 8 42.02 10.84
    11 8 8 33.97 9.91
    11 8 8 35.17 9.05
    11 8 9 35.08 10.29
    11 8 9 37.88 11.29
    11 8 10 27.27 9.35
    11 8 10 27.62 9.13
    11 8 11 27.58 9.48
    11 8 12 23.74 8.68
    11 8 13 20.58 7.99
    11 8 14 6.84 4.54
    11 9 -3 9.95 9.27
    11 9 -2 9.3 5.69
    11 9 -1 15.05 9.79
    11 9 0 5.18 2.99
    11 9 1 6.23 4.66
    11 9 1 12.54 7.12
    11 9 2 10.69 4.67
    11 9 2 11.58 7.29
    11 9 3 11.59 5.89
    11 9 3 6.1 2.17
    11 9 4 21.21 9.1
    11 9 4 14.83 7.78
    11 9 5 14.35 5.95
    11 9 5 14.35 7.64
    11 9 5 2.75 2.63
    11 9 6 1.94 1.59
    11 9 6 4.84 3.49
    11 9 6 5.31 4.5
    11 9 7 -4.97 4.9
    11 9 7 3.93 4.36
    11 9 8 -3.24 3.51
    11 9 8 0.75 3.27
    11 9 8 1.36 4.44
    11 9 9 4.69 3.79
    11 9 9 2.41 4.82
    11 9 10 0.05 1.84
    11 9 10 6.12 4.17
    11 9 11 -2.48 3.38
    11 9 11 -3.09 5.43
    11 9 12 2.21 3.53
    11 9 12 3.77 4.12
    11 9 13 0.23 3.69
    11 10 -2 15.03 10.23
    11 10 -1 3.76 6.03
    11 10 0 1.14 2.88
    11 10 1 10.31 7.12
    11 10 2 3.98 4.62
    11 10 2 6.3 6.64
    11 10 3 16.82 7
    11 10 3 16.9 8.46
    11 10 4 11.04 6.53
    11 10 4 5.93 5.79
    11 10 5 7.33 3.79
    11 10 5 0.84 3.87
    11 10 5 6.06 3.59
    11 10 6 4.93 2.6
    11 10 6 12 7.39
    11 10 6 7.37 4.41
    11 10 7 10.39 5.7
    11 10 7 18.75 7.8
    11 10 7 15.63 6.03
    11 10 8 5.8 2.92
    11 10 8 6.72 4.69
    11 10 8 8.24 3.79
    11 10 9 8.12 5.1
    11 10 9 13.41 7.42
    11 10 10 5.71 4.65
    11 10 10 3.1 3.89
    11 10 11 2.07 4.55
    11 10 11 0.12 4.32
    11 10 12 4.43 5.04
    11 10 12 -5.52 5
    11 11 0 6.69 5.37
    11 11 1 1.73 6
    11 11 2 4.72 4.11
    11 11 2 1.01 3.12
    11 11 3 15.34 7.75
    11 11 3 4.63 5.19
    11 11 4 7.01 2.19
    11 11 4 1.51 3.06
    11 11 5 15.95 6.63
    11 11 5 12.05 7.03
    11 11 6 14.23 6.47
    11 11 6 12.3 7.41
    11 11 6 1.8 3.56
    11 11 7 6.85 2.93
    11 11 7 8.4 6.81
    11 11 7 6.12 4.71
    11 11 8 14.14 6.42
    11 11 8 9.43 6.09
    11 11 8 10.47 4.89
    11 11 9 3.59 3.8
    11 11 9 20.06 8.92
    11 11 10 1.19 3.39
    11 11 10 15.92 8.14
    11 11 11 0.99 2.08
    11 11 11 17.02 8.08
    11 12 2 6.59 5.52
    11 12 2 2.19 3.78
    11 12 3 6.66 8.8
    11 12 3 5.54 6.33
    11 12 4 2.72 3.3
    11 12 4 -9.36 7.92
    11 12 5 6.64 5.88
    11 12 5 -0.3 2.53
    11 12 6 -2.57 3.36
    11 12 6 10.89 7.03
    11 12 6 4.7 5.79
    11 12 7 2.59 3.34
    11 12 7 4.7 4.84
    11 12 7 -1.62 3.83
    11 12 8 -0.28 2.8
    11 12 8 6.14 4.27
    11 12 8 1.96 3.43
    11 12 9 -7.71 5.57
    11 12 9 9.12 6.29
    11 12 10 4.17 5.2
    11 13 2 -1.3 2.59
    11 13 3 8.25 6.98
    11 13 4 8.32 6.61
    11 13 4 -4.63 2.61
    11 13 5 3.32 3.62
    11 13 5 10.48 7.52
    11 13 6 3.74 2.85
    11 13 6 3.62 3.74
    11 13 7 4.57 4.66
    11 13 7 2.79 3.78
    11 13 7 -4.69 5.5
    11 13 8 11.11 6.87
    11 13 8 -3.48 3.28
    11 13 9 7.49 4.98
    11 14 7 7.45 4.93
    12 -7 2 7.55 5.11
    12 -7 3 7.13 5.76
    12 -7 4 2.28 4.26
    12 -7 5 -6.37 5.35
    -12 7 -5 6.29 7.22
    -12 6 1 31.18 13.85
    -12 6 0 25.92 12.55
    12 -6 0 20.15 8.6
    12 -6 1 19.25 7.5
    -12 6 -1 19.27 9.59
    12 -6 1 13.36 7.43
    12 -6 2 19.47 7.93
    -12 6 -2 32.12 13.84
    12 -6 3 28.64 9.4
    -12 6 -3 17.88 9.1
    12 -6 4 35.03 10.66
    -12 6 -4 36.88 13.54
    12 -6 5 16.66 7.83
    -12 6 -5 39.7 14.67
    12 -6 6 20.37 8.34
    -12 6 -6 44.08 16.5
    12 -6 7 15 8.05
    -12 6 -7 30.19 12.2
    -12 6 -8 54.17 16.44
    -12 6 -9 25.91 11.69
    -12 5 2 20.34 9.67
    -12 5 1 54.91 16.49
    12 -5 -1 26.66 10.38
    -12 5 0 45.2 14.56
    12 -5 0 34.2 10.23
    12 -5 1 39.9 10.43
    -12 5 -1 65.3 18.27
    12 -5 1 50.25 12.51
    12 -5 2 57.73 12.13
    -12 5 -2 60.22 17.4
    12 -5 2 51.32 12.85
    12 -5 3 69.25 14.09
    -12 5 -3 73.9 19
    12 -5 3 55.28 12.55
    12 -5 4 52.36 12.77
    -12 5 -4 52.99 17.29
    12 -5 5 71.1 14.67
    -12 5 -5 90.8 21.48
    12 -5 6 62 14.47
    -12 5 -6 66.27 18.76
    12 -5 7 65.6 14.73
    -12 5 -7 83.37 20.32
    12 -5 8 55.66 14.3
    -12 5 -8 75.3 19.15
    12 -5 9 60.2 14.84
    12 -4 -2 9.71 7.32
    12 -4 -1 33.37 11.07
    12 -4 0 16.34 6.39
    -12 4 0 23.03 10.48
    12 -4 0 20.28 8.88
    12 -4 1 12.62 6.26
    12 -4 1 7.45 4.52
    12 -4 2 21.3 8.07
    -12 4 -2 32.98 13.38
    12 -4 2 17.99 8.19
    12 -4 3 19 7.36
    -12 4 -3 30.93 12.52
    12 -4 3 9.74 4.81
    12 -4 4 20.84 8.36
    -12 4 -4 27.07 12.25
    12 -4 4 15.63 6.64
    12 -4 5 22.5 10.28
    -12 4 -5 13 7.96
    12 -4 5 14.87 6.2
    12 -4 6 15.08 6.97
    -12 4 -6 6.45 4.7
    12 -4 7 1.31 2.96
    12 -4 8 3.25 4.13
    12 -4 9 1.99 5.31
    12 -4 10 -4.54 3.48
    12 -3 -3 14.98 8.82
    12 -3 -2 28.4 10.94
    12 -3 -1 35.57 10.78
    12 -3 0 40.5 9.28
    12 -3 0 33.07 10.31
    12 -3 1 38.3 9.6
    12 -3 1 41.16 11.35
    12 -3 2 33.45 9.4
    12 -3 2 31.55 9.71
    12 -3 3 47.93 11.08
    12 -3 3 44.64 10.86
    12 -3 4 55.35 12.62
    12 -3 4 48.01 11.19
    12 -3 5 49.42 11.93
    12 -3 5 36.91 8.96
    12 -3 6 29.26 8.95
    12 -3 6 34.23 8.84
    12 -3 7 37.16 10.77
    12 -3 7 24.73 7.28
    12 -3 8 55.54 13.76
    12 -3 9 47.09 13.03
    12 -3 10 45.04 12.85
    12 -3 11 13.09 6.62
    12 -2 -4 17.12 9.29
    12 -2 -3 29.73 10.86
    12 -2 -2 29.42 9.79
    12 -2 -1 51.14 12.86
    12 -2 0 40.44 11.63
    12 -2 1 60.67 11.61
    12 -2 1 58.97 12.73
    12 -2 2 88.59 14.25
    12 -2 2 84.94 15.13
    12 -2 3 99.12 15.55
    12 -2 3 113.65 16.9
    12 -2 4 129.5 18.8
    12 -2 4 125.51 17.39
    12 -2 5 118.9 18.44
    12 -2 5 114.8 15.93
    12 -2 6 149.36 20.68
    12 -2 6 119.64 15.51
    12 -2 7 113.41 18.49
    12 -2 7 108.87 14.26
    12 -2 8 121.69 19.62
    12 -2 8 106.9 13.71
    12 -2 9 131.5 20.43
    12 -2 10 100.25 18.27
    12 -2 11 68.01 14.95
    12 -2 12 31.72 9.84
    12 -1 -4 8.62 5.38
    12 -1 -3 3.71 4.42
    12 -1 -2 32.67 10.84
    12 -1 -1 41.16 11.67
    12 -1 0 39.46 11.74
    12 -1 1 47.51 9.54
    12 -1 1 56.39 12.96
    12 -1 2 30.48 8.3
    12 -1 2 29.35 8.9
    12 -1 3 45.36 11
    12 -1 3 33.77 9.49
    12 -1 4 43.31 11.43
    12 -1 4 41.05 9.83
    12 -1 5 45.3 11.78
    12 -1 5 38.78 8.87
    12 -1 6 31.89 9.11
    12 -1 6 30.33 7.72
    12 -1 7 20.55 7.47
    12 -1 7 22.53 6.74
    12 -1 8 19.19 8.62
    12 -1 8 13.98 5.09
    12 -1 9 5.14 4.68
    12 -1 10 0.22 3.69
    12 -1 11 3.51 3.53
    12 -1 12 6.55 5.79
    12 -1 13 3.06 6.35
    12 0 -4 9.67 8.07
    12 0 -3 25.49 9.46
    12 0 -2 35.72 11.51
    12 0 -1 13.96 7.12
    12 0 0 36.23 10.26
    12 0 1 44.68 9.04
    12 0 1 39.02 10.49
    12 0 2 42.11 9.4
    12 0 2 42.24 10.98
    12 0 3 43.1 10.11
    12 0 3 29.3 8.5
    12 0 4 70.09 13.51
    12 0 4 51.13 10.56
    12 0 5 43.96 10.58
    12 0 5 55.49 10.41
    12 0 6 22.93 8.35
    12 0 6 25 7.06
    12 0 7 31.65 9.58
    12 0 7 33.11 7.68
    12 0 8 20.04 8.31
    12 0 8 16.29 5.12
    12 0 9 19.6 7.84
    12 0 10 10.71 5.53
    12 0 11 11.75 4.67
    12 0 12 11.8 7.16
    12 0 13 9.7 5.96
    12 1 -5 4.77 6.79
    12 1 -4 10.96 7.77
    12 1 -3 16.16 8.66
    12 1 -2 22.13 9.44
    12 1 -1 67.51 15.5
    12 1 0 65.17 14.27
    12 1 1 75.68 15.18
    12 1 2 64.23 11.21
    12 1 2 78.66 14.7
    12 1 3 106.87 15.24
    12 1 3 104.56 16.25
    12 1 4 131.88 17.91
    12 1 4 101.69 15.66
    12 1 5 125.9 17.86
    12 1 5 115.33 15.43
    12 1 6 163.82 21.06
    12 1 6 138.71 16.13
    12 1 7 149.25 20.69
    12 1 7 135.23 15.18
    12 1 8 135.36 20.42
    12 1 8 139.43 14.5
    12 1 9 156.81 22.06
    12 1 10 178.47 23.67
    12 1 11 128.31 21.01
    12 1 12 92.67 17.7
    12 1 13 54.77 13.67
    12 2 -5 15.38 9.67
    12 2 -4 37.22 13.33
    12 2 -3 24.99 9.38
    12 2 -2 29.87 10.13
    12 2 -1 62.63 15.18
    12 2 0 51.29 13.61
    12 2 1 53.96 12.75
    12 2 2 64.28 10.87
    12 2 2 61.33 13.32
    12 2 3 91.6 13.83
    12 2 3 94.17 15.85
    12 2 4 80.26 13.8
    12 2 4 89.14 14.55
    12 2 5 92.72 15.37
    12 2 5 94.3 14.1
    12 2 6 96.81 16.22
    12 2 6 88.38 13.1
    12 2 7 86.86 16.29
    12 2 7 71.84 11.15
    12 2 8 67.56 14.29
    12 2 8 53.1 8.95
    12 2 9 81.95 15.65
    12 2 10 29.4 9.36
    12 2 11 15.71 7.58
    12 2 12 4.94 5.58
    12 2 13 -1.71 3.32
    12 2 14 -0.05 2.16
    12 3 -4 10.41 6.38
    12 3 -3 24.89 10.43
    12 3 -2 12.1 6.93
    12 3 -1 36.8 11.75
    12 3 0 36.93 10.88
    12 3 1 52.66 14.12
    12 3 2 54.32 13.16
    12 3 3 63.95 11.46
    12 3 3 64.77 13.29
    12 3 4 58.4 12.41
    12 3 4 41.58 9.56
    12 3 5 60.55 12.7
    12 3 5 55.78 11.26
    12 3 6 34.14 9.84
    12 3 6 32.02 8.09
    12 3 7 32.56 10.12
    12 3 7 27.62 7.27
    12 3 8 19.86 7.69
    12 3 8 9.67 3.97
    12 3 9 5.24 3.6
    12 3 10 4.93 3.34
    12 3 11 3.43 4.28
    12 3 12 0.11 2.23
    12 3 13 -4.88 3.82
    12 3 14 2.57 3.77
    12 4 -4 20.16 10.31
    12 4 -3 20.92 9.54
    12 4 -2 23.69 10.1
    12 4 -1 46.8 13.17
    12 4 0 52.4 13.51
    12 4 1 48.91 12.65
    12 4 2 57.3 13.58
    12 4 3 44.92 9.29
    12 4 3 59.59 12.68
    12 4 4 74.76 13.4
    12 4 4 67 13.38
    12 4 5 70.32 13.66
    12 4 5 85.31 14.52
    12 4 6 101.05 16.53
    12 4 6 97.87 14.83
    12 4 7 93.77 16.32
    12 4 7 80.67 12.35
    12 4 8 111.75 17.8
    12 4 8 107.03 13.37
    12 4 9 86.21 16.32
    12 4 10 86.8 16.14
    12 4 11 89.19 16.45
    12 4 12 92.34 16.97
    12 4 13 68.6 14.78
    12 4 14 37.9 11.38
    12 5 -4 15.66 9.46
    12 5 -3 30.67 13.49
    12 5 -2 39.17 12.91
    12 5 -1 43.28 14.11
    12 5 0 33.67 11.34
    12 5 1 43.4 12.5
    12 5 2 58.44 13.97
    12 5 3 71.6 14.41
    12 5 4 98.28 15.06
    12 5 4 89.81 15.62
    12 5 5 122.52 17.94
    12 5 5 127.19 17.9
    12 5 6 123.43 18.12
    12 5 6 128.71 16.95
    12 5 7 41.71 11.15
    12 5 7 45.42 10.07
    12 5 8 100.25 16.87
    12 5 8 88.87 12.45
    12 5 9 81.24 15.38
    12 5 10 70.1 14.32
    12 5 11 43.64 11.67
    12 5 12 49.13 12.75
    12 5 13 35.92 10.48
    12 5 14 8.71 6.29
    12 6 -3 9.81 7.56
    12 6 -2 4.63 3.59
    12 6 -1 15.33 7.45
    12 6 0 29.98 10.65
    12 6 1 37.35 11.92
    12 6 2 50.1 12.73
    12 6 3 58.29 13.32
    12 6 4 50.97 11.15
    12 6 4 41.06 11.58
    12 6 5 34.27 10.45
    12 6 5 25.8 7.89
    12 6 6 44.39 11.23
    12 6 6 38.81 10.37
    12 6 6 41.04 10.34
    12 6 7 59.51 13.32
    12 6 7 48.67 10.36
    12 6 7 56.28 12.43
    12 6 8 29.74 10.1
    12 6 8 28.56 7.51
    12 6 8 19.56 6.81
    12 6 9 36.48 10.5
    12 6 9 22.71 7.95
    12 6 10 8.31 5.17
    12 6 10 12.51 6.7
    12 6 11 16.39 7.8
    12 6 11 2.91 3.59
    12 6 12 4.47 5.82
    12 6 12 -2.04 4.22
    12 6 13 -4.37 2.34
    12 6 13 -5.54 5.87
    12 7 -3 20.23 9.49
    12 7 -2 4.92 4.74
    12 7 -1 22.95 11.17
    12 7 0 45.31 14.37
    12 7 1 55.99 15.13
    12 7 2 54.65 14.36
    12 7 3 48.91 13.53
    12 7 4 92.69 17.4
    12 7 5 38.94 10.42
    12 7 5 56.37 12.8
    12 7 6 87.77 16.06
    12 7 6 86.22 15.24
    12 7 6 78.45 14.41
    12 7 7 79.74 15.36
    12 7 7 66.44 12.42
    12 7 7 64.19 13.36
    12 7 8 31.43 9.04
    12 7 8 45.5 9.58
    12 7 8 47.21 11.6
    12 7 9 43.14 11
    12 7 9 46.03 11.4
    12 7 10 52.27 13.05
    12 7 11 37.8 11.22
    12 7 12 43.44 12.51
    12 7 12 46.71 12.52
    12 7 13 35.73 12.57
    12 7 13 43.41 11.86
    12 8 -2 32.36 13.46
    12 8 -1 22.41 12.2
    12 8 0 31.79 12.76
    12 8 1 39.51 13.01
    12 8 2 45.24 14.63
    12 8 3 38.9 11.15
    12 8 3 48.97 13.4
    12 8 4 40.94 11.93
    12 8 4 40.76 12.39
    12 8 5 56.51 12.27
    12 8 5 53.23 13.09
    12 8 5 59.22 13.75
    12 8 6 45.84 11
    12 8 6 57.62 13.95
    12 8 6 60.7 13.47
    12 8 7 53.98 12.69
    12 8 7 53.52 13.78
    12 8 7 56.61 13.09
    12 8 8 41.6 11.25
    12 8 8 31.22 9.75
    12 8 8 40.54 9.82
    12 8 9 44.86 11.54
    12 8 10 52.29 12.76
    12 8 11 46.71 12
    12 8 12 39.05 11.42
    12 8 13 31.24 10.3
    12 9 -1 11.68 8.42
    12 9 0 10.81 8.05
    12 9 1 18.31 9.36
    12 9 2 27.55 9.74
    12 9 2 29.7 12.99
    12 9 3 21.92 9.43
    12 9 3 17.75 9.17
    12 9 4 29.41 9.84
    12 9 4 32.34 11.08
    12 9 5 15.3 6.7
    12 9 5 27.03 10.17
    12 9 6 26.36 9.54
    12 9 6 27.61 9.38
    12 9 7 23.78 8.53
    12 9 7 24.94 8.93
    12 9 7 24.39 8.21
    12 9 8 22.42 8.7
    12 9 8 21.31 8.63
    12 9 8 19.57 7.14
    12 9 9 35.97 10.96
    12 9 9 16.77 7.61
    12 9 10 17.84 7.67
    12 9 10 13.51 7
    12 9 11 13.3 7.3
    12 9 12 6.56 4.65
    12 10 0 19.74 10.18
    12 10 1 13.23 8.01
    12 10 2 10.38 7.01
    12 10 3 26.39 9.49
    12 10 3 26.16 10.82
    12 10 4 33.25 11.1
    12 10 4 22.23 10.34
    12 10 5 26.99 10
    12 10 5 28.95 10.9
    12 10 6 32.12 10.37
    12 10 6 31.92 10.83
    12 10 7 32.56 10.6
    12 10 7 33.83 11.15
    12 10 7 39.15 11.04
    12 10 8 10.65 5.48
    12 10 8 16.77 7.2
    12 10 8 12.44 6.16
    12 10 9 19.04 8.7
    12 10 9 25.78 9.44
    12 10 10 24.19 9.62
    12 10 10 17.11 7.68
    12 10 11 14.41 6.92
    12 10 11 12.08 6.72
    12 10 12 16.96 7.37
    12 11 2 17.9 9.81
    12 11 3 15.22 7.39
    12 11 3 10.95 9.59
    12 11 4 22.6 8.97
    12 11 4 25.86 10.54
    12 11 5 23.66 9.84
    12 11 5 34.95 11.72
    12 11 6 18.34 8.14
    12 11 6 26.79 9.94
    12 11 7 25.39 9.77
    12 11 7 25.52 9.48
    12 11 8 26.13 8.96
    12 11 8 20.6 9.2
    12 11 8 33.2 10.22
    12 11 9 13.96 6.95
    12 11 9 27.49 9.88
    12 11 10 23.83 8.9
    12 11 11 23.25 9.48
    12 12 3 20.8 9.26
    12 12 4 20.4 9.87
    12 12 4 9.46 8.22
    12 12 5 10.53 7.2
    12 12 5 20.73 9.4
    12 12 6 9.57 5.52
    12 12 6 15.57 7.58
    12 12 7 13.49 7.36
    12 12 7 9.28 6.07
    12 12 8 15.18 6.93
    12 12 8 15.18 8.03
    12 12 9 9.92 5.13
    12 12 10 -1.69 4.57
    12 13 7 10.53 7.93
    12 13 8 4.35 2.7
    13 -6 2 5.77 5.51
    13 -6 3 9.09 6.53
    13 -5 1 6.64 5.44
    13 -5 2 14.93 6.85
    13 -5 2 13.66 6.32
    13 -5 3 8.82 5.68
    -13 5 -3 6.18 7.41
    13 -5 3 6.23 3.91
    13 -5 4 24.57 9.02
    -13 5 -4 20.27 11.98
    13 -5 5 30.23 9.83
    -13 5 -5 44.02 15.53
    13 -5 6 25.05 8.45
    13 -4 1 15.4 6.53
    13 -4 1 9.3 5.57
    13 -4 2 14.51 6.72
    13 -4 2 6.7 5.82
    13 -4 3 -2.57 4.05
    13 -4 3 2.66 4
    13 -4 4 -2.69 4.17
    13 -4 4 4.82 4.39
    13 -4 5 -4.47 5.19
    13 -4 5 -0.7 3.55
    13 -4 6 -1.38 3.55
    13 -4 7 8.63 6.85
    13 -4 8 -2.7 2.64
    13 -3 0 -3.07 3.36
    13 -3 1 11.68 6.13
    13 -3 2 7.69 4.38
    13 -3 2 5.97 3.96
    13 -3 3 6.27 4.48
    13 -3 3 12.12 6.5
    13 -3 4 7.43 4.64
    13 -3 4 4.71 4.35
    13 -3 5 8.31 5.81
    13 -3 5 10.1 4.96
    13 -3 6 5.09 4.4
    13 -3 6 -0.26 2.36
    13 -3 7 15.78 7.93
    13 -3 7 14.76 5.95
    13 -3 8 11.97 7.99
    13 -3 9 10.8 6.61
    13 -3 10 5.28 5.21
    13 -2 -1 3.81 5.16
    13 -2 0 20.4 9.22
    13 -2 1 17.39 7.4
    13 -2 2 19.72 7.24
    13 -2 2 27.55 9.31
    13 -2 3 14.98 5.75
    13 -2 3 21.81 8.02
    13 -2 4 27.67 9.19
    13 -2 4 22.82 7.59
    13 -2 5 26.3 8.64
    13 -2 5 27.76 8.13
    13 -2 6 28.74 9.53
    13 -2 6 32.07 8.83
    13 -2 7 53.44 13.12
    13 -2 7 40.53 9.06
    13 -2 8 48.26 12.8
    13 -2 8 44.9 9.32
    13 -2 9 67.39 15.06
    13 -2 10 45.96 12.62
    13 -2 11 47.5 13.52
    13 -1 -2 9.6 6.25
    13 -1 -1 14.9 7.65
    13 -1 0 2.61 2.98
    13 -1 1 15.24 7.59
    13 -1 2 9.47 4.14
    13 -1 2 8.55 5.31
    13 -1 3 11.23 5.17
    13 -1 3 14.29 6.49
    13 -1 4 19 7.75
    13 -1 4 15.33 6.6
    13 -1 5 20.13 7.9
    13 -1 5 11.15 4.85
    13 -1 6 13.01 6.24
    13 -1 6 17.17 6.12
    13 -1 7 11.93 6.13
    13 -1 7 5.24 3.54
    13 -1 8 1.43 3.41
    13 -1 8 6.45 3.65
    13 -1 9 16.28 8.07
    13 -1 10 6.93 4.4
    13 -1 11 -3.5 5.13
    13 0 -2 10.87 6.93
    13 0 -1 6.03 6.34
    13 0 0 16.67 8.44
    13 0 1 16.05 7.68
    13 0 2 15.86 6.73
    13 0 3 21.12 7.34
    13 0 3 7.39 3.46
    13 0 4 28.85 8.63
    13 0 4 21.12 7.1
    13 0 5 2 2.37
    13 0 5 10.18 4.77
    13 0 6 7.62 5.21
    13 0 6 5.69 3.23
    13 0 7 5.32 4.82
    13 0 7 9.76 4.68
    13 0 8 0.99 2.27
    13 0 8 3.56 3.2
    13 0 9 3.38 6.73
    13 0 10 3.94 5.76
    13 0 11 5.55 2.55
    13 0 12 3.91 5.2
    13 1 -2 7.07 5.55
    13 1 -1 19 9.23
    13 1 0 23.59 8.98
    13 1 1 12.62 6.5
    13 1 2 21.44 6.92
    13 1 3 48.05 10.67
    13 1 3 26.9 8.37
    13 1 4 38.12 9.77
    13 1 4 34.86 9.15
    13 1 5 33.08 9.38
    13 1 5 38.71 9.42
    13 1 6 49.43 11.84
    13 1 6 39.16 9.16
    13 1 7 54.63 13.07
    13 1 7 37.13 8.5
    13 1 8 40.38 11.47
    13 1 8 39.7 8.38
    13 1 9 63.54 14.05
    13 1 10 70.1 16.12
    13 1 11 59.08 14.63
    13 1 12 52.67 13.61
    13 2 -2 6.28 5.85
    13 2 -1 5.72 4.4
    13 2 0 14.22 8.14
    13 2 1 20.91 8.54
    13 2 2 31.15 10.08
    13 2 3 28.08 7.8
    13 2 3 20.68 8.13
    13 2 4 22.88 7.96
    13 2 4 24.2 8.35
    13 2 5 23.8 8.08
    13 2 5 22.72 7.25
    13 2 6 21.32 8.31
    13 2 6 24.85 7.18
    13 2 7 29.09 9.72
    13 2 7 30.79 7.88
    13 2 8 26.52 8.92
    13 2 8 24.21 6.77
    13 2 9 21.7 9.04
    13 2 10 16.66 8.2
    13 2 11 12.42 6.86
    13 2 12 0.29 2.21
    13 3 -2 11.17 8.41
    13 3 -1 18.4 9.41
    13 3 0 3.25 3.26
    13 3 1 10.43 8.13
    13 3 2 10.73 6.15
    13 3 3 9.79 6.25
    13 3 4 8.02 4.83
    13 3 4 19.76 7.55
    13 3 5 -1.5 2.73
    13 3 5 14.51 6.7
    13 3 6 20.41 8.01
    13 3 6 16.18 6.3
    13 3 7 8.87 6.8
    13 3 7 10.86 5.01
    13 3 8 12.35 6.91
    13 3 8 2.24 1.8
    13 3 9 7.7 5.9
    13 3 10 6.58 5.56
    13 3 11 3.74 4.92
    13 3 12 9.23 6.84
    13 3 13 -2.24 4.11
    13 4 -2 4.35 6.42
    13 4 -1 12.91 7.32
    13 4 0 18.59 9.6
    13 4 1 14.93 8.01
    13 4 2 22.4 8.73
    13 4 3 36.39 10.41
    13 4 4 51.26 11.04
    13 4 4 45.56 11.89
    13 4 5 69.33 13.98
    13 4 5 61.03 12.86
    13 4 6 50.21 12.33
    13 4 6 54.54 11.21
    13 4 7 49.28 12.67
    13 4 7 59.94 11.21
    13 4 8 41.75 11.46
    13 4 8 35.11 8.07
    13 4 9 27.46 9.35
    13 4 10 25.62 9.81
    13 4 11 21.63 8.32
    13 4 12 22.61 9.47
    13 4 13 35.97 10.56
    13 5 -2 10.09 5.95
    13 5 -1 13.72 8.27
    13 5 0 8.76 6.15
    13 5 1 22.86 9.72
    13 5 2 21.11 8.71
    13 5 3 24.1 8.67
    13 5 4 23.53 9.28
    13 5 5 33.62 10.1
    13 5 5 26.16 8.01
    13 5 6 22.1 8.26
    13 5 6 20.46 7.4
    13 5 7 17.72 7.13
    13 5 7 28.71 8.41
    13 5 8 37.09 10.63
    13 5 8 37.47 9.37
    13 5 9 60.84 15.98
    13 5 10 45.05 11.74
    13 5 11 26.36 9.53
    13 5 12 28.26 9.54
    13 5 13 2.61 4.88
    13 6 -1 6.97 6.63
    13 6 0 11.17 7.27
    13 6 1 -3.59 6.6
    13 6 2 5.33 5.62
    13 6 3 6.75 5.39
    13 6 4 13.16 6.53
    13 6 5 8.8 6.39
    13 6 5 5.75 4.39
    13 6 6 6 3.34
    13 6 6 9.04 5.97
    13 6 7 12.33 6.18
    13 6 7 13.3 5.56
    13 6 8 -3.52 4.3
    13 6 8 7.31 5.05
    13 6 9 5.37 4.29
    13 6 10 -0.51 2.38
    13 6 11 -0.1 3.51
    13 6 12 -1.27 3.23
    13 7 0 6.23 6.21
    13 7 1 18.22 7.51
    13 7 2 10.32 6.35
    13 7 3 2.82 2.23
    13 7 4 22.44 8.38
    13 7 5 2.77 3.01
    13 7 6 25.46 9.34
    13 7 6 17.8 7.2
    13 7 7 21.56 8.89
    13 7 7 7.59 3.75
    13 7 8 29.09 13.49
    13 7 8 12.39 5.59
    13 7 8 19.15 8.13
    13 7 9 14.04 6.01
    13 7 9 17.09 7.77
    13 7 10 6.37 4.92
    13 7 10 12.6 6.43
    13 7 11 12.64 6.95
    13 7 11 6.82 5.92
    13 7 12 5.47 6.12
    13 7 12 -0.63 2.91
    13 7 13 5.81 5.1
    13 8 0 7 7.69
    13 8 1 13.07 8.95
    13 8 2 19.86 10
    13 8 3 8.47 7.62
    13 8 4 19.81 9.6
    13 8 5 33.95 11.55
    13 8 6 15.91 7.09
    13 8 6 24.66 8.93
    13 8 7 18.05 7.07
    13 8 7 21.6 7.56
    13 8 8 13.48 6.26
    13 8 8 22.18 7.44
    13 8 8 22.26 8.51
    13 8 9 19.88 7.73
    13 8 9 65.31 16.95
    13 8 10 14.39 7.92
    13 8 10 12.78 7.2
    13 8 11 -0.73 3.41
    13 8 11 6.23 4.29
    13 8 12 28.15 10.75
    13 8 12 22.93 9.11
    13 9 1 22.1 10.74
    13 9 2 19.18 10.1
    13 9 3 10.28 7.44
    13 9 4 14.78 8.42
    13 9 5 20.72 8.78
    13 9 6 11.05 7.13
    13 9 7 8.85 5.84
    13 9 7 15.3 8.04
    13 9 8 5.28 3.78
    13 9 8 6.67 5.48
    13 9 9 7.52 6.14
    13 9 10 2.6 2.77
    13 9 11 6.22 5.09
    13 9 12 7.77 5.08
    13 10 3 15.59 8.69
    13 10 4 4.14 4.84
    13 10 4 7.8 7.68
    13 10 5 11.49 7.24
    13 10 5 6.41 4.89
    13 10 6 -1.48 2.33
    13 10 6 14.51 8.71
    13 10 7 -1.41 5.06
    13 10 7 5.16 4.94
    13 10 8 5.89 4.56
    13 10 8 5.2 4.9
    13 10 9 8.02 4.08
    13 10 9 8.33 5.08
    13 10 10 4.57 2.83
    13 10 11 3.52 3.11
    13 11 4 9.7 5.99
    13 11 5 4.24 3.7
    13 11 5 11.54 7.3
    13 11 6 8.38 5.98
    13 11 6 9.96 6.53
    13 11 7 24.59 10.74
    13 11 7 17.23 8.18
    13 11 9 5.34 5.02
    13 11 10 3.81 4.86
    13 12 4 10.7 7
    13 12 7 7.94 5.92
    14 -4 3 31.76 10.16
    14 -4 4 24.96 9.03
    14 -4 5 12.78 7.23
    14 -4 5 19.8 7.71
    14 -3 3 30.49 9.71
    14 -3 3 26.72 9.37
    14 -3 4 37.74 10.66
    14 -3 4 23.53 8.19
    14 -3 5 33.27 10.59
    14 -3 5 25.33 8.59
    14 -3 6 31.8 10.91
    14 -3 6 27.01 8.85
    14 -3 7 19.87 8.29
    14 -3 7 8.77 4.77
    14 -2 2 48.76 12.91
    14 -2 3 45.79 11.32
    14 -2 3 38.28 11.1
    14 -2 4 51.13 11.97
    14 -2 4 62.48 13.75
    14 -2 5 54.8 12.72
    14 -2 5 52.01 12.07
    14 -2 6 60.14 14.13
    14 -2 6 56.14 11.57
    14 -2 7 68.47 15.14
    14 -2 7 61.47 12.14
    14 -2 8 60.83 14.44
    14 -2 8 32.19 8.43
    14 -1 1 34.35 11.12
    14 -1 2 26.8 9.84
    14 -1 3 22.66 7.8
    14 -1 4 39.94 10.94
    14 -1 4 31.4 9.48
    14 -1 5 36.88 10.7
    14 -1 5 42.54 10.48
    14 -1 6 29.5 9.94
    14 -1 6 43.33 10.51
    14 -1 7 35.46 11.16
    14 -1 7 27.2 7.75
    14 -1 8 28.59 9.59
    14 -1 8 23.35 6.99
    14 -1 9 25.42 9.79
    14 0 1 14.55 7.34
    14 0 2 13.19 6.13
    14 0 3 22.86 7.73
    14 0 4 31.04 9.14
    14 0 4 27.51 8.45
    14 0 5 34.88 10.57
    14 0 5 23.46 7.29
    14 0 6 28.36 9.73
    14 0 6 26.04 8.1
    14 0 7 33.37 10.88
    14 0 7 27.65 7.85
    14 0 8 15.35 7.34
    14 0 8 12.05 5.05
    14 0 9 28.08 10.03
    14 0 10 5.24 6.3
    14 1 0 29.93 10.18
    14 1 1 46.13 13.09
    14 1 2 42.42 11.65
    14 1 3 55.64 13.42
    14 1 4 64.92 13.34
    14 1 4 64.35 13.73
    14 1 5 69.62 14.26
    14 1 5 71.48 13.56
    14 1 6 70.63 14.83
    14 1 6 79.93 13.74
    14 1 7 86.3 16.71
    14 1 7 66.17 12.11
    14 1 8 69.48 15.19
    14 1 8 69.56 11.78
    14 1 9 74.57 15.88
    14 1 10 61.93 14.58
    14 1 11 49.22 13.41
    14 2 0 43.95 13.79
    14 2 1 41.8 12.25
    14 2 2 62.04 14.95
    14 2 3 50.78 12.69
    14 2 4 57 12.39
    14 2 5 79.03 14.83
    14 2 5 69.1 13.47
    14 2 6 56.97 13.29
    14 2 6 57.3 11.7
    14 2 7 50.75 12.58
    14 2 7 52.61 10.52
    14 2 8 35.25 10.57
    14 2 8 38.91 8.84
    14 2 9 29.56 10.91
    14 2 10 39.2 12.4
    14 2 11 37.04 12.3
    14 3 0 39.15 12.55
    14 3 1 46.52 13.7
    14 3 2 37.06 12.07
    14 3 3 36.67 10.95
    14 3 4 57.36 13.63
    14 3 5 38.9 10.11
    14 3 5 35.71 10.12
    14 3 6 19.34 6.75
    14 3 6 45.3 10.5
    14 3 7 48.4 12.02
    14 3 7 29.33 8.51
    14 3 8 39.26 11.87
    14 3 8 25.41 6.77
    14 3 9 32.54 10.43
    14 3 10 32.96 11.57
    14 3 11 17.17 8.25
    14 4 0 23.07 9.94
    14 4 1 36.12 11.78
    14 4 2 36.08 11.75
    14 4 3 34.01 11.3
    14 4 4 40.17 11.69
    14 4 5 60.51 13.51
    14 4 6 50.56 12.2
    14 4 6 56.73 12.31
    14 4 7 58.18 13.61
    14 4 7 60.19 11.83
    14 4 8 57.82 13.72
    14 4 8 57.26 10.93
    14 4 9 46.53 13.52
    14 4 10 48.85 13.8
    14 4 11 40.2 12.9
    14 5 1 34.68 12.7
    14 5 2 32.59 10.95
    14 5 3 33.37 11.04
    14 5 4 44.11 12.41
    14 5 5 56.87 13.12
    14 5 6 54.41 13.12
    14 5 6 58.84 13.33
    14 5 7 71.28 14.98
    14 5 7 60.7 12.36
    14 5 8 57.71 13.91
    14 5 8 49.12 10.47
    14 5 9 52.86 13.07
    14 5 10 35.42 11.55
    14 5 11 35.11 11.92
    14 6 1 23.85 9.99
    14 6 2 25.21 9.9
    14 6 3 48.43 12.91
    14 6 4 54.76 13.6
    14 6 5 61.04 13.76
    14 6 6 49.25 12.63
    14 6 7 34.75 10.44
    14 6 7 25.96 8.51
    14 6 8 38.57 11.67
    14 6 8 28.45 8.23
    14 6 9 42.99 12.04
    14 6 10 21.92 9.27
    14 6 11 11.3 6.52
    14 7 2 22.25 9.64
    14 7 3 44.41 13.41
    14 7 4 10.53 6.25
    14 7 5 32.48 10.61
    14 7 6 65.94 14.35
    14 7 7 41.81 12
    14 7 7 28.68 8.74
    14 7 8 40.68 11.42
    14 7 8 49.9 11.32
    14 7 9 41.39 12.46
    14 7 10 31.09 9.94
    14 7 11 11.82 7.74
    14 8 3 23.35 9.7
    14 8 4 39.23 12.26
    14 8 5 38.24 11.44
    14 8 6 32.25 9.89
    14 8 7 27.51 9.1
    14 8 8 42.9 12.11
    14 8 8 37.84 10
    14 8 9 35.13 11.49
    14 8 10 31.03 10.87
    14 8 10 18.92 8.42
    14 8 11 38.75 11.93
    14 9 4 18.33 9.32
    14 9 5 8.89 5.26
    14 9 6 22.68 8.5
    14 9 7 20.53 8.31
    14 9 8 5.68 4.19
    14 9 9 14.15 7.65
    14 9 10 1.69 2.94
    14 9 11 11.71 6.47
    14 10 6 22.63 9.39
    14 10 7 19.57 8.79
    14 10 9 9.71 4.51
    15 -2 5 10.55 5.9
    15 -2 7 57.16 12.76
    15 -1 5 3.72 3.68
    15 -1 5 10.6 5.9
    15 -1 6 11.73 6.82
    15 -1 6 10.32 5.56
    15 -1 7 13.83 7.4
    15 -1 7 7.01 4.5
    15 0 4 3.41 3.8
    15 0 5 10.86 6.17
    15 0 5 12.77 6.31
    15 0 6 -0.22 3.72
    15 0 6 8.71 4.52
    15 0 7 4.86 5.04
    15 0 7 6.67 4.54
    15 0 8 2.78 3.32
    15 1 4 17.75 7.51
    15 1 5 14.42 6.23
    15 1 6 26.22 9.55
    15 1 6 17.66 7.37
    15 1 7 18.77 8.08
    15 1 7 9.38 4.6
    15 1 8 11.41 6.26
    15 1 9 19.95 9.03
    15 2 3 0.91 1.96
    15 2 4 7.97 5.62
    15 2 5 7.43 4.77
    15 2 6 7.62 4.88
    15 2 6 8.88 5.41
    15 2 7 14.35 7.71
    15 2 7 13.38 6.22
    15 2 8 10.64 5.87
    15 2 9 18.02 8.67
    15 3 3 13.62 8.38
    15 3 4 11.19 7.29
    15 3 5 5.53 4.12
    15 3 6 9.3 5.19
    15 3 6 4.52 3.3
    15 3 7 6.97 4.3
    15 3 7 15.54 6.34
    15 3 8 11.92 8.4
    15 3 9 1.38 3.95
    15 4 3 13.25 7.97
    15 4 4 14.9 7.54
    15 4 5 21.23 8.04
    15 4 6 15 6.9
    15 4 7 15.7 7.74
    15 4 7 20.77 6.74
    15 4 8 2.22 3.59
    15 4 9 18.54 8.94
    15 4 10 13.39 8.04
    15 5 4 19.22 8.59
    15 5 5 23.46 8.79
    15 5 6 18.54 7.79
    15 5 7 14.38 6.95
    15 5 7 18.55 7.14
    15 5 8 17.09 8.17
    15 5 9 14.06 7.75
    15 5 10 21.57 9.3
    15 6 4 0.81 3.42
    15 6 5 5.89 4.71
    15 6 6 7.82 5.37
    15 6 7 7.23 5.7
    15 6 8 8.72 5.3
    15 6 9 15.57 7.76
    15 7 5 11.93 7.1
    15 7 6 7.86 4.53
    15 7 7 3.28 2.68
    15 7 9 10.66 7.34
    15 8 6 10.39 6.19
    15 8 7 8.64 5.59
    15 8 9 9.72 6.19
    16 3 7 21.06 7.91
    16 4 7 28.5 8.79
_refine_special_details     ?
_reflns_number_total     4402
_reflns_number_gt     3540
_reflns_threshold_expression     'I > 2\s(I)'
_refine_ls_structure_factor_coef     Fsqd
_refine_ls_matrix_type     full
_refine_ls_R_factor_all     0.0645
_refine_ls_R_factor_gt     0.0501
_refine_ls_wR_factor_gt     0.1426
_refine_ls_wR_factor_ref     0.1555
_refine_ls_goodness_of_fit_ref     1.035
_refine_ls_restrained_S_all     1.042
_refine_ls_number_reflns     4402
_refine_ls_number_parameters     272
_refine_ls_number_restraints     9
_refine_ls_hydrogen_treatment     constr
_refine_ls_weighting_scheme     calc
_refine_ls_weighting_details
              'w=1/[\s^2^(Fo^2^)+(0.0855P)^2^+0.8591P] where P=(Fo^2^+2Fc^2^)/3'
_atom_sites_solution_hydrogens     mixed
_atom_sites_solution_primary     ?
_atom_sites_solution_secondary     ?
_refine_ls_shift/su_max     0.000
_refine_ls_shift/su_mean     0.000
_refine_diff_density_max     2.265
_refine_diff_density_min     -1.043
_refine_ls_extinction_method     none
_refine_ls_extinction_coef     .
loop_
    _atom_type_symbol
    _atom_type_description
    _atom_type_scat_dispersion_real
    _atom_type_scat_dispersion_imag
    _atom_type_scat_source
    'C' 'C' 0.0033 0.0016
                         'International Tables Vol C Tables 4.2.6.8 and 6.1.1.4'
    'H' 'H' 0.0000 0.0000
                         'International Tables Vol C Tables 4.2.6.8 and 6.1.1.4'
    'Au' 'Au' -2.0133 8.8022
                         'International Tables Vol C Tables 4.2.6.8 and 6.1.1.4'
    'Fe' 'Fe' 0.3463 0.8444
                         'International Tables Vol C Tables 4.2.6.8 and 6.1.1.4'
    'N' 'N' 0.0061 0.0033
                         'International Tables Vol C Tables 4.2.6.8 and 6.1.1.4'
    'O' 'O' 0.0106 0.0060
                         'International Tables Vol C Tables 4.2.6.8 and 6.1.1.4'
_computing_data_collection
;
CrysAlisPro (Rigaku OD, 2018)
;
_computing_cell_refinement
;
CrysAlisPro (Rigaku OD, 2018)
;
_computing_data_reduction
;
CrysAlisPro (Rigaku OD, 2018)
;
_computing_structure_solution
;
<i>SHELXT2014/5</i> (Sheldrick, 2015a)
;
_computing_structure_refinement
;
ShelXL (Sheldrick, 2015b)
;
_computing_molecular_graphics
;
<i>OLEX2</i> (Dolomanov <i>et al.</i>,  2009)
;
_computing_publication_material
;
<i>OLEX2</i> (Dolomanov <i>et al.</i>,  2009)
;
loop_
    _atom_site_type_symbol
    _atom_site_label
    _atom_site_fract_x
    _atom_site_fract_y
    _atom_site_fract_z
    _atom_site_U_iso_or_equiv
    _atom_site_adp_type
    _atom_site_calc_flag
    _atom_site_occupancy
    _atom_site_disorder_assembly
    _atom_site_disorder_group
    Au Au1 1.000000 0.000000 -0.500000 0.0441(2) Uani d 1 . .
    Fe Fe1 1.500000 0.000000 -0.500000 0.0292(4) Uani d 1 . .
    N N6 1.2335(8) 0.1426(7) -0.1913(6) 0.0501(18) Uani d 1 . .
    O O1 1.4274(5) -0.0394(6) -0.3113(5) 0.0438(14) Uani d 1 . .
    H H1A 1.496163 -0.065149 -0.276444 0.066 Uiso d 1 . .
    H H1B 1.381652 0.030289 -0.270914 0.066 Uiso d 1 . .
    C C8 1.3795(8) 0.2828(8) -0.5220(7) 0.0423(19) Uani d 1 . .
    H H8 1.353283 0.259226 -0.581414 0.051 Uiso calc 1 . .
    C C5 1.4616(8) 0.3566(8) -0.3576(8) 0.043(2) Uani d 1 . .
    H H5 1.495858 0.380110 -0.303466 0.052 Uiso calc 1 . .
    C C4 1.5067(7) 0.2397(8) -0.3988(7) 0.0395(19) Uani d 1 . .
    H H4 1.570087 0.185167 -0.369306 0.047 Uiso calc 1 . .
    C C18 1.0834(8) 0.3621(9) -0.0954(8) 0.048(2) Uani d 1 . .
    N N4 1.4646(6) 0.2017(6) -0.4772(5) 0.0317(14) Uani d 1 . .
    C C21 0.9996(10) 0.4782(10) -0.0484(8) 0.055(2) Uani d 1 . .
    H H21 0.942320 0.523726 -0.089865 0.066 Uiso calc 1 . .
    C C9 1.2973(8) 0.5573(8) -0.3485(8) 0.044(2) Uani d 1 . .
    H H9 1.240584 0.609573 -0.386971 0.053 Uiso calc 1 . .
    C C17 1.1829(10) 0.2903(10) -0.0506(8) 0.059(3) Uani d 1 . .
    H H17 1.201690 0.315099 0.012449 0.071 Uiso calc 1 . .
    N N1 1.2923(6) 0.0142(7) -0.5030(6) 0.0433(17) Uani d 1 . .
    C C19 1.0669(9) 0.3182(10) -0.1910(8) 0.052(2) Uani d 1 . .
    H H19 1.003778 0.363330 -0.226531 0.063 Uiso calc 1 . .
    C C20 1.1418(9) 0.2094(9) -0.2342(9) 0.055(2) Uani d 1 . .
    H H20 1.126215 0.181889 -0.297643 0.065 Uiso calc 1 . .
    C C6 1.3638(8) 0.4388(8) -0.3989(7) 0.0412(19) Uani d 1 . .
    C C11 1.2282(9) 0.7084(8) -0.1962(8) 0.048(2) Uani d 1 . .
    C C7 1.3274(8) 0.4002(8) -0.4855(7) 0.0415(19) Uani d 1 . .
    H H7 1.267286 0.453324 -0.519895 0.050 Uiso calc 1 . .
    C C15 1.1322(10) 0.7868(9) -0.2320(9) 0.057(3) Uani d 1 . .
    H H15 1.116876 0.775000 -0.301887 0.069 Uiso calc 1 . .
    C C10 1.3093(9) 0.5968(8) -0.2560(8) 0.047(2) Uani d 1 . .
    H H10 1.375191 0.550547 -0.224182 0.057 Uiso calc 1 . .
    N N5 1.0744(8) 0.9079(7) -0.0674(7) 0.0513(19) Uani d 1 . .
    H H5A 1.025191 0.968647 -0.026905 0.062 Uiso calc 0.5 . .
    C C1 1.1866(8) 0.0083(8) -0.5027(7) 0.0413(19) Uani d 1 . .
    C C13 1.1698(10) 0.8351(10) -0.0344(9) 0.061(3) Uani d 1 . .
    H H13 1.185868 0.851036 0.033766 0.073 Uiso calc 1 . .
    C C12 1.2496(10) 0.7344(9) -0.0949(9) 0.057(2) Uani d 1 . .
    H H12 1.317168 0.684662 -0.067302 0.069 Uiso calc 1 . .
    C C16 1.2541(9) 0.1809(10) -0.1014(9) 0.058(3) Uani d 1 . .
    H H16 1.319389 0.132921 -0.069841 0.070 Uiso calc 1 . .
    C C14 1.0551(11) 0.8852(10) -0.1667(9) 0.064(3) Uani d 1 . .
    H H14 0.987822 0.937040 -0.193066 0.077 Uiso calc 1 . .
    N N3A 0.7442(6) 0.2821(9) -0.2440(3) 0.140(5) Uani d 0.8 A 1
    C C3A 0.8293(4) 0.2875(6) -0.3312(2) 0.140(5) Uani d 0.8 A 1
    Au Au2A 0.96785(10) 0.30552(9) -0.49275(9) 0.1010(3) Uani d 0.8 A 1
    C C2A 1.1004(4) 0.3499(6) -0.6389(3) 0.140(5) Uani d 0.8 A 1
    N N2A 1.1797(6) 0.3786(9) -0.7294(4) 0.140(5) Uani d 0.8 A 1
    N N3B 0.703(3) 0.119(3) -0.1529(17) 0.140(5) Uani d 0.2 A 2
    C C3B 0.7686(18) 0.1679(19) -0.2399(12) 0.140(5) Uani d 0.2 A 2
    Au Au2B 0.8855(5) 0.2557(4) -0.3973(6) 0.151(2) Uani d 0.2 A 2
    C C2B 1.010(2) 0.3636(18) -0.4940(14) 0.140(5) Uani d 0.2 A 2
    N N2B 1.095(3) 0.424(3) -0.552(2) 0.140(5) Uani d 0.2 A 2
    O O2 1.5706(15) -0.1345(17) -0.1543(12) 0.109(5) Uani d 0.6 . .
    H H2A 1.640962 -0.201711 -0.187906 0.164 Uiso d 0.6 . .
    H H2B 1.609492 -0.067311 -0.147186 0.164 Uiso d 0.6 . .
    O O3 0.574(2) 0.503(3) -0.1194(19) 0.109(5) Uani d 0.4 . .
    H H3B 0.617417 0.427938 -0.148163 0.164 Uiso d 0.2 B 1
    H H3A 0.637317 0.556568 -0.154373 0.164 Uiso d 0.4 . .
    H H3C 0.522617 0.501478 -0.035993 0.164 Uiso d 0.2 C 2
loop_
    _atom_site_aniso_label
    _atom_site_aniso_U_11
    _atom_site_aniso_U_22
    _atom_site_aniso_U_33
    _atom_site_aniso_U_12
    _atom_site_aniso_U_13
    _atom_site_aniso_U_23
    Au1 0.0232(2) 0.0500(3) 0.0655(4) -0.00604(19) -0.0212(2) -0.0086(2)
    Fe1 0.0194(7) 0.0277(9) 0.0434(8) -0.0019(6) -0.0110(6) -0.0127(6)
    N6 0.056(4) 0.038(5) 0.048(4) -0.004(4) -0.005(4) -0.012(3)
    O1 0.041(3) 0.045(4) 0.044(3) 0.005(3) -0.013(3) -0.014(3)
    C8 0.041(4) 0.041(5) 0.047(5) -0.003(4) -0.014(4) -0.015(4)
    C5 0.042(4) 0.036(5) 0.054(5) -0.009(4) -0.013(4) -0.017(4)
    C4 0.034(4) 0.035(5) 0.055(5) 0.000(3) -0.019(4) -0.020(4)
    C18 0.037(4) 0.045(6) 0.051(5) -0.013(4) 0.003(4) -0.011(4)
    N4 0.029(3) 0.024(4) 0.044(4) 0.000(3) -0.014(3) -0.011(3)
    C21 0.052(5) 0.048(6) 0.065(6) -0.003(4) -0.014(5) -0.024(5)
    C9 0.035(4) 0.031(5) 0.065(6) 0.000(3) -0.016(4) -0.008(4)
    C17 0.064(6) 0.072(8) 0.046(5) -0.012(5) -0.016(5) -0.021(5)
    N1 0.030(3) 0.037(4) 0.066(5) -0.004(3) -0.018(3) -0.011(3)
    C19 0.052(5) 0.059(7) 0.042(5) -0.006(5) -0.011(4) -0.009(4)
    C20 0.054(5) 0.051(6) 0.057(6) -0.010(5) -0.010(5) -0.019(5)
    C6 0.031(4) 0.041(5) 0.050(5) -0.004(3) -0.008(3) -0.014(4)
    C11 0.048(5) 0.037(5) 0.055(5) -0.009(4) -0.006(4) -0.019(4)
    C7 0.042(4) 0.036(5) 0.051(5) -0.005(4) -0.021(4) -0.008(4)
    C15 0.071(6) 0.041(6) 0.065(6) 0.009(5) -0.027(5) -0.029(5)
    C10 0.056(5) 0.034(5) 0.055(5) -0.003(4) -0.018(4) -0.016(4)
    N5 0.056(5) 0.039(5) 0.053(4) -0.004(4) -0.006(4) -0.020(4)
    C1 0.026(4) 0.043(5) 0.054(5) -0.005(3) -0.012(4) -0.008(4)
    C13 0.058(6) 0.064(7) 0.066(6) -0.014(5) -0.016(5) -0.031(5)
    C12 0.064(6) 0.047(6) 0.065(6) -0.004(5) -0.022(5) -0.021(5)
    C16 0.047(5) 0.057(7) 0.062(6) 0.008(5) -0.014(5) -0.014(5)
    C14 0.075(7) 0.046(7) 0.076(7) 0.010(5) -0.033(6) -0.024(5)
    N3A 0.181(11) 0.132(9) 0.155(11) 0.018(9) -0.130(10) -0.026(9)
    C3A 0.181(11) 0.132(9) 0.155(11) 0.018(9) -0.130(10) -0.026(9)
    Au2A 0.1098(6) 0.0872(7) 0.1463(8) 0.0284(5) -0.0985(6) -0.0475(5)
    C2A 0.181(11) 0.132(9) 0.155(11) 0.018(9) -0.130(10) -0.026(9)
    N2A 0.181(11) 0.132(9) 0.155(11) 0.018(9) -0.130(10) -0.026(9)
    N3B 0.181(11) 0.132(9) 0.155(11) 0.018(9) -0.130(10) -0.026(9)
    C3B 0.181(11) 0.132(9) 0.155(11) 0.018(9) -0.130(10) -0.026(9)
    Au2B 0.174(4) 0.092(3) 0.276(6) 0.037(3) -0.186(5) -0.081(4)
    C2B 0.181(11) 0.132(9) 0.155(11) 0.018(9) -0.130(10) -0.026(9)
    N2B 0.181(11) 0.132(9) 0.155(11) 0.018(9) -0.130(10) -0.026(9)
    O2 0.101(10) 0.146(14) 0.087(8) 0.033(9) -0.066(7) -0.010(8)
    O3 0.101(10) 0.146(14) 0.087(8) 0.033(9) -0.066(7) -0.010(8)
_geom_special_details
;
 All esds (except the esd in the dihedral angle between two l.s. planes)
 are estimated using the full covariance matrix.  The cell esds are taken
 into account individually in the estimation of esds in distances, angles
 and torsion angles; correlations between esds in cell parameters are only
 used when they are defined by crystal symmetry.  An approximate (isotropic)
 treatment of cell esds is used for estimating esds involving l.s. planes.
;
loop_
    _geom_bond_atom_site_label_1
    _geom_bond_atom_site_label_2
    _geom_bond_site_symmetry_2
    _geom_bond_distance
    _geom_bond_publ_flag
    Au1 C1 2_754 1.979(7) ?
    Au1 C1 . 1.979(7) ?
    Au1 Au2A . 3.3243 ?
    Au1 Au2A 2_754 3.3243 ?
    Au1 Au2B . 3.101(4) ?
    Au1 Au2B 2_754 3.101(4) ?
    Fe1 O1 2_854 2.081(5) ?
    Fe1 O1 . 2.081(5) ?
    Fe1 N4 . 2.223(6) ?
    Fe1 N4 2_854 2.223(6) ?
    Fe1 N1 2_854 2.180(6) ?
    Fe1 N1 . 2.181(6) ?
    N6 C20 . 1.294(12) ?
    N6 C16 . 1.307(12) ?
    O1 H1A . 0.9319 ?
    O1 H1B . 0.9285 ?
    C8 H8 . 0.9300 ?
    C8 N4 . 1.320(10) ?
    C8 C7 . 1.377(11) ?
    C5 H5 . 0.9300 ?
    C5 C4 . 1.387(11) ?
    C5 C6 . 1.401(12) ?
    C4 H4 . 0.9300 ?
    C4 N4 . 1.315(9) ?
    C18 C21 . 1.472(13) ?
    C18 C17 . 1.390(13) ?
    C18 C19 . 1.377(12) ?
    C21 C21 2_765 1.317(17) ?
    C21 H21 . 0.9300 ?
    C9 H9 . 0.9300 ?
    C9 C6 . 1.466(11) ?
    C9 C10 . 1.298(11) ?
    C17 H17 . 0.9300 ?
    C17 C16 . 1.393(13) ?
    N1 C1 . 1.130(10) ?
    C19 H19 . 0.9300 ?
    C19 C20 . 1.366(13) ?
    C20 H20 . 0.9300 ?
    C6 C7 . 1.367(11) ?
    C11 C15 . 1.336(13) ?
    C11 C10 . 1.479(11) ?
    C11 C12 . 1.379(12) ?
    C7 H7 . 0.9300 ?
    C15 H15 . 0.9300 ?
    C15 C14 . 1.385(12) ?
    C10 H10 . 0.9300 ?
    N5 H5A . 0.8600 ?
    N5 C13 . 1.290(12) ?
    N5 C14 . 1.330(12) ?
    C13 H13 . 0.9300 ?
    C13 C12 . 1.385(13) ?
    C12 H12 . 0.9300 ?
    C16 H16 . 0.9300 ?
    C14 H14 . 0.9300 ?
    N3A C3A . 1.1014 ?
    C3A Au2A . 1.9543 ?
    Au2A C2A . 1.8554 ?
    C2A N2A . 1.1381 ?
    N3B C3B . 1.1270 ?
    C3B Au2B . 2.0356 ?
    Au2B C2B . 1.8767 ?
    C2B N2B . 1.1712 ?
    O2 H2A . 0.9640 ?
    O2 H2B . 0.9427 ?
    O3 H3B . 0.9225 ?
    O3 H3A . 0.9170 ?
    O3 H3C . 0.9389 ?
loop_
    _geom_angle_atom_site_label_1
    _geom_angle_atom_site_label_2
    _geom_angle_atom_site_label_3
    _geom_angle_site_symmetry_1
    _geom_angle_site_symmetry_3
    _geom_angle
    _geom_angle_publ_flag
    C1 Au1 C1 2_754 . 180.0 ?
    C1 Au1 Au2A 2_754 . 98.7(3) ?
    C1 Au1 Au2A . . 81.3(3) ?
    C1 Au1 Au2A . 2_754 98.7(14) ?
    C1 Au1 Au2A 2_754 2_754 81.3(14) ?
    C1 Au1 Au2B 2_754 . 88.0(3) ?
    C1 Au1 Au2B . . 92.0(3) ?
    C1 Au1 Au2B 2_754 2_754 92(3) ?
    C1 Au1 Au2B . 2_754 88(3) ?
    Au2A Au1 Au2A 2_754 . 180.0(18) ?
    Au2B Au1 Au2B . 2_754 180(5) ?
    O1 Fe1 O1 2_854 . 180.0 ?
    O1 Fe1 N4 2_854 2_854 89.1(2) ?
    O1 Fe1 N4 . . 89.1(2) ?
    O1 Fe1 N4 2_854 . 90.9(2) ?
    O1 Fe1 N4 . 2_854 90.9(2) ?
    O1 Fe1 N1 . 2_854 90.4(2) ?
    O1 Fe1 N1 . . 89.6(2) ?
    O1 Fe1 N1 2_854 2_854 89.6(2) ?
    O1 Fe1 N1 2_854 . 90.4(2) ?
    N4 Fe1 N4 . 2_854 180.0 ?
    N1 Fe1 N4 2_854 . 89.6(2) ?
    N1 Fe1 N4 2_854 2_854 90.4(2) ?
    N1 Fe1 N4 . 2_854 89.6(2) ?
    N1 Fe1 N4 . . 90.4(2) ?
    N1 Fe1 N1 2_854 . 180.0 ?
    C20 N6 C16 . . 118.2(8) ?
    Fe1 O1 H1A . . 114.1 ?
    Fe1 O1 H1B . . 113.4 ?
    H1A O1 H1B . . 100.1 ?
    N4 C8 H8 . . 118.2 ?
    N4 C8 C7 . . 123.6(7) ?
    C7 C8 H8 . . 118.2 ?
    C4 C5 H5 . . 120.5 ?
    C4 C5 C6 . . 119.0(7) ?
    C6 C5 H5 . . 120.5 ?
    C5 C4 H4 . . 118.2 ?
    N4 C4 C5 . . 123.5(8) ?
    N4 C4 H4 . . 118.2 ?
    C17 C18 C21 . . 124.5(8) ?
    C19 C18 C21 . . 120.2(9) ?
    C19 C18 C17 . . 115.4(9) ?
    C8 N4 Fe1 . . 121.6(5) ?
    C4 N4 Fe1 . . 120.0(5) ?
    C4 N4 C8 . . 117.1(7) ?
    C18 C21 H21 . . 117.8 ?
    C21 C21 C18 2_765 . 124.4(12) ?
    C21 C21 H21 2_765 . 117.8 ?
    C6 C9 H9 . . 116.6 ?
    C10 C9 H9 . . 116.6 ?
    C10 C9 C6 . . 126.9(8) ?
    C18 C17 H17 . . 120.4 ?
    C18 C17 C16 . . 119.2(9) ?
    C16 C17 H17 . . 120.4 ?
    C1 N1 Fe1 . . 172.8(7) ?
    C18 C19 H19 . . 119.5 ?
    C20 C19 C18 . . 121.0(9) ?
    C20 C19 H19 . . 119.5 ?
    N6 C20 C19 . . 123.2(9) ?
    N6 C20 H20 . . 118.4 ?
    C19 C20 H20 . . 118.4 ?
    C5 C6 C9 . . 122.6(7) ?
    C7 C6 C5 . . 116.4(8) ?
    C7 C6 C9 . . 120.9(8) ?
    C15 C11 C10 . . 124.7(8) ?
    C15 C11 C12 . . 116.4(9) ?
    C12 C11 C10 . . 118.9(9) ?
    C8 C7 H7 . . 119.9 ?
    C6 C7 C8 . . 120.1(8) ?
    C6 C7 H7 . . 119.9 ?
    C11 C15 H15 . . 119.5 ?
    C11 C15 C14 . . 121.1(9) ?
    C14 C15 H15 . . 119.5 ?
    C9 C10 C11 . . 126.2(9) ?
    C9 C10 H10 . . 116.9 ?
    C11 C10 H10 . . 116.9 ?
    C13 N5 H5A . . 121.4 ?
    C13 N5 C14 . . 117.3(8) ?
    C14 N5 H5A . . 121.4 ?
    N1 C1 Au1 . . 179.0(8) ?
    N5 C13 H13 . . 118.2 ?
    N5 C13 C12 . . 123.5(9) ?
    C12 C13 H13 . . 118.2 ?
    C11 C12 C13 . . 119.6(9) ?
    C11 C12 H12 . . 120.2 ?
    C13 C12 H12 . . 120.2 ?
    N6 C16 C17 . . 123.0(9) ?
    N6 C16 H16 . . 118.5 ?
    C17 C16 H16 . . 118.5 ?
    C15 C14 H14 . . 119.0 ?
    N5 C14 C15 . . 122.1(9) ?
    N5 C14 H14 . . 119.0 ?
    N3A C3A Au2A . . 174.7 ?
    C3A Au2A Au1 . . 88.63(19) ?
    C2A Au2A Au1 . . 101.1(2) ?
    C2A Au2A C3A . . 169.8 ?
    N2A C2A Au2A . . 178.6 ?
    N3B C3B Au2B . . 179.57(10) ?
    C3B Au2B Au1 . . 89.4(6) ?
    C2B Au2B Au1 . . 105.7(7) ?
    C2B Au2B C3B . . 156.3 ?
    N2B C2B Au2B . . 174.6 ?
    H2A O2 H2B . . 110.8 ?
    H3B O3 H3A . . 104.8 ?
    H3A O3 H3C . . 120.1 ?
loop_
    _geom_hbond_atom_site_label_D
    _geom_hbond_atom_site_label_H
    _geom_hbond_atom_site_label_A
    _geom_hbond_site_symmetry_A
    _geom_hbond_distance_DH
    _geom_hbond_distance_HA
    _geom_hbond_distance_DA
    _geom_hbond_angle_DHA
    _geom_hbond_publ_flag
    O1 H1A O2 . 0.93 1.86 2.744(13) 156.4 yes
    O1 H1B N6 . 0.93 1.85 2.736(9) 157.5 yes
    C7 H7 N2B . 0.93 2.08 2.78(3) 131.6 yes
    N5 H5A N5 2_775 0.86 1.82 2.677(14) 176.0 yes
    O2 H2A N2A 2_854 0.96 2.49 3.45(7) 178.7 yes
    O2 H2B N3B 1_655 0.94 2.43 3.37(3) 172.4 yes
    O3 H3B N3A . 0.92 2.08 2.99(3) 167.2 yes
    O3 H3A N2A 2_764 0.92 2.11 2.98(4) 158.8 yes
    O3 H3C O3 2_665 0.94 1.75 2.69(4) 179.3 yes
_shelx_space_group_comment
;
The symmetry employed for this shelxl refinement is uniquely defined
by the following loop, which should always be used as a source of
symmetry information in preference to the above space-group names.
They are only intended as comments.
;
_shelx_estimated_absorpt_T_min     0.122
_shelx_estimated_absorpt_T_max     0.263
_iucr_refine_instructions_details
;
TITL shi_3670_ilgu_a.res in P-1
    shi_3670_ilgu.res
    created by SHELXL-2018/1 at 23:40:44 on 20-Apr-2020
REM Old TITL shI_3670_IlGu in P-1
REM SHELXT solution in P-1
REM R1 0.362, Rweak 0.121, Alpha 0.118, Orientation as input
REM Formula found by SHELXT: C36 N10 O2 Fe3 Au
CELL 0.71073 10.5601 11.0044 11.8145 80.212 69.124 78.565
ZERR 1 0.0007 0.0012 0.001 0.008 0.007 0.007
LATT 1
SFAC C H Au Fe N O
UNIT 42 39 3 1 12 4
EQIV $1 1-X,1-Y,-Z
EQIV $2 2-X,2-Y,-Z
EQIV $3 2-X,1-Y,-1-Z
EQIV $4 1+X,+Y,+Z
EQIV $5 3-X,-Y,-1-Z
DFIX 1.15 N3A C3A N2A C2A
DFIX 1.99 Au2A C3A Au2A C2A
SADI C2A N2A C2B N2B
SADI 0.04 Au1 C2A Au1 C2B
SADI C3A N3A C3B N3B
SADI 0.04 Au1 C3A Au1 C3B
SADI 0.04 C2A C3A C2B C3B
EADP C3A N3A C3B N3B N2B C2B C2A N2A
EADP O3 O2
L.S. 50
PLAN  2
SIZE 0.2 0.3 0.4
HTAB O1 N6
HTAB O1 O2
HTAB C7 N2B
HTAB N5 N5_$2
HTAB O2 N3B_$4
HTAB O2 N2A_$5
HTAB O3 O3_$1
HTAB O3 N2A_$3
HTAB O3 N3A
FREE H3c H3c_$1
BOND $H
list 4
HTAB
fmap 2
acta
SHEL 99 0.84
OMIT 1 0 1
OMIT 0 1 0
OMIT 2 -2 2
OMIT 0 1 1
REM <olex2.extras>
REM <HklSrc "%.\\shi_3670_ilgu.hkl">
REM </olex2.extras>
WGHT    0.085500    0.859100
FVAR       0.28407
AU1   3    1.000000    0.000000   -0.500000    10.50000    0.02322    0.04999 =
         0.06546   -0.00862   -0.02122   -0.00604
FE1   4    1.500000    0.000000   -0.500000    10.50000    0.01940    0.02771 =
         0.04341   -0.01269   -0.01096   -0.00191
N6    5    1.233453    0.142587   -0.191310    11.00000    0.05584    0.03782 =
         0.04781   -0.01203   -0.00497   -0.00424
O1    6    1.427443   -0.039370   -0.311314    11.00000    0.04056    0.04452 =
         0.04362   -0.01416   -0.01269    0.00533
AFIX   7
H1A   2    1.496163   -0.065149   -0.276444    11.00000   -1.50000
H1B   2    1.381652    0.030289   -0.270914    11.00000   -1.50000
AFIX   0
C8    1    1.379478    0.282752   -0.521998    11.00000    0.04065    0.04092 =
         0.04712   -0.01525   -0.01382   -0.00304
AFIX  43
H8    2    1.353283    0.259226   -0.581414    11.00000   -1.20000
AFIX   0
C5    1    1.461648    0.356620   -0.357632    11.00000    0.04240    0.03595 =
         0.05421   -0.01680   -0.01252   -0.00923
AFIX  43
H5    2    1.495858    0.380110   -0.303466    11.00000   -1.20000
AFIX   0
C4    1    1.506700    0.239680   -0.398767    11.00000    0.03436    0.03541 =
         0.05548   -0.01955   -0.01945    0.00019
AFIX  43
H4    2    1.570087    0.185167   -0.369306    11.00000   -1.20000
AFIX   0
C18   1    1.083426    0.362087   -0.095431    11.00000    0.03720    0.04521 =
         0.05099   -0.01138    0.00327   -0.01280
N4    5    1.464573    0.201746   -0.477220    11.00000    0.02908    0.02426 =
         0.04424   -0.01085   -0.01423    0.00003
C21   1    0.999633    0.478162   -0.048418    11.00000    0.05231    0.04819 =
         0.06491   -0.02432   -0.01407   -0.00257
AFIX  43
H21   2    0.942320    0.523726   -0.089865    11.00000   -1.20000
AFIX   0
C9    1    1.297330    0.557262   -0.348539    11.00000    0.03470    0.03118 =
         0.06496   -0.00758   -0.01563   -0.00014
AFIX  43
H9    2    1.240584    0.609573   -0.386971    11.00000   -1.20000
AFIX   0
C17   1    1.182909    0.290342   -0.050637    11.00000    0.06444    0.07209 =
         0.04621   -0.02105   -0.01626   -0.01210
AFIX  43
H17   2    1.201690    0.315099    0.012449    11.00000   -1.20000
AFIX   0
N1    5    1.292281    0.014197   -0.502985    11.00000    0.03001    0.03730 =
         0.06613   -0.01148   -0.01809   -0.00424
C19   1    1.066889    0.318203   -0.190953    11.00000    0.05212    0.05853 =
         0.04230   -0.00918   -0.01125   -0.00598
AFIX  43
H19   2    1.003778    0.363330   -0.226531    11.00000   -1.20000
AFIX   0
C20   1    1.141829    0.209354   -0.234216    11.00000    0.05413    0.05132 =
         0.05730   -0.01945   -0.01043   -0.00967
AFIX  43
H20   2    1.126215    0.181889   -0.297643    11.00000   -1.20000
AFIX   0
C6    1    1.363831    0.438782   -0.398942    11.00000    0.03082    0.04096 =
         0.04992   -0.01361   -0.00810   -0.00382
C11   1    1.228200    0.708429   -0.196186    11.00000    0.04777    0.03673 =
         0.05470   -0.01852   -0.00576   -0.00860
C7    1    1.327370    0.400193   -0.485542    11.00000    0.04246    0.03632 =
         0.05121   -0.00767   -0.02129   -0.00492
AFIX  43
H7    2    1.267286    0.453324   -0.519895    11.00000   -1.20000
AFIX   0
C15   1    1.132204    0.786757   -0.231983    11.00000    0.07061    0.04100 =
         0.06510   -0.02914   -0.02653    0.00916
AFIX  43
H15   2    1.116876    0.775000   -0.301887    11.00000   -1.20000
AFIX   0
C10   1    1.309316    0.596801   -0.255973    11.00000    0.05624    0.03413 =
         0.05456   -0.01602   -0.01830   -0.00319
AFIX  43
H10   2    1.375191    0.550547   -0.224182    11.00000   -1.20000
AFIX   0
N5    5    1.074366    0.907896   -0.067409    11.00000    0.05623    0.03878 =
         0.05297   -0.02008   -0.00594   -0.00382
AFIX  43
H5A   2    1.025191    0.968647   -0.026905    10.50000   -1.20000
AFIX   0
C1    1    1.186582    0.008298   -0.502721    11.00000    0.02617    0.04334 =
         0.05428   -0.00786   -0.01248   -0.00487
C13   1    1.169790    0.835074   -0.034365    11.00000    0.05820    0.06426 =
         0.06646   -0.03134   -0.01555   -0.01401
AFIX  43
H13   2    1.185868    0.851036    0.033766    11.00000   -1.20000
AFIX   0
C12   1    1.249594    0.734408   -0.094853    11.00000    0.06393    0.04748 =
         0.06510   -0.02105   -0.02211   -0.00422
AFIX  43
H12   2    1.317168    0.684662   -0.067302    11.00000   -1.20000
AFIX   0
C16   1    1.254117    0.180924   -0.101393    11.00000    0.04728    0.05710 =
         0.06233   -0.01351   -0.01384    0.00832
AFIX  43
H16   2    1.319389    0.132921   -0.069841    11.00000   -1.20000
AFIX   0
C14   1    1.055143    0.885186   -0.166671    11.00000    0.07512    0.04619 =
         0.07565   -0.02375   -0.03308    0.00952
AFIX  43
H14   2    0.987822    0.937040   -0.193066    11.00000   -1.20000
AFIX   6
PART 1
N3A   5    0.744201    0.282061   -0.244000    10.80000    0.18069    0.13215 =
         0.15529   -0.02566   -0.13020    0.01765
C3A   1    0.829342    0.287501   -0.331169    10.80000    0.18069    0.13215 =
         0.15529   -0.02566   -0.13020    0.01765
AU2A  3    0.967854    0.305520   -0.492748    10.80000    0.10985    0.08719 =
         0.14632   -0.04748   -0.09847    0.02843
C2A   1    1.100403    0.349941   -0.638939    10.80000    0.18069    0.13215 =
         0.15529   -0.02566   -0.13020    0.01765
N2A   5    1.179692    0.378551   -0.729430    10.80000    0.18069    0.13215 =
         0.15529   -0.02566   -0.13020    0.01765
AFIX   6
PART 0
PART 2
N3B   5    0.703180    0.119492   -0.152897    10.20000    0.18069    0.13215 =
         0.15529   -0.02566   -0.13020    0.01765
C3B   1    0.768582    0.167871   -0.239857    10.20000    0.18069    0.13215 =
         0.15529   -0.02566   -0.13020    0.01765
AU2B  3    0.885465    0.255669   -0.397346    10.20000    0.17401    0.09178 =
         0.27569   -0.08114   -0.18596    0.03713
C2B   1    1.009553    0.363621   -0.494005    10.20000    0.18069    0.13215 =
         0.15529   -0.02566   -0.13020    0.01765
N2B   5    1.094994    0.424382   -0.551694    10.20000    0.18069    0.13215 =
         0.15529   -0.02566   -0.13020    0.01765
AFIX   0
PART 0
O2    6    1.570552   -0.134461   -0.154326    10.60000    0.10055    0.14597 =
         0.08717   -0.01026   -0.06616    0.03285
AFIX   3
H2A   2    1.640962   -0.201711   -0.187906    10.60000   -1.50000
H2B   2    1.609492   -0.067311   -0.147186    10.60000   -1.50000
AFIX   0
O3    6    0.573607    0.503438   -0.119443    10.40000    0.10055    0.14597 =
         0.08717   -0.01026   -0.06616    0.03285
PART 1
AFIX   3
H3B   2    0.617417    0.427938   -0.148163    10.20000   -1.50000
PART 0
H3A   2    0.637317    0.556568   -0.154373    10.40000   -1.50000
PART 2
H3C   2    0.522617    0.501478   -0.035993    10.20000   -1.50000
AFIX   0
HKLF 4
REM  shi_3670_ilgu_a.res in P-1
REM R1 =  0.0501 for    3540 Fo > 4sig(Fo)  and  0.0645 for all    4402 data
REM    272 parameters refined using      9 restraints
END
WGHT      0.0855      0.8591
REM Instructions for potential hydrogen bonds
HTAB O1 O2
HTAB O1 N6
HTAB C7 N2B
HTAB N5 N5_$2
EQIV $6 -x+2, -y+1, -z
HTAB C13 N3B_$6
HTAB O2 N2A_$5
HTAB O2 N3B_$4
HTAB O3 N3A
HTAB O3 N2A_$3
HTAB O3 O3_$1
REM Highest difference peak  2.265,  deepest hole -1.043,  1-sigma level  0.168
Q1    1   1.0583  0.3547 -0.5976  11.00000  0.05    2.26
Q2    1   0.6021  0.0660 -0.0849  11.00000  0.05    1.90
  REM The information below was added by Olex2.
  REM
  REM R1 = 0.0501 for 3540 Fo > 4sig(Fo) and 0.0645 for all 15264 data
  REM n/a parameters refined using n/a restraints
  REM Highest difference peak 2.26, deepest hole -1.04
  REM Mean Shift 0, Max Shift 0.000.
  REM +++ Tabular Listing of Refinement Information +++
  REM R1_all = 0.0645
  REM R1_gt = 0.0501
  REM wR_ref = 0.1555
  REM GOOF = 1.035
  REM Shift_max = 0.000
  REM Shift_mean = 0
  REM Reflections_all = 15264
  REM Reflections_gt = 3540
  REM Parameters = n/a
  REM Hole = -1.04
  REM Peak = 2.26
  REM Flack = n/a
;
