# Supplementary material for: Crystal structure of catena-poly[[[di­aqua­[1,2-bis(pyridin-4-yl)ethene]{4-[2-(pyridin-4-yl)ethen­yl]pyridinium}gold(I)iron(II)]-di-μ-cyanido] bis­[dicyanido­gold(I)] 1,2-bis­(pyridin-4-yl)ethene dihydrate]
Source: Acta Crystallogr E Crystallogr Commun. 2020 May 29;76(Pt 6):944–7. doi: 10.1107/S2056989020006738 (PMC7274000; doi:10.1107/S2056989020006738)
Supplement: Supplementary file 2 [file e-76-00944-Isup2.hkl]

#
# h,k,l, Fc-squared, Fo-squared, sigma(Fo-squared), status flag
#
data_I
_shelx_title ' shi_3670_ilgu_a.res in P-1'
_shelx_refln_list_code          4
_shelx_F_calc_maximum      321.75
_exptl_crystal_F_000       670.00
_reflns_d_resolution_high  0.8400

loop_
 _space_group_symop_operation_xyz
 'x, y, z'
 '-x, -y, -z'

_cell_length_a    10.5601
_cell_length_b    11.0044
_cell_length_c    11.8145
_cell_angle_alpha  80.212
_cell_angle_beta   69.124
_cell_angle_gamma  78.565

_shelx_F_squared_multiplier     1.000

loop_
 _refln_index_h
 _refln_index_k
 _refln_index_l
 _refln_F_squared_calc
 _refln_F_squared_meas
 _refln_F_squared_sigma
 _refln_observed_status
   1   0   0      38688.17      27771.84       710.58 o
   2   0   0      29284.15      31266.15       462.72 o
   3   0   0       8271.00       8450.39        86.76 o
   4   0   0      16756.18      16670.16       202.89 o
   5   0   0       2749.39       2833.29        77.28 o
   6   0   0       4994.59       4534.26       107.22 o
   7   0   0       1239.18       1101.03        74.47 o
   8   0   0       1829.48       1925.05       103.22 o
   9   0   0        366.68        349.98        44.51 o
  10   0   0       1073.66       1126.66       113.61 o
  11   0   0        311.87        352.79        67.56 o
 -11   1   0        172.91        167.09        45.79 o
 -10   1   0        487.04        462.34        76.83 o
  -9   1   0        123.68         96.38        25.08 o
  -8   1   0        283.81        260.65        39.22 o
  -7   1   0        106.74        119.05        25.32 o
  -6   1   0        177.96        116.18        36.63 o
  -5   1   0         59.60         16.20         7.88 o
  -4   1   0          6.89         25.98         8.59 o
  -3   1   0       2089.61       1839.96        47.66 o
  -2   1   0        383.44        440.85        19.59 o
  -1   1   0        642.45        524.26        17.58 o
   1   1   0       1656.08       1231.37        42.96 o
   2   1   0      19069.74      17630.53       186.03 o
   3   1   0        475.83        480.40        20.04 o
   4   1   0      16061.87      16008.61       334.59 o
   5   1   0       5264.39       5730.05       105.99 o
   6   1   0       5428.27       5270.05       196.94 o
   7   1   0       2784.94       2853.28       115.86 o
   8   1   0       4189.93       4320.07       183.09 o
   9   1   0        719.00        873.29        95.43 o
  10   1   0       2241.85       2153.42       152.32 o
  11   1   0        423.31        322.08       106.45 o
 -11   2   0        700.80        667.76        94.78 o
 -10   2   0       2604.99       2593.27       158.77 o
  -9   2   0       1261.51       1310.78       107.76 o
  -8   2   0       2136.27       2139.95       129.41 o
  -7   2   0       2168.91       2134.60       121.66 o
  -6   2   0       4313.45       4270.10       131.74 o
  -5   2   0       3719.53       3417.17       109.01 o
  -4   2   0       4489.67       4001.03       118.76 o
  -3   2   0        652.09        833.54        49.12 o
  -2   2   0        520.65        595.11        31.54 o
  -1   2   0       3477.91       5686.98        88.52 o
   0   2   0       3116.87       2638.70        75.73 o
   1   2   0       4666.89       4323.39       104.63 o
   2   2   0       2532.92       2560.61        69.92 o
   3   2   0       8238.77      10592.75       183.02 o
   4   2   0       1059.20       1058.51        42.54 o
   5   2   0          7.54         23.02         8.36 o
   6   2   0       2303.73       2673.83       106.54 o
   7   2   0        909.34        940.71        67.21 o
   8   2   0        444.63        466.02        49.64 o
   9   2   0        263.88        267.26        40.16 o
  10   2   0       1264.95       1248.56       114.28 o
  11   2   0        297.83        350.83       113.39 o
 -10   3   0       1412.23       1117.67       124.78 o
  -9   3   0        697.44        662.56        78.80 o
  -8   3   0       1055.39        976.37        74.61 o
  -7   3   0        872.14        894.06        67.44 o
  -6   3   0       5951.21       5599.50       158.56 o
  -5   3   0       4531.20       4387.12       144.16 o
  -4   3   0      14663.51      15184.37       248.87 o
  -3   3   0      12957.61      12560.87       212.88 o
  -2   3   0      35317.11      35005.89       386.92 o
  -1   3   0      28677.34      28167.31      1034.23 o
   0   3   0      34889.54      37863.37       460.32 o
   1   3   0       7545.48       9129.13       183.19 o
   2   3   0      10468.90      11826.26       306.47 o
   3   3   0       6723.64       7674.97       397.43 o
   4   3   0       7127.26       7347.21       255.97 o
   5   3   0       1631.12       1459.28        63.00 o
   6   3   0       2570.02       2664.50        96.99 o
   7   3   0        614.53        613.40        44.77 o
   8   3   0       1282.47       1247.94        85.82 o
   9   3   0         99.01        103.40        23.82 o
  10   3   0       1153.06        910.24       178.21 o
  11   3   0        315.08        342.66       117.85 o
 -10   4   0        410.72        413.72        67.91 o
  -9   4   0         32.54          0.54        20.39 o
  -8   4   0       1034.37       1000.49        79.13 o
  -7   4   0        113.87        106.75        23.08 o
  -6   4   0        368.68        510.05        55.06 o
  -5   4   0        439.00        440.12        48.07 o
  -4   4   0        678.82        745.30        60.46 o
  -3   4   0        238.95        337.36        53.04 o
  -2   4   0       3130.31       3484.05       138.04 o
  -1   4   0        526.19        614.18        79.19 o
   0   4   0      14003.87      12911.11       337.45 o
   1   4   0       5685.91       5269.21       216.75 o
   2   4   0       9941.10       8062.63       275.86 o
   3   4   0       3997.87       4810.93       227.90 o
   4   4   0       8908.28       9429.97       454.19 o
   5   4   0       7040.60       7660.62       560.95 o
   6   4   0       7493.36       7677.82       187.48 o
   7   4   0       2153.42       2250.97        81.14 o
   8   4   0       3077.48       3433.27       103.58 o
   9   4   0       1058.15       1216.42        85.16 o
  10   4   0       2108.07       2089.23       156.15 o
  11   4   0        218.80        261.24       100.63 o
 -10   5   0        681.77        734.05        95.26 o
  -9   5   0        482.45        537.94        65.42 o
  -8   5   0       1449.81       1465.37        99.56 o
  -7   5   0       1206.60       1276.15        88.30 o
  -6   5   0       3885.52       3945.84       161.99 o
  -5   5   0        473.52        584.30        60.51 o
  -4   5   0        520.42        504.16        62.34 o
  -3   5   0       1328.78       1386.71       100.96 o
  -2   5   0        558.29        429.90        76.71 o
  -1   5   0       7469.48       8515.46       313.66 o
   0   5   0        110.96         94.06        32.10 o
   1   5   0        660.53        384.29        68.41 o
   2   5   0        270.79        201.63        52.17 o
   4   5   0        748.18        892.81        80.76 o
   5   5   0        332.44        466.03        60.42 o
   6   5   0       1913.58       2015.67       129.52 o
   7   5   0        734.67        718.21        55.87 o
   8   5   0        929.98       1011.71        59.40 o
   9   5   0        381.64        420.68        69.95 o
  10   5   0       1289.46       1369.88       133.09 o
  11   5   0        246.64        272.89       108.93 o
  -9   6   0        446.00        430.09        58.46 o
  -8   6   0       1210.90       1245.39        96.30 o
  -7   6   0       2148.31       2085.64       156.11 o
  -6   6   0       3233.16       3371.77       188.91 o
  -5   6   0       6302.94       6347.78       248.37 o
  -4   6   0      12549.22      12603.10       339.28 o
  -3   6   0       3719.51       3727.70       238.31 o
  -2   6   0      12025.78      11683.50       411.56 o
  -1   6   0       5698.28       5945.35       295.19 o
   0   6   0       6123.76       6860.55       305.48 o
   1   6   0       1062.15       1302.96       138.30 o
   2   6   0       2317.88       2159.04       171.76 o
   3   6   0        546.79        419.12        79.44 o
   4   6   0       2358.91       2571.84       195.31 o
   5   6   0        400.54        348.73        77.21 o
   6   6   0       2018.42       1958.28       196.30 o
   7   6   0        205.01        181.79        33.16 o
   8   6   0        978.08        925.06        70.65 o
   9   6   0        196.15        234.20        59.57 o
  10   6   0        825.28        855.83       193.20 o
  11   6   0        261.36        359.51       130.37 o
  -8   7   0         91.70         48.44        55.09 o
  -7   7   0         20.21         83.77        35.07 o
  -6   7   0        247.65        353.19        93.44 o
  -5   7   0        372.77        429.40        91.83 o
  -4   7   0       2243.54       2314.81       212.90 o
  -3   7   0       1637.83       1622.56       171.14 o
  -2   7   0       2041.49       2197.33       193.94 o
  -1   7   0       3081.56       2676.43       214.27 o
   0   7   0       8164.99       8033.51       359.63 o
   1   7   0       1562.03       1546.23       162.22 o
   2   7   0        931.59        903.79       123.06 o
   3   7   0       3470.81       3207.95       227.03 o
   4   7   0       3516.72       3675.15       248.60 o
   5   7   0       1640.79       1520.55       123.01 o
   6   7   0       2719.81       2824.15       248.60 o
   7   7   0        563.15        573.78       114.01 o
   8   7   0       1361.80       1368.43       103.75 o
   9   7   0        142.41        171.95        58.64 o
  10   7   0       1176.91       1351.52       155.46 o
  -8   8   0        352.00        373.88       103.48 o
  -7   8   0          4.19         23.67        26.64 o
  -6   8   0        356.36        269.29        75.35 o
  -5   8   0        226.94        331.01        82.91 o
  -4   8   0        191.53        236.82        71.01 o
  -3   8   0        505.66        388.88        86.13 o
  -2   8   0         40.97         49.32        41.76 o
  -1   8   0         42.31         -9.05        19.46 o
   0   8   0        405.95        441.05        91.58 o
   1   8   0         11.68         10.91        29.25 o
   2   8   0        707.31        790.15       125.91 o
   3   8   0         74.73         72.37        38.66 o
   4   8   0        815.34        781.48       123.18 o
   5   8   0        359.74        317.99        86.00 o
   6   8   0        864.79        877.95        99.17 o
   7   8   0        309.82        254.24        53.78 o
   8   8   0        782.72        831.80        90.18 o
   9   8   0        295.35        310.11        56.47 o
  10   8   0        815.92        896.66        97.29 o
  -7   9   0        448.93        510.45       124.79 o
  -6   9   0       1814.15       1922.96       229.88 o
  -5   9   0        549.86        649.99       135.82 o
  -4   9   0       2045.70       2286.68       235.58 o
  -3   9   0        377.71        475.88       103.11 o
  -2   9   0       2207.47       2401.69       233.85 o
  -1   9   0        514.04        424.57        94.93 o
   0   9   0       1168.74       1213.24       162.22 o
   1   9   0        166.55        188.99        70.64 o
   2   9   0       1103.78        988.06       149.70 o
   3   9   0        177.82        143.63        63.95 o
   4   9   0        359.14        447.25        98.15 o
   5   9   0         14.51         29.12        44.12 o
   6   9   0        669.68        617.44        88.74 o
   7   9   0        126.83         86.20        37.18 o
   8   9   0        525.31        415.53        77.16 o
   9   9   0        122.27        116.92        34.00 o
  -5  10   0        146.96        132.85        76.96 o
  -4  10   0        939.35       1103.07       178.21 o
  -3  10   0        416.24        501.28       114.76 o
  -2  10   0       1562.43       1674.24       210.30 o
  -1  10   0       1062.73       1223.77       172.63 o
   0  10   0       2132.83       2518.55       249.96 o
   1  10   0        744.60        667.09       129.50 o
   2  10   0       1184.56       1277.68       179.44 o
   3  10   0        850.82        868.72       148.09 o
   4  10   0       1096.80       1120.54       171.02 o
   5  10   0        273.44        386.77        98.27 o
   6  10   0        825.52        822.77       131.49 o
   7  10   0        159.65        206.28        53.52 o
   8  10   0        328.92        368.88        73.64 o
  -4  11   0         25.79         35.07        25.53 o
  -3  11   0         24.29          6.44        38.29 o
  -2  11   0         62.68        138.30        78.20 o
  -1  11   0         26.89        -29.74        42.26 o
   0  11   0        393.84        582.82       126.65 o
   1  11   0         14.33        -17.47        37.80 o
   2  11   0        360.73        386.15       105.09 o
   3  11   0         83.47        196.67        93.94 o
   4  11   0        574.84        562.50       127.02 o
   5  11   0        172.99        258.88        98.15 o
   6  11   0        555.37        627.00        97.62 o
   7  11   0         23.98         44.73        29.18 o
  -2  12   0        108.05        223.19        94.18 o
  -1  12   0         43.55        105.71        68.90 o
   0  12   0        125.03        124.55        61.10 o
   1  12   0         24.28         26.27        38.54 o
   2  12   0        229.38        197.04        75.35 o
   3  12   0         11.12         15.61        49.20 o
   4  12   0        332.94        310.43        97.78 o
   5  12   0         17.77        -17.23        37.80 o
  -5 -12   1          4.92         13.26        47.34 o
  -4 -12   1        284.80        249.34        98.40 o
  -3 -12   1          2.61         41.14        49.69 o
  -2 -12   1        134.55        232.86        86.50 o
  -1 -12   1          3.16         10.78        23.17 o
   0 -12   1        155.33        181.30        75.72 o
   1 -12   1        101.77         40.65        60.48 o
   2 -12   1        188.86        125.54        73.86 o
  -6 -11   1        615.65        539.19        93.22 o
  -5 -11   1        106.40        142.89        70.14 o
  -4 -11   1        344.93        320.10        95.92 o
  -3 -11   1         87.59        102.36        51.68 o
  -2 -11   1        383.84        344.89       112.03 o
  -1 -11   1          3.69         26.52        41.39 o
   0 -11   1        122.04        134.46        59.24 o
   1 -11   1         18.87        112.40        75.97 o
   2 -11   1         74.57         67.04        48.33 o
   3 -11   1          0.37         76.71        60.97 o
   4 -11   1         48.34        123.43        66.80 o
  -8 -10   1        380.16        358.58        73.09 o
  -7 -10   1         67.39         40.66        62.95 o
  -6 -10   1        674.49        653.49       106.08 o
  -5 -10   1        188.87        116.99        62.21 o
  -4 -10   1        987.30       1025.12       163.46 o
  -3 -10   1        404.68        447.87       110.29 o
  -2 -10   1       1217.76       1183.00       175.60 o
  -1 -10   1        468.27        562.62       123.68 o
   0 -10   1       1408.33       1514.00       192.71 o
   1 -10   1        434.32        505.37       115.38 o
   2 -10   1        735.23        699.81       141.90 o
   3 -10   1        337.92        462.74       112.65 o
   4 -10   1        985.28       1066.76       172.38 o
   5 -10   1        321.01        468.81       114.63 o
   6 -10   1        484.13        602.40       134.83 o
  -9  -9   1        114.94         -7.91        30.30 o
  -8  -9   1        321.88        326.12        67.03 o
  -7  -9   1         76.00         41.11        19.82 o
  -6  -9   1        677.00        692.75        97.08 o
  -5  -9   1         33.57         -9.29        31.35 o
  -4  -9   1       1623.96       1560.85       193.94 o
  -3  -9   1        294.25        318.61        82.78 o
  -2  -9   1        586.00        548.62       113.64 o
  -1  -9   1        193.34        109.80        57.75 o
   0  -9   1       1910.97       1896.94       214.52 o
   1  -9   1        205.33        129.13        48.95 o
   2  -9   1        625.52        648.38       127.15 o
   3  -9   1         34.77         14.50        19.95 o
   4  -9   1       2021.08       1923.08       217.61 o
   5  -9   1        696.80        640.45       135.20 o
   6  -9   1       1970.37       2098.19       237.19 o
   7  -9   1        510.70        664.86       141.90 o
  -9  -8   1        122.71         96.06        48.39 o
  -8  -8   1        482.51        532.27        97.32 o
  -7  -8   1        226.65        329.89        92.32 o
  -6  -8   1       1162.57       1190.43       171.14 o
  -5  -8   1        570.38        407.72        94.93 o
  -4  -8   1        734.48        649.37       128.02 o
  -3  -8   1         68.41         51.43        21.32 o
  -2  -8   1        445.43        443.90       100.75 o
  -1  -8   1          2.17         23.67        27.76 o
   0  -8   1        192.36        199.27        69.52 o
   1  -8   1        193.49        308.33        82.78 o
   2  -8   1         30.86        -19.58        31.23 o
   3  -8   1        529.14        495.58       105.46 o
   4  -8   1         20.37        109.43        59.11 o
   5  -8   1        457.65        493.72       110.91 o
   6  -8   1        130.65         73.24        49.20 o
   7  -8   1          2.75        -12.89        24.41 o
   8  -8   1        482.09        368.43        98.65 o
 -10  -7   1        898.72       1078.03       237.44 o
  -9  -7   1         98.40        142.57        41.45 o
  -8  -7   1        905.38       1072.11       102.81 o
  -7  -7   1        233.03        266.90        56.43 o
  -6  -7   1       2641.16       3018.98       285.59 o
  -5  -7   1       1210.83       1351.60       121.61 o
  -3  -7   1       2503.49       2637.77       228.15 o
  -2  -7   1       2942.32       2562.05       221.21 o
  -1  -7   1       4845.37       4435.81       282.92 o
   0  -7   1       6466.82       6795.98       337.20 o
   1  -7   1       2881.99       2730.71       225.67 o
   2  -7   1       4214.81       4146.94       273.88 o
   3  -7   1       3898.10       3893.88       267.68 o
   4  -7   1        573.66        585.19        75.96 o
   5  -7   1          7.13         17.05        23.73 o
   6  -7   1         66.06         82.27        93.13 o
   7  -7   1          6.84        -11.12        53.35 o
   8  -7   1        111.48        112.38        38.68 o
 -10  -6   1        560.47        648.11       102.00 o
  -9  -6   1        210.59        273.51        52.78 o
  -8  -6   1        576.92        596.96        71.12 o
  -7  -6   1         19.89          1.75        20.22 o
  -6  -6   1       1576.92       1473.81       123.14 o
  -5  -6   1        201.33        225.40        47.82 o
  -4  -6   1       2636.67       2854.14       234.47 o
  -3  -6   1        801.37        823.98       130.49 o
  -2  -6   1       4481.65       4106.41       253.68 o
  -1  -6   1       1283.50        958.82       126.40 o
   0  -6   1       3689.47       3999.96       245.25 o
   1  -6   1       3171.62       3509.21       231.25 o
   2  -6   1       7585.48       8128.57       256.05 o
   3  -6   1       4278.86       4120.86       187.29 o
   4  -6   1      10821.13      10816.35       313.38 o
   5  -6   1       3441.88       3478.28       184.38 o
   6  -6   1       3626.93       3911.54       203.12 o
   7  -6   1       2627.60       2735.87       175.36 o
   8  -6   1       1683.18       1892.03       134.68 o
   9  -6   1        267.50        228.98        48.42 o
 -10  -5   1       1111.14       1196.40       131.24 o
  -9  -5   1        298.58        267.48       106.27 o
  -8  -5   1       1447.66       1423.38       107.12 o
  -7  -5   1        653.63        606.00        42.09 o
  -6  -5   1       1412.14       1479.32        99.83 o
  -5  -5   1         15.82         39.30        26.52 o
  -4  -5   1        631.01        758.18       109.67 o
  -3  -5   1         50.72         76.71        37.30 o
  -2  -5   1        880.94       1233.93       137.06 o
  -1  -5   1         64.96         82.53        36.93 o
   0  -5   1       1061.29       1532.22       140.66 o
   1  -5   1        963.96        862.49        74.28 o
   2  -5   1         37.10         37.81        18.46 o
   3  -5   1       1454.78       1427.46       101.23 o
   4  -5   1        684.55        635.82        72.29 o
   5  -5   1        142.36        150.55        35.43 o
   6  -5   1       4819.62       4673.95       174.86 o
   7  -5   1        201.52        207.97        37.30 o
   8  -5   1        913.38       1043.33        82.98 o
   9  -5   1        441.38        414.57        53.12 o
  10  -5   1        901.21       1060.37       114.23 o
 -11  -4   1        270.13        282.92       120.70 o
 -10  -4   1       1640.82       1680.17       149.10 o
  -9  -4   1        231.47        314.70        63.16 o
  -8  -4   1       1442.15       1624.51        91.96 o
  -7  -4   1       1423.53       1605.26        63.11 o
  -6  -4   1       4615.88       4722.01       105.91 o
  -5  -4   1        436.99        486.30        57.92 o
  -4  -4   1       3051.56       3365.34       146.98 o
  -3  -4   1       5129.02       5163.26       257.89 o
  -2  -4   1      10416.10      11073.54       371.78 o
  -1  -4   1       5047.93       4332.21       222.08 o
   0  -4   1      15267.15      14554.00       383.55 o
   1  -4   1       4232.85       3729.56       138.58 o
   2  -4   1       3338.01       3700.66       144.88 o
   3  -4   1        131.74         96.48        24.45 o
   4  -4   1       1074.14       1001.98        68.43 o
   5  -4   1        433.82        462.96        47.56 o
   6  -4   1        172.16        156.15        48.14 o
   7  -4   1        224.88        262.09        36.94 o
   8  -4   1         50.03         77.48        19.60 o
   9  -4   1         71.25         63.37        21.64 o
  10  -4   1        514.10        553.07        78.44 o
 -11  -3   1        279.59        301.64       107.20 o
 -10  -3   1        827.89        707.92        93.36 o
  -9  -3   1        229.82        265.99        51.68 o
  -8  -3   1       1742.86       1762.38        97.04 o
  -7  -3   1        429.37        418.66        44.17 o
  -6  -3   1       2654.55       2443.41        70.05 o
  -5  -3   1       5109.54       5296.62        98.17 o
  -4  -3   1       4499.70       4507.83       155.74 o
  -3  -3   1       5342.12       5422.09       161.00 o
  -2  -3   1       2632.17       2654.50       167.05 o
  -1  -3   1       4560.90       4591.71       149.21 o
   0  -3   1      24651.29      26908.84       223.19 o
   1  -3   1      26132.31      25489.98      1830.14 o
   2  -3   1      43588.61      42562.76       430.92 o
   3  -3   1      17981.99      18757.21       255.61 o
   4  -3   1      28104.63      28075.89       330.76 o
   5  -3   1       6861.20       6811.06       174.83 o
   6  -3   1       8562.60       8359.79       189.65 o
   7  -3   1       2457.06       2186.57       103.07 o
   8  -3   1       3619.16       3297.55       134.93 o
   9  -3   1       1009.90        804.90        87.90 o
  10  -3   1        994.94       1052.23       105.02 o
  11  -3   1        327.39        353.44        61.19 o
 -11  -2   1        208.24        295.81       116.37 o
 -10  -2   1       1425.52       1287.72       217.61 o
  -9  -2   1        364.92        394.60        47.82 o
  -8  -2   1       1201.46       1242.18        81.06 o
  -7  -2   1        378.63        394.38        41.93 o
  -6  -2   1       1310.29       1231.55        71.81 o
  -5  -2   1          6.69          3.68         8.59 o
  -4  -2   1       1618.82       2001.65        50.83 o
  -3  -2   1        318.55        362.62        33.23 o
  -2  -2   1      32386.24      31146.97      2522.51 o
  -1  -2   1       1670.36       1583.25        51.11 o
   0  -2   1         73.26        101.14        11.70 o
   1  -2   1       1553.98        829.98        40.24 o
   2  -2   1        703.55       1529.66        45.55 o
   3  -2   1        298.33        320.09        25.36 o
   4  -2   1       8069.47       8749.23       168.98 o
   5  -2   1       3133.11       2906.59        97.71 o
   6  -2   1       6869.06       6523.61       158.38 o
   7  -2   1       3170.55       2982.01       116.34 o
   8  -2   1       3429.76       3358.77       163.60 o
   9  -2   1       1094.21       1164.21       101.53 o
  10  -2   1       1777.77       1844.02       150.75 o
  11  -2   1        451.55        328.22        66.41 o
 -11  -1   1        304.58        217.74        94.06 o
 -10  -1   1       2079.70       1963.11       264.58 o
  -9  -1   1        524.12        534.47        55.89 o
  -8  -1   1       3715.32       3801.54       144.97 o
  -7  -1   1       1503.88       1717.32        92.94 o
  -6  -1   1       7128.41       7686.68       183.74 o
  -5  -1   1       4615.78       4321.60       167.24 o
  -4  -1   1      10302.25      10994.95       147.40 o
  -3  -1   1       2269.25       1913.12        44.20 o
  -2  -1   1      27854.65      28518.07       284.66 o
  -1  -1   1       2425.26       1698.51       246.43 o
   0  -1   1       6389.08       5282.99        64.44 o
   1  -1   1          0.92         18.42         4.77 o
   2  -1   1        799.69        878.74        26.52 o
   3  -1   1       5880.03       6125.78        85.87 o
   4  -1   1       1397.27       1520.40        48.84 o
   5  -1   1       1087.43       1076.18        50.43 o
   6  -1   1        309.04        463.70        52.73 o
   7  -1   1        135.92        154.27        27.61 o
   8  -1   1        465.60        486.01        48.26 o
   9  -1   1        148.78        141.19        40.99 o
  10  -1   1        722.24        702.45        91.43 o
  11  -1   1        519.72        418.91        76.03 o
 -11   0   1        142.13        159.12        91.46 o
 -10   0   1       1145.96       1047.45       108.22 o
  -9   0   1        328.14        300.68        44.60 o
  -8   0   1       1614.35       1440.48        92.93 o
  -7   0   1       1053.44       1109.15        52.46 o
  -6   0   1       6514.20       6491.41       122.17 o
  -5   0   1       2972.63       2769.27        70.89 o
  -4   0   1      11647.87      11755.83       113.96 o
  -3   0   1      10788.56       9945.13       100.27 o
  -2   0   1      33279.67      32911.80       341.80 o
  -1   0   1      20120.85      19954.30       503.04 o
   0   0   1      62242.03      31417.85     27166.95 o
   2   0   1      47017.56      39239.66       510.21 o
   3   0   1      15458.56      18200.39       195.79 o
   4   0   1      11179.22      11085.97       186.80 o
   5   0   1       1129.68       1171.61        43.33 o
   6   0   1      10135.88      10644.70       241.14 o
   7   0   1       1646.55       1658.66       126.02 o
   8   0   1       2915.60       2976.70       221.41 o
   9   0   1        445.97        425.19        67.47 o
  10   0   1       1413.04       1192.28       118.41 o
  11   0   1        387.82        441.52        77.53 o
 -11   1   1        146.27        135.58        62.33 o
 -10   1   1       1197.94       1191.03       116.79 o
  -9   1   1        378.06        351.52        49.98 o
  -8   1   1        535.98        490.53        51.13 o
  -7   1   1        300.79        294.16        36.90 o
  -6   1   1        859.74        854.21        59.56 o
  -5   1   1         98.03         97.08        19.72 o
  -4   1   1         33.15        118.50        21.34 o
  -3   1   1         17.28          5.78         4.99 o
  -2   1   1        129.57        197.46        14.50 o
  -1   1   1        163.39        168.61        12.13 o
   1   1   1        218.49        587.69        17.56 o
   2   1   1      12573.99      12964.89       119.30 o
   3   1   1       4235.25       3988.72        68.86 o
   4   1   1      21518.66      20633.05       149.27 o
   5   1   1       7497.80       6993.25       152.08 o
   6   1   1       8736.54       9022.20       180.25 o
   7   1   1       5062.92       5278.27       158.99 o
   8   1   1       4255.56       4593.39       166.98 o
   9   1   1       1290.31       1297.46        74.69 o
  10   1   1       3090.70       3043.06       187.65 o
  11   1   1        801.63        846.14       102.07 o
 -10   2   1        810.43        835.19       165.26 o
  -9   2   1        175.52        133.57        34.28 o
  -8   2   1       1674.63       1531.56       112.80 o
  -7   2   1       2005.11       2100.69       119.76 o
  -6   2   1       3353.19       3474.19       131.57 o
  -5   2   1       2232.80       2172.22        85.66 o
  -4   2   1       5794.76       5400.36       144.85 o
  -3   2   1       2531.65       2284.19        85.87 o
  -2   2   1       2655.60       3574.08        95.41 o
  -1   2   1        239.17        211.63        16.33 o
   0   2   1        399.04         89.11        14.76 o
   1   2   1       2458.96       2859.40       110.48 o
   2   2   1       1649.21       1210.97        43.22 o
   3   2   1       3819.87       4522.03        83.39 o
   4   2   1         16.98          9.75         8.03 o
   5   2   1         56.04         50.55         9.80 o
   6   2   1        727.00        882.87        43.65 o
   7   2   1         11.16         19.55        13.67 o
   8   2   1        344.07        373.26        40.53 o
   9   2   1        649.86        671.66        57.07 o
  10   2   1       1699.40       1647.34       139.70 o
  11   2   1        497.76        501.47        79.82 o
  12   2   1        820.83        668.70       158.01 o
 -10   3   1        957.81        852.86       105.49 o
  -9   3   1         94.79         75.86        22.98 o
  -8   3   1       1030.88       1074.45        95.76 o
  -7   3   1       3134.87       2969.54       125.41 o
  -6   3   1       5862.73       5963.18       167.32 o
  -5   3   1       4624.78       4121.76       144.06 o
  -4   3   1      14959.15      13911.63       246.82 o
  -3   3   1      18493.13      18714.68       265.26 o
  -2   3   1      28161.24      27231.41       366.94 o
  -1   3   1      23032.00      24008.20       412.92 o
   0   3   1      75002.95      71029.83       677.63 o
   1   3   1      18392.04      18831.36       299.59 o
   2   3   1      18249.70      21555.83       432.01 o
   3   3   1       1401.02       1474.05        78.04 o
   4   3   1       6294.35       6724.35       268.05 o
   5   3   1       1176.48       1182.95        57.20 o
   6   3   1       4166.75       3841.49       135.26 o
   7   3   1       1022.99       1012.37        56.21 o
   8   3   1       1408.59       1362.09        82.64 o
   9   3   1        361.09        443.48        48.13 o
  10   3   1       1551.33       1469.66       140.53 o
  11   3   1        296.91        262.10        99.51 o
  12   3   1        670.56        652.59       174.98 o
 -10   4   1        490.19        439.74        69.91 o
  -9   4   1          5.72          0.23        17.51 o
  -8   4   1        815.93        781.34        71.57 o
  -7   4   1        227.38        221.89        36.67 o
  -6   4   1         74.67         90.52        23.73 o
  -5   4   1         21.95         30.81        15.01 o
  -4   4   1        215.87        265.31        37.57 o
  -3   4   1        943.79        818.84        61.42 o
  -2   4   1       1732.63       1414.49       121.08 o
  -1   4   1        455.17        557.30        73.49 o
   0   4   1      19087.75      19350.80       410.69 o
   1   4   1       5908.58       5153.22       201.01 o
   2   4   1      18741.20      17376.42       363.48 o
   3   4   1       6825.07       5520.29       212.29 o
   4   4   1      11840.87      12250.59       383.55 o
   5   4   1       4945.59       5372.69       273.26 o
   6   4   1       6016.29       5753.46       169.19 o
   7   4   1       3166.87       3392.24       167.89 o
   8   4   1       3149.10       3276.54       121.96 o
   9   4   1        811.25        974.60       102.98 o
  10   4   1       1499.07       1605.63       169.53 o
  11   4   1        461.34        373.39       117.98 o
  -9   5   1        538.42        572.74        79.72 o
  -8   5   1        627.39        727.73        71.81 o
  -7   5   1        250.85        272.00        42.29 o
  -6   5   1        878.94        937.26        81.19 o
  -5   5   1         35.29         13.30        18.06 o
  -4   5   1       2509.25       2544.08       193.70 o
  -3   5   1        142.91         92.82        36.06 o
  -2   5   1        292.89        354.68        64.44 o
  -1   5   1       1251.27       1067.50       110.91 o
   0   5   1       2584.67       2538.01       165.81 o
   1   5   1       4374.77       4361.83       215.01 o
   2   5   1        842.14       1189.44       112.15 o
   3   5   1          6.01         15.61        18.59 o
   4   5   1       2402.06       2758.77       129.10 o
   5   5   1         83.55        193.57        53.78 o
   6   5   1       1549.87       1540.40       164.95 o
   7   5   1        852.68        859.56        73.96 o
   8   5   1        732.46        723.18        59.00 o
   9   5   1        597.22        636.72        70.42 o
  10   5   1       1410.22       1433.08       239.05 o
  11   5   1        410.05        435.72       133.22 o
  -9   6   1        345.47        318.70        59.76 o
  -8   6   1        821.27        825.35        94.36 o
  -7   6   1       1729.52       1738.11       151.67 o
  -6   6   1       2281.02       2489.30       223.93 o
  -5   6   1       3714.75       4169.62       278.21 o
  -4   6   1       6064.04       6600.18       336.34 o
  -3   6   1       4736.69       5026.94       283.17 o
  -2   6   1      11258.28      12377.36       424.32 o
  -1   6   1       5246.62       5360.42       272.02 o
   0   6   1       5929.89       6273.14       286.76 o
   1   6   1       1740.35       1750.95       148.71 o
   2   6   1       2178.73       2768.14       183.41 o
   3   6   1        735.86        749.38        98.52 o
   4   6   1       3950.96       3526.44       215.14 o
   5   6   1        366.53        376.58        74.98 o
   6   6   1       1810.50       1729.40       118.64 o
   7   6   1         70.20         75.64        20.07 o
   8   6   1        838.64        761.29        75.46 o
   9   6   1        204.02        163.77        36.93 o
  10   6   1        927.81        970.21       129.81 o
  11   6   1        202.20        193.08       102.24 o
  -8   7   1        154.15        173.91        64.01 o
  -7   7   1         32.58         44.86        40.65 o
  -6   7   1        443.09        418.37        96.29 o
  -5   7   1          5.01        -34.70        34.70 o
  -4   7   1        296.68        366.20        85.39 o
  -3   7   1        349.23        385.91        88.73 o
  -2   7   1       3298.98       3140.16       230.13 o
  -1   7   1       2661.86       2545.81       202.87 o
   0   7   1       7589.03       7719.48       352.07 o
   1   7   1       2975.95       2509.87       198.16 o
   2   7   1       7617.49       7379.18       335.47 o
   3   7   1       6246.04       6131.61       303.99 o
   4   7   1       4218.68       3944.69       242.40 o
   5   7   1       1933.30       2078.56       134.47 o
   6   7   1       2892.34       2680.27       156.72 o
   7   7   1       1028.77       1033.74        99.32 o
   8   7   1       1763.50       1900.51       102.53 o
   9   7   1        332.27        387.80        54.99 o
  10   7   1       1485.32       1387.24       112.67 o
  11   7   1        158.65        202.99       111.04 o
  -7   8   1         43.53         73.74        50.19 o
  -6   8   1        521.24        594.47       124.92 o
  -5   8   1         83.78        105.09        44.12 o
  -4   8   1        149.62         56.88        44.37 o
  -3   8   1       1098.32       1050.40       146.48 o
  -2   8   1         40.47         31.35        37.43 o
  -1   8   1        673.67        574.77       107.20 o
   0   8   1        359.89        419.61        90.96 o
   1   8   1         71.18         92.82        37.80 o
   2   8   1        713.04        842.57       123.80 o
   3   8   1         82.64        155.16        55.15 o
   4   8   1        899.84        963.53       131.11 o
   5   8   1        326.90        405.25        64.47 o
   6   8   1       1402.76       1343.37       118.40 o
   7   8   1        524.02        528.05        75.69 o
   8   8   1        830.77        835.58        97.10 o
   9   8   1        309.26        246.97        48.33 o
  10   8   1        830.40        737.80       134.09 o
  -6   9   1       1390.44       1413.00       196.55 o
  -5   9   1        775.65        710.96       137.31 o
  -4   9   1       2625.00       2836.42       272.02 o
  -3   9   1        483.08        507.35       114.01 o
  -2   9   1       1614.53       1360.71       176.59 o
  -1   9   1        225.46        266.07        78.45 o
   0   9   1       1229.92       1157.35       158.63 o
   1   9   1         62.64         95.18        46.72 o
   2   9   1        419.73        368.56        92.08 o
   3   9   1         56.25         51.43        41.76 o
   4   9   1        746.17        729.55       123.80 o
   5   9   1        296.52        263.10        70.51 o
   6   9   1        848.11        751.10       116.12 o
   7   9   1        166.71        188.96        50.09 o
   8   9   1        245.99        233.74        54.90 o
   9   9   1         44.43         79.99        33.85 o
  -5  10   1         65.79         96.04        54.16 o
  -4  10   1       1177.44       1340.26       194.32 o
  -3  10   1        560.81        677.50       138.80 o
  -2  10   1       2300.50       2519.04       254.17 o
  -1  10   1        812.80        937.13       157.01 o
   0  10   1       2176.04       1964.23       217.12 o
   1  10   1        553.56        511.94       108.31 o
   2  10   1       1130.15       1052.38       158.75 o
   3  10   1        748.04        740.09       127.89 o
   4  10   1       1087.98       1093.15       159.00 o
   5  10   1        521.71        641.32       126.16 o
   6  10   1       1132.20       1208.38       126.53 o
   7  10   1        300.22        293.24        64.68 o
   8  10   1        360.17        366.04        72.98 o
   9  10   1        193.94        312.76        68.28 o
  -4  11   1         30.38         18.96        39.53 o
  -3  11   1         52.83         44.99        25.90 o
  -2  11   1         56.90        118.60        66.67 o
  -1  11   1          2.87        -33.96        33.96 o
   0  11   1        431.49        459.64       115.13 o
   1  11   1          3.71          9.29        25.40 o
   2  11   1        477.37        641.57       129.01 o
   3  11   1         59.79         32.59        18.09 o
   4  11   1        443.50        522.10       118.85 o
   5  11   1        107.82        185.02        79.68 o
   6  11   1        737.05        847.24       112.41 o
   7  11   1         69.70        104.03        44.55 o
   8  11   1        582.48        688.21       104.00 o
  -2  12   1         89.34        107.57        70.14 o
  -1  12   1         50.79         76.71        61.72 o
   0  12   1        236.24        334.85       110.91 o
   1  12   1         80.96         82.16        66.18 o
   2  12   1        212.78        244.01       102.49 o
   3  12   1         15.21         72.62        52.30 o
   4  12   1        294.32        341.54       103.11 o
   5  12   1          9.87         55.77        42.01 o
   6  12   1        202.67        157.79        50.39 o
   2  13   1        172.21         96.54        76.71 o
  -4 -12   2        229.30        126.90        79.31 o
  -3 -12   2          3.67         22.68        57.50 o
  -2 -12   2        156.59         95.67        62.21 o
  -1 -12   2         21.52         13.01        39.66 o
   0 -12   2        344.40        347.12       100.26 o
   1 -12   2        101.81        119.96        61.96 o
   2 -12   2        136.24         92.45        60.72 o
  -6 -11   2        151.90        216.06        64.27 o
  -5 -11   2         26.22        -22.80        45.85 o
  -4 -11   2        394.84        380.70       113.39 o
  -3 -11   2         66.26        123.43        72.50 o
  -2 -11   2        210.84        175.85        82.41 o
  -1 -11   2          5.07         42.51        60.10 o
   0 -11   2        472.97        470.67       131.24 o
   1 -11   2        151.99        240.79        78.69 o
   2 -11   2         73.50         67.17        44.99 o
   3 -11   2          0.82         46.35        79.56 o
   4 -11   2         42.43        104.35        70.14 o
  -7 -10   2         18.20         25.17        50.93 o
  -6 -10   2        655.54        648.13       102.78 o
  -5 -10   2        154.36         93.56        48.21 o
  -4 -10   2        696.86        582.58       133.47 o
  -3 -10   2        250.50        312.91       102.61 o
  -2 -10   2       1367.24       1598.40       212.66 o
  -1 -10   2        146.35        128.39        69.89 o
   0 -10   2       1517.83       1714.64       225.05 o
   1 -10   2        414.01        462.12       110.67 o
   2 -10   2       1161.16       1139.50       177.21 o
   3 -10   2        508.82        531.39       119.46 o
   4 -10   2       1003.35       1035.90       176.10 o
   5 -10   2        277.17        373.02        96.79 o
   6 -10   2        398.77        457.91       117.61 o
  -8  -9   2        197.79        174.74        65.23 o
  -7  -9   2        103.81         96.04        61.22 o
  -6  -9   2        519.95        460.63       112.15 o
  -5  -9   2         45.02         -2.73        37.80 o
  -4  -9   2        680.88        522.22       122.69 o
  -3  -9   2         31.19        -25.65        28.13 o
  -2  -9   2        328.66        313.16        98.40 o
  -1  -9   2        173.51        216.62        77.08 o
   0  -9   2        815.68        716.42       133.59 o
   1  -9   2         15.84         74.85        56.51 o
   2  -9   2       1485.36       1486.00       191.71 o
   3  -9   2        623.69        731.66       140.41 o
   4  -9   2       2205.88       2349.64       242.15 o
   5  -9   2        555.95        588.40       128.14 o
   6  -9   2       1580.96       1833.73       220.34 o
   7  -9   2        631.98        609.72       131.49 o
  -9  -8   2        184.59        301.75        83.86 o
  -8  -8   2        481.99        572.45        79.47 o
  -7  -8   2        227.53        337.63        67.96 o
  -6  -8   2        824.94        984.75       113.71 o
  -5  -8   2        248.00        232.86        84.89 o
  -4  -8   2        435.13        391.98       115.99 o
  -3  -8   2        195.26        150.94        61.59 o
  -2  -8   2        621.52        578.61       117.98 o
  -1  -8   2          4.23        -34.70        48.83 o
   0  -8   2        329.69        470.92        97.03 o
   1  -8   2        353.16        362.11        86.87 o
   2  -8   2          7.08         28.63        46.47 o
   3  -8   2         11.40        -12.39        31.23 o
   4  -8   2        117.49        139.16        44.96 o
   5  -8   2        212.64        169.47        40.17 o
   6  -8   2         97.58        109.69        70.08 o
   7  -8   2         14.82        -13.21        24.96 o
   8  -8   2        249.59        229.79        68.21 o
  -9  -7   2         50.06        161.86        63.80 o
  -8  -7   2        798.17        970.84        97.43 o
  -7  -7   2        457.71        571.17        75.10 o
  -6  -7   2       2257.06       2550.10       171.99 o
  -5  -7   2        418.06        518.37        74.80 o
  -4  -7   2       2583.06       2961.46       264.09 o
  -3  -7   2       1434.54       1552.30       194.07 o
  -2  -7   2       2759.08       2704.56       168.08 o
  -1  -7   2       1266.20       1109.26       152.55 o
   0  -7   2       2678.73       2530.69       224.43 o
   1  -7   2       1791.92       1624.42       170.89 o
   2  -7   2       2321.65       2276.58       168.73 o
   3  -7   2        618.99        531.25        73.46 o
   4  -7   2        113.58         99.02        36.37 o
   5  -7   2        907.78        833.99        96.81 o
   6  -7   2        799.23        815.91        98.10 o
   7  -7   2          0.18         21.48        35.63 o
   8  -7   2         83.53         78.54        38.89 o
   9  -7   2          1.37        -21.53        21.53 o
 -10  -6   2        668.31        653.33       106.82 o
  -9  -6   2        193.85        246.44        63.31 o
  -8  -6   2        618.18        641.41        75.97 o
  -7  -6   2        446.67        420.24        59.69 o
  -6  -6   2       2590.19       2465.00       158.35 o
  -5  -6   2        107.31        121.01        39.69 o
  -4  -6   2       1862.15       2143.67       211.29 o
  -3  -6   2        426.07        364.47        93.69 o
  -2  -6   2       2751.63       2800.85       235.21 o
  -1  -6   2        649.86        504.49        73.77 o
   0  -6   2       4362.84       3809.61       258.26 o
   1  -6   2       2162.19       2331.07       146.29 o
   2  -6   2       4054.56       4233.17       190.73 o
   3  -6   2       3190.10       3209.83       168.72 o
   4  -6   2      11022.36      11029.77       361.49 o
   5  -6   2       4507.00       4850.43       219.83 o
   6  -6   2       7232.29       7280.73       276.52 o
   7  -6   2       3256.47       3355.11       191.61 o
   8  -6   2       2119.26       2168.05       143.43 o
   9  -6   2        440.68        493.36        69.56 o
 -10  -5   2        548.72        651.14       103.71 o
  -9  -5   2        243.75        275.53        65.36 o
  -8  -5   2        895.95        970.17        90.29 o
  -7  -5   2         25.06          5.96        11.91 o
  -6  -5   2       1282.83       1265.71        63.61 o
  -5  -5   2        148.85        133.35        37.14 o
  -4  -5   2       3402.56       3383.86       119.11 o
  -3  -5   2         34.11         49.20        17.00 o
  -2  -5   2        399.35        408.09        89.47 o
  -1  -5   2        215.30         94.43        43.00 o
   0  -5   2        904.69        649.29        74.78 o
   1  -5   2         45.61         20.01        14.34 o
   2  -5   2        371.10        346.16        48.76 o
   3  -5   2       1091.90       1159.20        94.52 o
   4  -5   2         86.96        158.75        38.97 o
   5  -5   2        210.86        192.54        41.03 o
   6  -5   2        551.29        681.29        78.96 o
   7  -5   2         41.13         48.82        16.30 o
   8  -5   2       2395.72       2386.38       128.14 o
   9  -5   2        463.15        449.55        56.56 o
  10  -5   2       1070.09        989.11       107.69 o
 -10  -4   2        877.76       1151.22       132.34 o
  -9  -4   2        210.91        318.64        74.23 o
  -8  -4   2       1342.79       1515.76       147.42 o
  -7  -4   2       1116.70       1297.41        95.16 o
  -6  -4   2       3157.43       3510.86        77.62 o
  -5  -4   2       2597.98       2790.94       113.64 o
  -4  -4   2      17661.76      18205.71       348.37 o
  -3  -4   2       6167.76       5880.07       231.56 o
  -2  -4   2       5142.07       5611.60       147.69 o
  -1  -4   2       3093.89       3567.83       126.55 o
   0  -4   2      12690.17      12299.92       256.09 o
   1  -4   2       4273.45       3923.74       150.02 o
   2  -4   2       2060.21       1645.56       115.07 o
   3  -4   2         20.79         10.62        15.83 o
   4  -4   2        614.68        642.51        66.93 o
   5  -4   2        734.26        848.85        65.65 o
   6  -4   2         47.62         50.39        19.20 o
   7  -4   2        205.18        163.35        48.24 o
   8  -4   2        275.67        256.15        36.63 o
   9  -4   2          1.59          3.14        16.19 o
  10  -4   2        520.10        546.55        80.51 o
 -10  -3   2        648.63        630.54        92.52 o
  -9  -3   2        306.44        287.64        58.52 o
  -8  -3   2        899.38        883.62       106.65 o
  -7  -3   2        140.38        155.00        25.16 o
  -6  -3   2       2725.74       2769.07        82.51 o
  -5  -3   2       1627.50       1475.12        42.84 o
  -4  -3   2        510.96        538.53        36.88 o
  -3  -3   2       3074.99       2795.84        72.88 o
  -2  -3   2       8748.79       8322.01       189.11 o
  -1  -3   2       6747.81       6736.50       322.02 o
   0  -3   2      13551.44      13774.65       188.15 o
   1  -3   2      16075.91      15878.17       267.06 o
   2  -3   2      20312.64      21291.11       315.34 o
   3  -3   2      26551.89      26423.92       708.18 o
   4  -3   2      24474.10      23744.71       302.94 o
   5  -3   2       8719.70       8253.88       189.64 o
   6  -3   2       9082.92       9241.10       194.04 o
   7  -3   2       2577.97       2458.75       103.93 o
   8  -3   2       2992.80       2880.58       122.75 o
   9  -3   2        189.67        196.10        36.79 o
  10  -3   2       1285.33       1279.63       116.25 o
  11  -3   2        342.52        341.58        64.15 o
 -10  -2   2       1177.52       1096.55       125.88 o
  -9  -2   2        151.45        184.79        51.58 o
  -8  -2   2        795.61        803.72        61.39 o
  -7  -2   2        157.24        100.82        27.65 o
  -6  -2   2       1802.66       1781.36       108.17 o
  -5  -2   2        146.01        194.92        22.48 o
  -4  -2   2        645.25        736.44        32.12 o
  -3  -2   2        115.80         90.16        17.63 o
  -2  -2   2        380.48        356.78        67.66 o
  -1  -2   2      15870.05      17486.62       171.51 o
   0  -2   2       1826.56       2175.22        58.78 o
   1  -2   2       1527.53       1525.54        52.66 o
   3  -2   2        182.17         71.02        10.25 o
   4  -2   2       2604.26       2724.73        71.50 o
   5  -2   2       1582.94       1566.76        53.15 o
   6  -2   2       6114.77       5386.23       103.53 o
   7  -2   2       3754.95       3388.05       120.74 o
   8  -2   2       3537.97       3497.66       130.68 o
   9  -2   2       1384.12       1320.64       113.23 o
  10  -2   2       2672.02       2670.13       208.97 o
  11  -2   2        803.68        777.22       104.89 o
 -10  -1   2       1259.15       1083.61       197.29 o
  -9  -1   2        225.44        268.27        60.39 o
  -8  -1   2       2212.14       2186.08       108.97 o
  -7  -1   2        886.01        928.15        67.27 o
  -6  -1   2       6060.07       6093.31       209.64 o
  -5  -1   2       1347.22       1463.39        55.26 o
  -4  -1   2       7508.63       6958.70       104.41 o
  -3  -1   2       2018.21       2504.21        62.29 o
  -2  -1   2      15433.11      14000.69       133.98 o
  -1  -1   2        103.82         55.01        25.28 o
   0  -1   2      11317.38      10662.50       169.95 o
   1  -1   2       1005.95        536.10        28.53 o
   2  -1   2        615.02        555.67        22.98 o
   3  -1   2       8613.85       9498.12       102.74 o
   4  -1   2        167.85        221.90        13.94 o
   5  -1   2       2743.22       2763.26        50.59 o
   6  -1   2        321.62        330.98        18.26 o
   7  -1   2         34.29         11.56        24.32 o
   8  -1   2        209.01        199.47        41.09 o
   9  -1   2         38.06         93.09        46.84 o
  10  -1   2        743.88        814.33       100.96 o
  11  -1   2        388.57        426.67        77.19 o
 -10   0   2       1054.83        918.91       188.00 o
  -9   0   2        141.86         67.86        45.98 o
  -8   0   2       1481.00       1333.32        89.92 o
  -7   0   2        848.89        759.75        65.14 o
  -6   0   2       3752.71       3755.79       132.80 o
  -5   0   2       1624.64       1525.26        61.96 o
  -4   0   2       6796.79       5789.59        90.30 o
  -3   0   2      10232.67      10522.99       107.65 o
  -2   0   2       6432.30       5368.71       176.49 o
  -1   0   2       7298.46       7635.41        73.68 o
   0   0   2      44051.34      40211.16       282.42 o
   1   0   2      45844.45      34044.53      1179.00 o
   2   0   2     103520.30     113004.23      1531.72 o
   3   0   2      23743.54      21256.20       353.78 o
   4   0   2      29976.90      33184.31       316.48 o
   5   0   2       6584.80       7074.04       115.06 o
   6   0   2      13046.76      14039.03       183.10 o
   7   0   2        460.00        470.97        42.92 o
   8   0   2       2197.95       2072.05       141.34 o
   9   0   2        418.23        298.88        56.68 o
  10   0   2       1470.32       1343.20       126.54 o
  11   0   2        493.88        420.70        74.75 o
  12   0   2        564.16        522.54        88.49 o
 -10   1   2        961.57        794.86       170.52 o
  -9   1   2         23.43         34.31        20.44 o
  -8   1   2        342.75        307.29        46.78 o
  -7   1   2         81.72         64.66        15.29 o
  -6   1   2        537.57        559.55        47.88 o
  -5   1   2        101.84         69.64        17.37 o
  -4   1   2        206.30        195.80        24.16 o
  -3   1   2          9.81          3.33         6.90 o
  -2   1   2       1971.54       1531.65        63.06 o
  -1   1   2         70.92        112.61        13.35 o
   0   1   2        236.28        305.86        14.75 o
   1   1   2        774.29       1162.56        29.81 o
   2   1   2       3105.70       4386.26        69.88 o
   3   1   2       6422.70       6398.44        98.42 o
   4   1   2      20760.73      18894.56       249.15 o
   5   1   2       5951.20       5479.08        89.37 o
   6   1   2      12571.54      12289.10       171.53 o
   7   1   2       4554.43       4368.73       114.99 o
   8   1   2       4769.55       4452.46       127.56 o
   9   1   2       1598.33       1507.83       130.06 o
  10   1   2       3288.68       3517.65       204.39 o
  11   1   2        997.33        987.66       114.35 o
  12   1   2       1047.91        870.36       110.47 o
 -10   2   2        727.75        609.84       152.80 o
  -9   2   2        876.29        875.18        79.76 o
  -8   2   2       2854.52       2791.89       128.29 o
  -7   2   2        991.49        996.70        85.88 o
  -6   2   2       3501.49       3532.49       151.00 o
  -5   2   2       2723.25       2984.52       123.66 o
  -4   2   2       4622.20       4611.79       123.14 o
  -3   2   2       1775.51       1980.07       107.89 o
  -2   2   2        279.60        178.02        28.99 o
  -1   2   2        597.09        945.13        47.39 o
   0   2   2        252.21        334.37        24.63 o
   1   2   2       5958.66       8578.17       112.84 o
   2   2   2       7011.93       8863.03       117.05 o
   3   2   2       5867.76       5323.39        88.43 o
   4   2   2       1271.00       1018.73        33.44 o
   5   2   2        837.42        555.98        36.65 o
   6   2   2       1716.01       1824.27        56.65 o
   7   2   2        324.05        519.46        35.80 o
   8   2   2       1965.26       1959.87        86.84 o
   9   2   2        410.72        456.88        79.75 o
  10   2   2       1269.93       1268.91       123.08 o
  11   2   2        369.02        356.06        69.52 o
  12   2   2        803.67        782.39       104.37 o
 -10   3   2       1220.52       1181.78       286.95 o
  -9   3   2        211.38        224.64        51.52 o
  -8   3   2       1975.45       2206.11       254.42 o
  -7   3   2       1475.46       1515.28       105.53 o
  -6   3   2       3070.93       2755.25       116.35 o
  -5   3   2       2069.73       1947.29       101.41 o
  -4   3   2      11912.07      10962.10       285.77 o
  -3   3   2       5244.62       4798.94       177.44 o
  -2   3   2       9475.06       8819.48       219.45 o
  -1   3   2      17540.06      16819.99       368.68 o
   0   3   2      42013.00      43114.37       544.78 o
   1   3   2      22270.40      21076.24       599.62 o
   2   3   2      17502.35      18603.28       305.86 o
   3   3   2       5436.67       7669.68       206.21 o
   4   3   2       6073.39       6923.96       109.89 o
   5   3   2        486.13        590.41        40.95 o
   6   3   2       5427.67       5243.30       131.78 o
   7   3   2        721.49        645.02        44.68 o
   8   3   2       1787.95       1898.09       107.72 o
   9   3   2        297.54        201.95        55.70 o
  10   3   2       1316.78       1231.94       172.20 o
  11   3   2        210.74        183.80        44.86 o
  12   3   2        723.19        673.17       163.09 o
  -9   4   2         10.35          6.70        17.91 o
  -8   4   2        565.63        551.45        99.33 o
  -7   4   2         22.75         14.96        18.69 o
  -6   4   2       1484.11       1397.73       104.93 o
  -5   4   2         38.79         36.15        20.06 o
  -4   4   2        173.19        203.47        41.70 o
  -3   4   2         23.88         -4.31        18.17 o
  -2   4   2       3737.73       4142.10       215.88 o
  -1   4   2         79.90         29.62        15.12 o
   0   4   2      11153.26      12409.58       328.28 o
   1   4   2       2404.46       2745.09       147.22 o
   2   4   2      16647.25      14689.57       330.63 o
   3   4   2       9055.66       9035.74       194.60 o
   4   4   2      17643.79      15427.94       268.55 o
   5   4   2       7410.26       7717.56       204.54 o
   6   4   2       7692.35       7576.08       153.86 o
   7   4   2       3423.59       3320.92       140.85 o
   8   4   2       3400.24       3232.68       126.77 o
   9   4   2       1647.91       1714.51       108.03 o
  10   4   2       2550.32       2565.64       180.19 o
  11   4   2       1110.13       1049.07       167.24 o
  12   4   2        735.88        710.10       168.29 o
  -9   5   2        206.11        185.72        99.51 o
  -8   5   2        344.04        349.05        56.95 o
  -7   5   2        696.10        843.68        89.42 o
  -6   5   2       1810.99       2104.46       157.94 o
  -5   5   2        430.74        478.73        69.58 o
  -4   5   2       1735.81       1697.81       125.78 o
  -3   5   2          6.38         15.12        17.10 o
  -2   5   2        104.55        104.59        38.54 o
  -1   5   2        929.26       1109.26       112.77 o
   0   5   2        733.76        545.65        77.83 o
   1   5   2      13312.56      14999.39       393.71 o
   2   5   2         11.55         23.42        16.85 o
   3   5   2        346.62        290.61        52.30 o
   4   5   2       3100.62       3092.11       129.38 o
   5   5   2         22.35         47.21        18.46 o
   6   5   2       1471.03       1621.21        82.09 o
   7   5   2        438.43        500.60        44.20 o
   8   5   2        693.78        660.61        67.74 o
   9   5   2        712.60        695.44        63.32 o
  10   5   2       1625.79       1652.05       149.01 o
  11   5   2        508.56        655.44       154.66 o
  -8   6   2        699.18        760.19       104.83 o
  -7   6   2       1159.41       1051.08       120.37 o
  -6   6   2       1495.20       1457.07       166.06 o
  -5   6   2       3322.67       3375.75       264.71 o
  -4   6   2       5522.04       5769.38       318.61 o
  -3   6   2       6722.84       6284.79       319.48 o
  -2   6   2       8954.91       9308.46       379.21 o
  -1   6   2       6321.72       6350.09       299.03 o
   0   6   2      11354.23      11442.96       386.65 o
   1   6   2       3469.27       3756.82       216.25 o
   2   6   2       2874.55       3271.03       194.56 o
   3   6   2         46.66        185.52        52.79 o
   4   6   2       2181.88       2275.63       123.83 o
   5   6   2         84.00         83.13        26.50 o
   6   6   2       2854.62       3017.28       147.69 o
   7   6   2        246.69        238.01        36.41 o
   8   6   2       1128.78       1120.16        72.36 o
   9   6   2        171.43        172.52        35.20 o
  10   6   2        901.10        835.89        90.77 o
  11   6   2        299.88        342.28       123.68 o
  -8   7   2        241.54        256.02        64.79 o
  -7   7   2         13.42         55.89        49.32 o
  -6   7   2        248.10        263.96        84.52 o
  -5   7   2          6.51         35.57        39.41 o
  -4   7   2        484.81        477.86        97.65 o
  -3   7   2        316.59        324.44        77.33 o
  -2   7   2       2634.57       2617.69       213.03 o
  -1   7   2       2690.37       2565.76       205.97 o
   0   7   2      12708.14      12991.17       449.48 o
   1   7   2       5505.56       5470.10       284.29 o
   2   7   2       8307.32       7688.37       333.98 o
   3   7   2       2106.67       1992.98       166.43 o
   4   7   2       4103.71       3839.48       227.78 o
   5   7   2       1777.17       1650.67       115.88 o
   6   7   2       5067.97       5129.49       205.97 o
   7   7   2       2201.48       2088.62       135.11 o
   8   7   2       1997.80       2072.53       103.89 o
   9   7   2        387.04        462.10        50.65 o
  10   7   2       1526.21       1513.25       131.09 o
  11   7   2        218.13        242.99        83.53 o
  -7   8   2         54.37        136.57        63.45 o
  -6   8   2        288.92        280.07        86.87 o
  -5   8   2         15.37         77.95        56.26 o
  -4   8   2         57.21         27.39        39.90 o
  -3   8   2        409.80        536.60       102.61 o
  -2   8   2         36.79         48.58        18.34 o
  -1   8   2        476.28        483.31       101.37 o
   0   8   2        269.53        179.94        53.54 o
   1   8   2        284.86        340.55        79.44 o
   2   8   2       1214.05       1078.16       136.81 o
   3   8   2         81.42         93.44        42.13 o
   4   8   2       1064.37       1301.84       145.49 o
   5   8   2        142.74        211.69        44.09 o
   6   8   2       1185.61       1280.42       133.10 o
   7   8   2        262.63        281.24        55.84 o
   8   8   2        878.47        890.56        93.82 o
   9   8   2        435.06        441.33        50.93 o
  10   8   2        893.80        850.34       127.53 o
  -6   9   2        907.22       1171.23       183.53 o
  -5   9   2        712.28        878.76       152.55 o
  -4   9   2       2417.22       2348.77       245.25 o
  -3   9   2        864.42        887.93       144.99 o
  -2   9   2       1663.56       1811.80       199.77 o
  -1   9   2        372.64        341.91        88.61 o
   0   9   2       1032.68       1060.31       147.84 o
   1   9   2         30.02         13.14        21.56 o
   2   9   2        679.96        741.70       124.92 o
   3   9   2        218.17        233.35        65.19 o
   4   9   2        907.30        936.63       137.19 o
   5   9   2        160.72        244.85        52.64 o
   6   9   2        313.53        317.40        59.61 o
   7   9   2         94.73        121.80        38.63 o
   8   9   2        236.37        170.68        54.65 o
   9   9   2        291.70        221.37        38.36 o
  10   9   2        799.62        804.99       128.72 o
  -5  10   2         67.52         67.17        58.86 o
  -4  10   2        859.29       1146.94       180.68 o
  -3  10   2        336.38        233.23        82.16 o
  -2  10   2       1989.28       2008.97       222.08 o
  -1  10   2        602.32        677.13       130.12 o
   0  10   2       2853.33       2809.03       256.16 o
   1  10   2        577.82        630.04       117.23 o
   2  10   2       1612.61       1545.61       188.12 o
   3  10   2        787.96        713.69       126.78 o
   4  10   2       2029.54       1891.86       205.22 o
   5  10   2        632.17        533.25       103.23 o
   6  10   2       1295.66       1436.72       134.66 o
   7  10   2        285.39        333.07        70.53 o
   8  10   2        350.48        400.37        73.41 o
   9  10   2        241.78        295.35        53.52 o
  -4  11   2          0.43         54.40        41.02 o
  -3  11   2        111.05         74.48        58.86 o
  -2  11   2         28.11        105.46        38.66 o
  -1  11   2          8.83         18.22        39.66 o
   0  11   2        767.99        851.00       147.10 o
   1  11   2         10.77          9.29        29.87 o
   2  11   2        625.93        674.28       133.96 o
   3  11   2         53.24         63.82        36.43 o
   4  11   2        589.89        743.06       139.42 o
   5  11   2        133.59        199.77        72.00 o
   6  11   2        786.90        720.32       102.20 o
   7  11   2         37.90         53.72        33.40 o
   8  11   2        643.27        644.73        96.55 o
  -2  12   2        128.22        122.56        63.08 o
  -1  12   2         37.51         57.13        51.55 o
   0  12   2        271.05        296.43        98.03 o
   1  12   2         15.32          7.06        28.01 o
   2  12   2         68.36        151.56        71.75 o
   3  12   2          4.15         49.32        50.19 o
   4  12   2        224.76        304.49        92.32 o
   5  12   2          2.16        -34.70        42.01 o
   6  12   2        163.27        114.04        51.80 o
   1  13   2         94.83        208.82        93.81 o
   2  13   2        496.81        529.41       127.52 o
   3  13   2        268.85        248.84        90.22 o
  -2 -12   3        164.72        158.63        74.98 o
  -1 -12   3         17.09         82.29        67.79 o
   0 -12   3        104.99        133.84        72.25 o
  -5 -11   3        163.65         64.32        52.17 o
  -4 -11   3        425.81        384.29       122.56 o
  -3 -11   3         32.79          6.57        38.42 o
  -2 -11   3        419.76        357.03       113.64 o
  -1 -11   3        116.12         45.73        66.18 o
   0 -11   3        232.88        255.04        98.65 o
   1 -11   3          6.98         31.73        35.94 o
   2 -11   3         20.59         86.50        70.64 o
   3 -11   3          0.44        -30.36        39.53 o
   4 -11   3         46.00        159.86        79.19 o
  -6 -10   3        543.76        502.44        89.90 o
  -5 -10   3         51.14          0.37        54.90 o
  -4 -10   3        394.40        305.11       110.29 o
  -3 -10   3        214.76        264.71       103.85 o
  -2 -10   3        798.17        740.33       152.18 o
  -1 -10   3         21.16        158.63        69.27 o
   0 -10   3       1731.58       1752.44       233.85 o
   1 -10   3        240.35        269.17       100.13 o
   2 -10   3        862.67       1016.57       173.87 o
   3 -10   3        167.71        174.98        72.12 o
   4 -10   3        614.58        778.88       149.83 o
   5 -10   3        101.92        171.76        69.15 o
  -7  -9   3        138.26        217.86        92.70 o
  -6  -9   3        316.92        286.50        63.54 o
  -5  -9   3         70.86         78.94        71.51 o
  -4  -9   3        512.50        383.92       102.73 o
  -3  -9   3         91.50         31.60        35.32 o
  -2  -9   3        714.12        877.89       161.60 o
  -1  -9   3        187.12        144.75        62.46 o
   0  -9   3        900.78        813.20       147.47 o
   1  -9   3        688.27        767.35       141.15 o
   2  -9   3       2465.77       2740.25       263.84 o
   3  -9   3         42.35         73.49        43.62 o
   4  -9   3        708.13        820.76       149.21 o
   5  -9   3        452.13        576.56        94.76 o
   6  -9   3       1201.28       1251.12       139.34 o
   7  -9   3        421.55        362.85        78.68 o
  -8  -8   3        156.82        235.49        71.10 o
  -7  -8   3        131.96        183.72        48.12 o
  -6  -8   3        591.18        544.55        89.48 o
  -5  -8   3        241.44        166.31        73.24 o
  -4  -8   3        627.13        646.03       144.13 o
  -3  -8   3        307.83        302.01        99.14 o
  -2  -8   3        526.49        411.55        72.80 o
  -1  -8   3          4.46        -35.57        40.77 o
   0  -8   3        534.87        578.49       114.14 o
   1  -8   3         87.73        185.77        71.63 o
   2  -8   3         40.37          3.22        27.76 o
   3  -8   3          6.20         26.65        26.02 o
   4  -8   3          8.38         -0.95        27.08 o
   5  -8   3         96.95         99.77        32.26 o
   6  -8   3         22.55         19.80        24.60 o
   7  -8   3          1.44        -16.77        28.69 o
   8  -8   3         32.28         10.31        44.74 o
  -9  -7   3        256.94        282.00       142.33 o
  -8  -7   3        710.89        932.28       134.55 o
  -7  -7   3        123.85        242.59        48.29 o
  -6  -7   3        634.86        713.80        92.44 o
  -5  -7   3        246.22        370.66       109.55 o
  -4  -7   3       2182.91       2335.63       249.71 o
  -3  -7   3        742.46        873.93       148.96 o
  -2  -7   3       2397.47       2252.85       233.48 o
  -1  -7   3        937.95        986.10       105.54 o
   0  -7   3       4370.50       4591.34       308.45 o
   1  -7   3       1268.13       1247.19       161.10 o
   2  -7   3       2283.31       2395.74       153.36 o
   3  -7   3       1363.68       1266.00       117.82 o
   4  -7   3       2363.00       2183.94       155.39 o
   5  -7   3       1490.02       1592.92       136.93 o
   6  -7   3        159.23        191.16        47.22 o
   7  -7   3          3.47         13.00        21.10 o
   8  -7   3        128.26        152.30        46.68 o
   9  -7   3         30.85        121.89        43.46 o
  -9  -6   3         77.07         96.18        45.23 o
  -8  -6   3        441.70        352.10        77.58 o
  -7  -6   3         81.33        150.41        39.17 o
  -6  -6   3        294.04        239.00        45.44 o
  -5  -6   3         12.55         -5.79        17.66 o
  -4  -6   3       1812.76       1727.53       198.41 o
  -3  -6   3        185.39        218.85        70.39 o
  -2  -6   3       1922.33       2146.28       218.85 o
  -1  -6   3        493.37        422.34        93.69 o
   0  -6   3       6479.94       6414.20       331.44 o
   1  -6   3       1637.87       1423.61       110.11 o
   2  -6   3       3792.53       3850.26       185.31 o
   3  -6   3       2473.43       2611.38       156.25 o
   4  -6   3       7377.32       7264.43       311.30 o
   5  -6   3       3432.63       3295.04       182.65 o
   6  -6   3       5053.35       4902.78       227.77 o
   7  -6   3       2859.16       2914.46       180.98 o
   8  -6   3       2281.12       2465.66       171.51 o
   9  -6   3        602.56        589.62        76.10 o
 -10  -5   3        497.20        519.57        93.38 o
  -9  -5   3        295.44        325.46        76.42 o
  -8  -5   3        471.14        420.34       130.99 o
  -7  -5   3        187.43        181.81        36.79 o
  -6  -5   3       3465.88       3473.03       157.63 o
  -5  -5   3        337.10        306.12        52.68 o
  -4  -5   3       1051.87        931.78       152.00 o
  -3  -5   3         59.96         54.46        16.44 o
  -2  -5   3        804.92        767.60       127.40 o
  -1  -5   3        203.60        200.39        59.24 o
   0  -5   3        771.64       1003.50        84.71 o
   1  -5   3         55.73        122.67        26.91 o
   2  -5   3        194.99        325.32        49.90 o
   3  -5   3        293.73        207.43        43.36 o
   4  -5   3        178.85        151.58        37.19 o
   5  -5   3        203.39        175.50        38.72 o
   6  -5   3        866.75        826.32       163.83 o
   7  -5   3        599.80        608.44        67.84 o
   8  -5   3       2050.85       1910.52       124.92 o
   9  -5   3        524.82        483.86        56.04 o
  10  -5   3       1500.27       1641.12       138.55 o
 -10  -4   3        739.05        869.72       122.35 o
  -9  -4   3        262.37        397.61       106.76 o
  -8  -4   3        770.57        837.70       117.02 o
  -7  -4   3       1100.37       1173.84       132.49 o
  -6  -4   3       2198.53       2311.34       121.24 o
  -5  -4   3       1668.76       2046.94       110.74 o
  -4  -4   3       3431.40       3532.48       156.97 o
  -3  -4   3        105.59        112.76        16.82 o
  -2  -4   3       3669.72       3342.71       114.49 o
  -1  -4   3       2617.69       2583.07       112.12 o
   0  -4   3       4084.98       4700.77       166.39 o
   1  -4   3       1333.94       1294.15        91.62 o
   2  -4   3       4292.16       3213.22       154.33 o
   3  -4   3       1163.19       1013.28        83.83 o
   4  -4   3        828.23       1028.13        86.86 o
   5  -4   3        265.40        239.98        42.43 o
   6  -4   3        165.13         92.12        42.84 o
   7  -4   3        380.27        373.24        44.91 o
   8  -4   3         10.92          3.25        13.34 o
   9  -4   3        109.68         90.11        22.76 o
  10  -4   3        271.10        229.75        47.70 o
 -10  -3   3        514.82        528.62        93.19 o
  -9  -3   3        216.47        310.24        71.49 o
  -8  -3   3        681.40        790.36       108.50 o
  -7  -3   3        298.35        242.69        88.73 o
  -6  -3   3       2177.03       2269.09       169.61 o
  -5  -3   3        495.91        580.89        54.00 o
  -4  -3   3       1946.03       2048.62        95.93 o
  -3  -3   3       7487.88       8351.25       384.91 o
  -2  -3   3       5838.84       5280.88       138.49 o
  -1  -3   3       4163.09       3551.52        96.40 o
   0  -3   3      12945.52      13332.13       196.13 o
   1  -3   3      12590.64      12179.25       448.18 o
   2  -3   3       7457.91       6728.21       256.34 o
   3  -3   3      18910.62      19064.14       325.88 o
   4  -3   3      22806.94      20926.21       354.75 o
   5  -3   3      13226.21      13690.86       241.33 o
   6  -3   3      13799.75      14068.10       188.30 o
   7  -3   3       3404.63       3733.41        98.68 o
   8  -3   3       3657.47       3580.95       134.32 o
   9  -3   3        306.30        337.57        43.11 o
  10  -3   3       1966.61       2016.08       144.25 o
  11  -3   3        337.17        257.77        51.90 o
 -10  -2   3        726.21        658.69       105.83 o
  -9  -2   3         94.67         81.35        29.16 o
  -8  -2   3        982.65        836.31       109.57 o
  -7  -2   3        338.09        286.25        66.38 o
  -6  -2   3       2193.52       2067.31       182.79 o
  -5  -2   3        118.31        116.23        30.49 o
  -4  -2   3       4889.04       4807.59       129.04 o
  -3  -2   3          9.00         10.76         6.04 o
  -2  -2   3        599.13        792.51       110.42 o
  -1  -2   3       1004.31       1108.24        54.93 o
   0  -2   3        306.52        252.80        24.31 o
   1  -2   3         32.86         18.86         6.67 o
   2  -2   3        252.98        284.24        26.25 o
   3  -2   3       1519.98        810.87        40.65 o
   4  -2   3         53.55         15.49         6.35 o
   5  -2   3       3525.46       4015.07        88.34 o
   6  -2   3       6576.66       6945.77       131.97 o
   7  -2   3       3950.38       3745.02       114.56 o
   8  -2   3       5063.61       4765.14       145.69 o
   9  -2   3       1533.26       1414.32       120.06 o
  10  -2   3       2936.90       2722.72       187.88 o
  11  -2   3        703.02        838.57       110.05 o
 -10  -1   3       1069.38       1047.53       133.17 o
  -9  -1   3        292.64        325.38       104.04 o
  -8  -1   3       1664.47       1683.67       153.35 o
  -7  -1   3        869.66        859.94       110.72 o
  -6  -1   3       4789.17       5026.49       245.46 o
  -5  -1   3       1250.50       1358.97       119.70 o
  -4  -1   3       9803.95      10401.29       593.92 o
  -3  -1   3        757.21        637.63        72.27 o
  -2  -1   3       8691.65      10352.86       151.97 o
  -1  -1   3        167.59        114.16        14.15 o
   0  -1   3      14375.18      17093.42       283.16 o
   1  -1   3       1991.86       1732.95        71.03 o
   2  -1   3        125.27         36.50         9.77 o
   3  -1   3       1330.41       1243.26        35.33 o
   4  -1   3        169.29        249.51        19.61 o
   5  -1   3       4475.83       4562.13       103.51 o
   6  -1   3         96.18         90.70        12.95 o
   7  -1   3        215.91        208.86        21.13 o
   8  -1   3        311.18        386.10        53.39 o
   9  -1   3         24.65         24.93        18.61 o
  10  -1   3        953.42       1062.37       117.55 o
  11  -1   3        284.28        340.16        68.43 o
  12  -1   3        460.06        490.30        89.05 o
 -10   0   3        260.11        287.88       106.45 o
  -9   0   3        180.39        125.16        44.48 o
  -8   0   3        871.58        999.54       118.24 o
  -7   0   3        208.90        186.08        46.44 o
  -6   0   3       2331.01       2265.13        94.66 o
  -5   0   3       1852.52       1743.55        74.54 o
  -4   0   3       8727.68       8693.50       182.30 o
  -3   0   3       4572.68       3957.53        97.97 o
  -2   0   3      11707.31      11788.70       123.31 o
  -1   0   3      13872.04      11444.54       105.49 o
   0   0   3      40595.50      41266.50       275.69 o
   1   0   3      17835.18      17166.61       209.02 o
   2   0   3      33509.13      28898.10       890.47 o
   3   0   3      42383.61      48390.10       497.48 o
   4   0   3      28760.81      28683.19       242.85 o
   5   0   3       5429.21       6061.39        95.89 o
   6   0   3       4332.97       4450.20       180.17 o
   7   0   3        722.74        835.79        45.89 o
   8   0   3       3255.05       3138.47       100.84 o
   9   0   3        483.39        497.29        75.11 o
  10   0   3       1888.13       1819.62       223.00 o
  11   0   3        347.31        337.66        64.92 o
  12   0   3        478.21        450.28        85.51 o
 -10   1   3        467.14        495.58       144.99 o
  -9   1   3         50.55         30.72        23.30 o
  -8   1   3        817.86        838.77       112.03 o
  -7   1   3        246.28        264.78        47.18 o
  -6   1   3        757.17        704.03        40.69 o
  -5   1   3         98.95         74.19        21.47 o
  -4   1   3       1993.26       1936.84       119.88 o
  -3   1   3        142.83         96.47        17.61 o
  -2   1   3         10.75         25.16        10.48 o
  -1   1   3        341.66        609.38        33.73 o
   0   1   3       1730.99       1885.18        40.98 o
   1   1   3         56.81        112.00        11.31 o
   2   1   3       1973.32       2630.79        46.93 o
   3   1   3       3450.24       4919.61        95.75 o
   4   1   3      17924.56      19148.40       280.86 o
   5   1   3       7637.37       7221.13       172.31 o
   6   1   3      14630.31      14077.21       320.12 o
   7   1   3       5774.86       5364.49       212.81 o
   8   1   3       6670.35       6133.43       253.67 o
   9   1   3       2105.38       2002.12       147.93 o
  10   1   3       3827.91       3689.19       213.46 o
  11   1   3       1361.58       1320.04       132.20 o
  12   1   3       1341.52       1311.16       137.76 o
 -10   2   3        804.18        610.83       155.53 o
  -9   2   3        416.69        462.36        86.41 o
  -8   2   3        704.77        812.42        94.97 o
  -7   2   3        372.18        344.19        56.47 o
  -6   2   3       3606.10       3877.89       176.13 o
  -5   2   3        591.89        584.45        66.56 o
  -4   2   3        938.73       1137.96       120.33 o
  -3   2   3       1084.61       1069.48        84.74 o
  -2   2   3       2627.07       2364.78       164.88 o
  -1   2   3       1733.21       1636.80        85.07 o
   0   2   3       1774.58       2331.96        70.04 o
   1   2   3        581.66        456.35        29.97 o
   2   2   3       4906.28       6576.01        95.10 o
   3   2   3      13530.54      18914.34       200.19 o
   4   2   3         33.98         53.95        10.52 o
   5   2   3        761.52       1214.57        50.46 o
   6   2   3       2080.38       2661.74        78.89 o
   7   2   3         11.12         13.53         8.29 o
   8   2   3        876.67        909.21        45.46 o
   9   2   3         25.61         56.85        30.36 o
  10   2   3       1811.69       1806.54       148.00 o
  11   2   3        443.27        365.64        68.75 o
  12   2   3       1217.59       1149.15       129.14 o
  -9   3   3         13.73         56.32        22.23 o
  -8   3   3       1009.09        808.09       110.36 o
  -7   3   3        385.31        363.83        69.03 o
  -6   3   3       2901.94       2866.90       292.47 o
  -5   3   3       1428.83       1242.74        87.72 o
  -4   3   3       7185.73       7026.55       245.58 o
  -3   3   3       4028.08       3547.59       161.73 o
  -2   3   3      17194.05      15677.36       309.43 o
  -1   3   3      27764.78      29021.57       395.10 o
   0   3   3      25386.80      25646.81      1799.96 o
   1   3   3      22137.71      24162.48       405.73 o
   2   3   3      22112.64      21142.17       213.46 o
   3   3   3      11041.70      11984.26       151.72 o
   4   3   3       9517.41      12628.55       170.35 o
   5   3   3        521.83        708.67        37.88 o
   6   3   3       5432.97       6044.92        94.85 o
   7   3   3        275.56        265.72        20.29 o
   8   3   3       1643.90       1596.25        47.34 o
   9   3   3        322.62        309.12        63.66 o
  10   3   3       1343.86       1281.99       126.87 o
  11   3   3        288.94        268.01        56.10 o
  12   3   3        809.44        796.87       107.55 o
  -9   4   3          6.36          8.54        16.82 o
  -8   4   3        759.95        753.06       111.37 o
  -7   4   3          9.31         -2.06        27.57 o
  -6   4   3        928.19        893.61        79.67 o
  -5   4   3         57.63         79.44        29.83 o
  -4   4   3        786.30        775.92        86.28 o
  -3   4   3          2.45          4.20        22.24 o
  -2   4   3        136.23        167.19        35.19 o
  -1   4   3        393.10        304.36        59.11 o
   0   4   3       7492.46       6322.95       245.13 o
   1   4   3       4961.53       5404.66       216.25 o
   2   4   3      17369.32      18429.42       368.93 o
   3   4   3      13989.93      13683.97       237.86 o
   4   4   3      15507.68      15829.08       268.73 o
   5   4   3       5658.18       4942.24       120.76 o
   6   4   3       8233.18       7543.62       142.17 o
   7   4   3       4066.45       3840.77       103.79 o
   8   4   3       4863.83       4474.02       116.22 o
   9   4   3       1588.04       1686.76        72.81 o
  10   4   3       2535.73       2466.58       178.26 o
  11   4   3       1264.97       1344.35       141.52 o
  12   4   3        689.65        632.29        92.87 o
  -9   5   3        165.72        240.78        68.29 o
  -8   5   3        532.96        542.46        94.80 o
  -7   5   3        467.44        568.19        70.51 o
  -6   5   3       1036.58       1171.42       119.85 o
  -5   5   3        146.18        211.14        53.04 o
  -4   5   3       1185.24       1147.32       107.92 o
  -3   5   3         75.69         57.63        36.68 o
  -2   5   3        204.61        288.75        65.43 o
  -1   5   3        693.20        743.68        98.89 o
   0   5   3        306.00        470.30        73.49 o
   1   5   3       2159.84       1837.82       138.43 o
   2   5   3        111.49        166.18        43.37 o
   3   5   3       1555.83       1775.50        95.46 o
   4   5   3        998.53       1081.02        75.71 o
   5   5   3        325.11        362.73        43.59 o
   6   5   3       2427.24       2620.79       102.08 o
   7   5   3        420.82        543.74        43.97 o
   8   5   3       1187.47       1186.05        65.75 o
   9   5   3        571.20        530.55        41.94 o
  10   5   3       1868.52       1831.09       124.30 o
  11   5   3        538.61        501.62        86.45 o
  12   5   3        928.90        887.31       178.58 o
  -8   6   3        735.77        659.55        84.44 o
  -7   6   3        625.88        589.71        74.82 o
  -6   6   3       1724.53       1736.04       172.57 o
  -5   6   3       1749.64       1764.16       147.43 o
  -4   6   3       4057.78       3878.27       277.97 o
  -3   6   3       3587.24       3645.53       251.20 o
  -2   6   3       7326.76       7466.54       342.90 o
  -1   6   3       6973.21       7694.44       334.35 o
   0   6   3       7835.06       8393.02       336.95 o
   1   6   3       2937.73       2659.82       183.66 o
   2   6   3       3356.96       3573.66       204.73 o
   3   6   3        447.79        473.27        72.50 o
   4   6   3       2529.82       3219.45       142.50 o
   5   6   3        329.68        353.96        48.89 o
   6   6   3       2848.53       2975.05       139.09 o
   7   6   3         29.68         29.23        15.75 o
   8   6   3       1199.78       1094.11        68.47 o
   9   6   3        106.64        103.74        19.23 o
  10   6   3        959.83        880.87        77.71 o
  11   6   3        214.58        206.62        55.35 o
  -7   7   3          4.58         25.53        49.45 o
  -6   7   3        289.80        426.80       110.67 o
  -5   7   3          4.28          7.06        32.47 o
  -4   7   3        449.85        424.82       101.12 o
  -3   7   3        148.89        231.49        75.72 o
  -2   7   3       1796.46       1960.51       188.49 o
  -1   7   3       2084.91       2075.64       184.15 o
   0   7   3       8603.90       7703.12       352.82 o
   1   7   3       2958.72       2758.47       200.02 o
   2   7   3       7957.04       7891.12       333.48 o
   3   7   3       4054.37       3749.63       225.42 o
   4   7   3       8403.02       8695.07       258.73 o
   5   7   3       2113.80       2208.60       129.43 o
   6   7   3       5434.88       5119.81       200.81 o
   7   7   3        903.37        934.41        86.30 o
   8   7   3       1403.78       1466.95        83.94 o
   9   7   3        588.93        669.35        58.72 o
  10   7   3       1843.05       1721.89       129.45 o
  11   7   3        225.81        226.92        50.24 o
  -7   8   3         44.32         25.90        44.74 o
  -6   8   3        315.65        305.11        99.64 o
  -5   8   3          8.91          7.93        24.54 o
  -4   8   3        148.42         96.54        50.56 o
  -3   8   3         33.03         75.10        45.48 o
  -2   8   3         44.62         85.39        45.23 o
  -1   8   3        388.61        327.41        79.19 o
   0   8   3         45.67         89.10        50.19 o
   1   8   3        558.33        569.32       104.84 o
   2   8   3        168.84        145.98        47.71 o
   3   8   3         14.19         19.58        27.39 o
   4   8   3       1405.02       1353.52       145.74 o
   5   8   3        326.75        466.54        63.76 o
   6   8   3       1508.18       1571.55       120.02 o
   7   8   3        414.87        525.95        70.19 o
   8   8   3       1198.27       1197.04        88.89 o
   9   8   3        420.23        438.14        50.99 o
  10   8   3       1115.17       1106.42       106.85 o
  11   8   3        461.61        334.66        84.06 o
  -6   9   3       1057.53       1069.48       180.56 o
  -5   9   3        623.52        660.40       135.45 o
  -4   9   3       1772.14       1958.90       222.94 o
  -3   9   3        518.27        518.26       114.88 o
  -2   9   3        978.72       1061.43       161.23 o
  -1   9   3        601.97        701.17       125.41 o
   0   9   3       1174.10       1128.35       156.64 o
   1   9   3         42.02         46.35        49.82 o
   2   9   3        538.92        474.27        95.30 o
   3   9   3         10.73         22.18        18.84 o
   4   9   3        788.92        685.19       112.03 o
   5   9   3        165.93        105.94        30.92 o
   6   9   3        454.23        452.73        69.91 o
   7   9   3        291.64        252.60        50.58 o
   8   9   3        315.89        263.76        52.43 o
   9   9   3        183.81        168.95        30.79 o
  10   9   3        349.77        254.28        69.57 o
  -5  10   3        127.53        117.48        61.84 o
  -4  10   3        518.71        598.44       133.47 o
  -3  10   3        227.40        236.45        84.77 o
  -2  10   3       1597.93       1863.10       215.88 o
  -1  10   3        823.71        886.81       143.51 o
   0  10   3       4152.56       4139.25       315.89 o
   1  10   3        986.81       1000.33       151.69 o
   2  10   3       2476.04       2533.05       232.24 o
   3  10   3        839.95        802.67       132.48 o
   4  10   3       2366.64       2296.10       218.73 o
   5  10   3        183.50        155.36        46.40 o
   6  10   3       1782.19       1713.63       142.26 o
   7  10   3        360.15        332.53        62.58 o
   8  10   3        620.28        638.63        88.67 o
   9  10   3        319.49        404.78        58.87 o
  -3  11   3         21.71        -43.13        43.13 o
  -2  11   3         16.11          2.35        30.11 o
  -1  11   3          4.10          5.82        66.18 o
   0  11   3         98.53        117.36        55.02 o
   1  11   3         90.53         75.97        45.11 o
   2  11   3        810.57        928.45       149.33 o
   3  11   3          9.00         52.79        35.19 o
   4  11   3        358.34        410.81       106.82 o
   5  11   3         61.98         97.50        35.95 o
   6  11   3        929.69        958.39       130.00 o
   7  11   3         89.27        107.70        42.92 o
   8  11   3        926.84       1045.05       121.22 o
  -2  12   3        200.81        193.32        89.23 o
  -1  12   3         18.15         73.98        62.33 o
   0  12   3        134.36        161.23        78.82 o
   1  12   3          6.55         31.11        48.70 o
   2  12   3        104.92        153.05        74.73 o
   3  12   3         59.17         62.33        59.98 o
   4  12   3        321.19        432.87       112.28 o
   5  12   3         11.95         36.29        44.99 o
   6  12   3        367.62        388.92        77.71 o
   7  12   3        159.74        121.68        45.65 o
   2  13   3        321.87        289.62       106.95 o
   3  13   3         52.92         51.55        48.95 o
  -4 -11   4        136.47         98.52        83.90 o
  -3 -11   4          5.86         26.02        51.31 o
  -2 -11   4        274.48        263.34        92.20 o
  -1 -11   4          8.74         85.76        58.62 o
   0 -11   4         51.10         43.13        35.44 o
   1 -11   4         43.28         17.97        33.83 o
   2 -11   4        227.46        202.87        86.25 o
   3 -11   4          2.64         -1.49        29.12 o
  -5 -10   4         28.32          7.44        28.50 o
  -4 -10   4        317.52        275.36        99.64 o
  -3 -10   4        174.76        173.62        84.27 o
  -2 -10   4        353.05        454.93       121.45 o
  -1 -10   4         67.02         73.86        56.14 o
   0 -10   4       1789.18       1857.40       240.79 o
   1 -10   4        107.94        172.75        72.37 o
   2 -10   4        749.20        718.03       151.93 o
   3 -10   4        113.15        105.09        45.48 o
   4 -10   4        686.68        627.19       135.95 o
   5 -10   4         81.83        161.72        71.88 o
  -7  -9   4        111.80        131.11        58.62 o
  -6  -9   4        179.13         60.23        67.66 o
  -5  -9   4        150.01        143.38        77.45 o
  -4  -9   4        363.87        224.31       117.23 o
  -3  -9   4         88.18         56.63        46.60 o
  -2  -9   4        189.57        113.59        42.38 o
  -1  -9   4         82.02         16.61        50.07 o
   0  -9   4        416.56        385.66       110.54 o
   1  -9   4        182.60        149.33        67.29 o
   2  -9   4        460.74        518.01       125.78 o
   3  -9   4         23.55         99.64        78.69 o
   4  -9   4       1293.23       1148.73       130.63 o
   5  -9   4        450.50        402.51        76.79 o
   6  -9   4        680.39        667.70       100.95 o
  -7  -8   4        203.37        320.96        82.48 o
  -6  -8   4        411.72        537.72       131.98 o
  -5  -8   4        193.70        149.21        67.66 o
  -4  -8   4        513.21        411.19       115.62 o
  -3  -8   4        188.86         89.10        73.74 o
  -2  -8   4        272.88        199.64       102.24 o
  -1  -8   4         18.01         -4.57        17.45 o
   0  -8   4        335.70        265.45        97.78 o
   1  -8   4          3.08         -5.70        31.60 o
   2  -8   4         15.81         19.48        23.88 o
   3  -8   4        119.02        179.19        46.19 o
   4  -8   4        125.30        121.04        39.42 o
   5  -8   4         17.93         10.12        37.49 o
   6  -8   4         85.86         97.87        45.08 o
   7  -8   4          0.34        -10.81        55.89 o
   8  -8   4         33.34         -5.67        26.87 o
  -8  -7   4         70.49         80.92        64.38 o
  -7  -7   4         32.83         93.31        42.65 o
  -6  -7   4        866.82        922.25        92.21 o
  -5  -7   4        460.09        590.63        83.48 o
  -4  -7   4       1099.32       1228.85       187.50 o
  -3  -7   4        512.21        655.82       138.18 o
  -2  -7   4       2222.29       2096.33       247.85 o
  -1  -7   4        723.85        663.75       134.83 o
   0  -7   4       2878.36       2990.11       370.72 o
   1  -7   4        474.61        508.29        71.40 o
   2  -7   4       1734.14       1694.64       138.60 o
   3  -7   4        596.50        539.98        79.07 o
   4  -7   4       1120.62       1100.26       128.20 o
   5  -7   4        207.77        171.62        55.39 o
   6  -7   4        139.48        197.50        48.96 o
   7  -7   4         45.54         78.30        35.54 o
   8  -7   4         52.75         16.38        26.80 o
   9  -7   4         82.30        127.06        52.05 o
  -9  -6   4         26.90         -1.64        19.33 o
  -8  -6   4        394.21        422.28       127.58 o
  -7  -6   4         98.20        106.76        44.02 o
  -6  -6   4       1030.28        936.23        89.19 o
  -5  -6   4        756.58        719.89        85.33 o
  -4  -6   4       1597.41       1600.38       203.36 o
  -3  -6   4        111.96         86.75        30.11 o
  -2  -6   4       2197.48       2223.48       236.70 o
  -1  -6   4        619.28        686.80       124.55 o
   0  -6   4       3912.51       4130.38       278.59 o
   1  -6   4        954.18        739.02        71.64 o
   2  -6   4       3405.51       2763.69       180.99 o
   3  -6   4       1120.41       1002.78        99.88 o
   4  -6   4       3570.91       3771.69       198.24 o
   5  -6   4       3025.87       2982.60       177.86 o
   6  -6   4       5549.35       5446.42       242.90 o
   7  -6   4       3155.34       3308.22       195.18 o
   8  -6   4       2758.24       3135.18       175.39 o
   9  -6   4        946.26        979.32       180.50 o
  -9  -5   4        165.61        167.94        57.57 o
  -8  -5   4        281.68        512.62       110.54 o
  -7  -5   4        338.40        369.67        79.97 o
  -6  -5   4       1231.92       1139.38        91.12 o
  -5  -5   4         55.20         84.96        25.95 o
  -4  -5   4        778.02        709.48       127.64 o
  -3  -5   4        121.80         95.73        19.21 o
  -2  -5   4        727.91        741.61        67.73 o
  -1  -5   4        424.10        398.42        96.54 o
   0  -5   4       1938.15       1867.55       141.77 o
   1  -5   4         62.95         24.97        19.04 o
   2  -5   4        627.11        514.01        55.85 o
   3  -5   4        288.55        280.95        49.97 o
   4  -5   4         43.45         72.39        22.70 o
   5  -5   4         69.36         50.13        27.76 o
   6  -5   4        267.06        343.25        57.99 o
   7  -5   4        348.51        336.05        51.49 o
   8  -5   4        651.47        717.92        77.38 o
   9  -5   4        511.98        575.46       101.83 o
  10  -5   4       1257.33       1373.66       167.23 o
  -9  -4   4        102.55        202.55        63.02 o
  -8  -4   4        381.72        401.71        90.29 o
  -7  -4   4        644.30        688.46       109.19 o
  -6  -4   4        410.00        565.52        58.55 o
  -5  -4   4        907.96       1166.81        82.37 o
  -4  -4   4       2652.53       2833.66       125.42 o
  -3  -4   4       2184.45       2453.12       239.43 o
  -2  -4   4       7293.10       7534.07       328.90 o
  -1  -4   4       1523.70       1572.91        71.29 o
   0  -4   4       5540.45       5442.12       246.86 o
   1  -4   4       3437.21       4062.76       167.18 o
   2  -4   4       5041.09       5308.78       195.31 o
   3  -4   4        402.89        272.35        42.52 o
   4  -4   4       1180.99        903.95        85.66 o
   5  -4   4         84.86         98.15        30.80 o
   6  -4   4         11.37         31.03        10.95 o
   7  -4   4        355.63        394.22        52.40 o
   8  -4   4          7.43          2.75        11.00 o
   9  -4   4         81.57         55.19        21.10 o
  10  -4   4        100.71        107.25        33.93 o
  -9  -3   4        135.37        152.55        57.83 o
  -8  -3   4        465.61        454.38        89.73 o
  -7  -3   4        158.06        234.54        67.31 o
  -6  -3   4       1104.96       1149.61       127.08 o
  -5  -3   4        604.30        634.82        51.90 o
  -4  -3   4       2080.02       2091.28        76.52 o
  -3  -3   4       2602.98       2358.20       159.18 o
  -2  -3   4       2068.28       1780.20       184.90 o
  -1  -3   4       1801.37       1691.70        65.68 o
   0  -3   4      14358.99      12893.08       205.97 o
   1  -3   4       4259.41       3852.45       153.10 o
   2  -3   4       6366.92       5680.78       190.15 o
   3  -3   4      10789.11      10479.80       208.68 o
   4  -3   4      16621.90      16114.07       250.61 o
   5  -3   4      13725.18      13701.70       263.03 o
   6  -3   4      11259.62      11944.59       218.16 o
   7  -3   4       4784.14       4799.64       162.22 o
   8  -3   4       3310.79       3441.32       127.19 o
   9  -3   4        594.13        579.16        74.46 o
  10  -3   4       1914.37       1920.65       140.25 o
  11  -3   4        260.21        246.28        52.14 o
  -9  -2   4        211.84        230.99        62.80 o
  -8  -2   4        833.25        578.10       100.45 o
  -7  -2   4        104.86         39.46        28.22 o
  -6  -2   4       1231.11       1221.15       173.25 o
  -5  -2   4         11.69         17.78        30.18 o
  -4  -2   4       2151.76       2113.14       210.24 o
  -3  -2   4        700.52        741.94        37.72 o
  -2  -2   4        381.92        361.82        40.94 o
  -1  -2   4         39.52         10.58         8.12 o
   0  -2   4       1323.23       1149.20        74.34 o
   1  -2   4        190.91        155.39        30.81 o
   2  -2   4        313.02        381.32        47.70 o
   3  -2   4          9.75          7.36        18.59 o
   4  -2   4       3435.37       4842.70       120.96 o
   5  -2   4       1399.64       1350.57        56.59 o
   6  -2   4       3508.15       3585.59       108.64 o
   7  -2   4       2936.91       3059.77       105.57 o
   8  -2   4       4683.96       4573.70       137.65 o
   9  -2   4       2192.22       2307.57       180.50 o
  10  -2   4       3703.25       3615.19       214.10 o
  11  -2   4       1202.30       1137.95       128.89 o
  -9  -1   4        113.34        145.43        51.12 o
  -8  -1   4        772.60        911.67       119.76 o
  -7  -1   4        460.97        498.49        86.83 o
  -6  -1   4       2051.43       2213.56       172.94 o
  -5  -1   4        699.98        744.72        95.80 o
  -4  -1   4       4830.54       4924.68       228.59 o
  -3  -1   4        283.64        474.48        66.74 o
  -2  -1   4       6452.59       5604.04       214.19 o
  -1  -1   4        527.27        812.87        37.61 o
   0  -1   4       8420.88       6986.13       233.97 o
   1  -1   4        680.38       1028.73        49.40 o
   2  -1   4       1266.01       1085.36        55.02 o
   3  -1   4         43.37         78.52        26.50 o
   4  -1   4        180.78        188.35        16.26 o
   5  -1   4       4710.88       5541.92       114.62 o
   6  -1   4        185.60        187.50        21.07 o
   7  -1   4        477.50        544.11        39.99 o
   8  -1   4         74.30         71.54        23.42 o
   9  -1   4         24.09         29.94        25.57 o
  10  -1   4        658.36        582.74        85.13 o
  11  -1   4        202.98        197.93        48.78 o
  12  -1   4        485.78        520.99        92.36 o
  -9   0   4        308.22        320.08        77.33 o
  -8   0   4        429.53        435.99        82.93 o
  -7   0   4        513.87        504.08       137.06 o
  -6   0   4       3522.74       3698.82       218.98 o
  -5   0   4       1079.82        896.98        65.53 o
  -4   0   4       3972.46       3992.09       210.53 o
  -3   0   4       1661.21       1682.52       120.55 o
  -2   0   4       8170.81       7310.79       169.84 o
  -1   0   4       7185.89       7098.11       144.85 o
   0   0   4      25491.22      22680.98       432.08 o
   1   0   4      20394.77      22365.83       368.90 o
   2   0   4      14828.53      13260.93       306.56 o
   3   0   4      22181.64      20474.11       602.52 o
   4   0   4      24495.80      25899.46       250.98 o
   5   0   4      12739.89      12912.75       144.82 o
   6   0   4      11539.01      12377.07       686.98 o
   7   0   4       2313.67       2797.23       150.58 o
   8   0   4       2663.62       2581.07       154.99 o
   9   0   4        167.62        216.51        45.88 o
  10   0   4       1298.48       1257.01       125.41 o
  11   0   4        258.51        238.72        59.39 o
  12   0   4        736.71        740.73       117.48 o
  -9   1   4        137.24        120.94        49.83 o
  -8   1   4        566.51        540.37        90.37 o
  -7   1   4        194.95        180.68        50.34 o
  -6   1   4        717.18        740.78        74.55 o
  -5   1   4         60.34         50.85         8.51 o
  -4   1   4        542.08        460.76        31.97 o
  -3   1   4        458.96        449.18        32.24 o
  -2   1   4        610.85        605.24        25.48 o
  -1   1   4        209.19        202.47        16.54 o
   0   1   4       1648.63       2462.37        50.16 o
   1   1   4          3.79         17.64         8.96 o
   2   1   4       1514.00       1717.27        66.02 o
   3   1   4       1662.88       2000.56        57.80 o
   4   1   4       8033.07       9818.75       120.61 o
   5   1   4      10912.42      10664.07       330.95 o
   6   1   4      14929.53      14948.68       321.59 o
   7   1   4       6239.21       5792.41       250.33 o
   8   1   4       8095.82       7457.81       301.88 o
   9   1   4       2064.30       1815.69       139.28 o
  10   1   4       4507.11       4256.17       324.69 o
  11   1   4       1264.70       1308.92       132.36 o
  12   1   4       1616.58       1446.47       187.07 o
  -9   2   4        196.92        168.31        56.17 o
  -8   2   4        674.96        813.94        93.91 o
  -7   2   4        571.40        603.52        76.67 o
  -6   2   4       2413.94       2469.61       160.28 o
  -5   2   4        253.27        310.43        47.92 o
  -4   2   4       4477.10       4151.26       184.90 o
  -3   2   4       2116.16       3600.87      2072.60 o
  -2   2   4       1801.08       2708.69      1624.30 o
  -1   2   4         49.00         84.33        21.12 o
   0   2   4        396.61        355.92        22.21 o
   1   2   4        177.74        147.30        14.65 o
   2   2   4        104.10         76.32        12.18 o
   3   2   4       1932.78       2596.18        78.67 o
   4   2   4        993.80       1755.60        51.40 o
   5   2   4       3547.45       3219.39       115.78 o
   6   2   4        221.97        112.61        16.25 o
   7   2   4          2.74         -3.38        17.56 o
   8   2   4       1318.25       1298.40       110.71 o
   9   2   4         40.11         76.83        24.50 o
  10   2   4       2451.86       2498.98       174.92 o
  11   2   4        211.16        182.58        47.99 o
  12   2   4       1145.72       1049.63       124.08 o
  -9   3   4         15.52         53.16        37.36 o
  -8   3   4        991.60        940.43       137.80 o
  -7   3   4        374.22        292.13        62.59 o
  -6   3   4       2232.83       2253.31       145.05 o
  -5   3   4        955.16        956.74        95.01 o
  -4   3   4       8704.71       8228.93       354.87 o
  -3   3   4       2818.54       2799.14       152.12 o
  -2   3   4      13331.17      12619.89       301.25 o
  -1   3   4       6198.71       5487.30       183.14 o
   0   3   4      20182.12      19075.44       442.17 o
   1   3   4      13440.65      13583.01       306.02 o
   2   3   4      17725.65      20030.58       397.31 o
   3   3   4      22543.87      23167.34       230.94 o
   4   3   4      10141.19      10359.91       129.94 o
   5   3   4       1700.73       2454.43        66.18 o
   6   3   4       2492.28       2974.83       123.69 o
   7   3   4        286.06        355.20        38.16 o
   8   3   4       1092.13        983.74        80.26 o
   9   3   4        300.73        274.61        66.67 o
  10   3   4       1215.57       1143.52       118.72 o
  11   3   4        289.85        295.79        62.84 o
  12   3   4        770.14        610.04       104.22 o
  -8   4   4        391.73        382.18        78.87 o
  -7   4   4          3.95        -10.77        16.72 o
  -6   4   4        852.44        774.80       104.36 o
  -5   4   4          3.08         43.05        29.70 o
  -4   4   4        759.69        611.56        78.69 o
  -3   4   4         11.84         13.15        17.17 o
  -2   4   4        753.66        831.12        83.53 o
  -1   4   4         73.93        152.68        53.16 o
   0   4   4       5494.20       6168.79       264.95 o
   1   4   4       1485.73        942.58        97.53 o
   2   4   4       7039.72       7616.02       187.24 o
   3   4   4       5628.16       6199.75       166.48 o
   4   4   4      16850.47      16416.02       186.88 o
   5   4   4      13085.26      13590.70       200.69 o
   6   4   4      11692.89      11119.64       161.91 o
   7   4   4       4543.65       4081.65        93.44 o
   8   4   4       5121.60       4750.48        87.32 o
   9   4   4       1822.77       1938.87       122.06 o
  10   4   4       3592.35       3399.43       168.13 o
  11   4   4       1487.15       1409.04       142.76 o
  12   4   4        738.40        880.95       117.34 o
  -8   5   4        412.90        480.54       113.89 o
  -7   5   4        360.39        336.59        91.72 o
  -6   5   4        989.76        915.30       131.92 o
  -5   5   4        122.32         81.97        32.59 o
  -4   5   4        757.88        948.19       101.29 o
  -3   5   4         24.47         26.74        13.57 o
  -2   5   4         91.55         67.29        15.61 o
  -1   5   4        106.67        143.63        45.48 o
   0   5   4        153.31        112.15        36.93 o
   1   5   4       1862.38       2111.82       155.28 o
   2   5   4       1592.83       1386.98       120.58 o
   3   5   4       3103.91       3524.08       137.09 o
   4   5   4         59.35         33.96        14.82 o
   5   5   4          4.33          6.66        12.52 o
   6   5   4       5165.79       5388.05       140.52 o
   7   5   4        426.51        414.62        36.25 o
   8   5   4       1197.84       1347.18        64.07 o
   9   5   4        526.19        538.29        65.39 o
  10   5   4       2152.74       2119.14       135.17 o
  11   5   4        317.15        330.02        56.79 o
  12   5   4       1044.06       1169.73       134.36 o
  -8   6   4        493.94        196.81        79.34 o
  -7   6   4        219.48        239.99        53.45 o
  -6   6   4       1457.58       1402.54       142.95 o
  -5   6   4        678.04        626.60        89.54 o
  -4   6   4       3412.31       3603.65       274.74 o
  -3   6   4       2082.88       2124.34       201.88 o
  -2   6   4       5189.49       5304.65       302.50 o
  -1   6   4       5815.56       5187.92       282.80 o
   0   6   4       8465.86       9050.57       360.38 o
   1   6   4       4409.91       4875.37       253.30 o
   2   6   4       3445.42       3586.17       207.58 o
   3   6   4        530.29        699.42        67.07 o
   4   6   4       1927.29       1871.75       108.45 o
   5   6   4        100.84         35.11        25.47 o
   6   6   4       1070.45       1256.53        75.02 o
   7   6   4         30.54         37.70        18.05 o
   8   6   4       1576.38       1577.32        78.08 o
   9   6   4         14.38          7.60        24.79 o
  10   6   4        938.66        988.76        97.45 o
  11   6   4        253.87        350.78        73.32 o
  12   6   4        674.13        579.14        99.54 o
  -7   7   4          3.48         37.57       151.87 o
  -6   7   4        361.82        362.98       101.00 o
  -5   7   4         84.61         11.65        36.93 o
  -4   7   4       1152.24       1019.29       155.65 o
  -3   7   4        115.46        143.88        63.82 o
  -2   7   4        833.13       1043.09       138.43 o
  -1   7   4        801.10        926.97       127.77 o
   0   7   4       5361.66       5105.88       285.77 o
   1   7   4       4262.93       3849.52       240.79 o
   2   7   4       8099.72       7861.50       335.84 o
   3   7   4       5753.98       5674.33       274.37 o
   4   7   4       8773.10       8789.35       286.33 o
   5   7   4       1635.10       1551.45       107.11 o
   6   7   4       4649.42       4471.95       181.44 o
   7   7   4       1146.83       1050.04        74.94 o
   8   7   4       3419.22       3263.08       122.77 o
   9   7   4       1080.85       1065.32        69.78 o
  10   7   4       2069.91       2045.71       141.38 o
  11   7   4        404.82        405.11        68.61 o
  -6   8   4        344.70        326.67       108.56 o
  -5   8   4          1.65        -38.42        41.64 o
  -4   8   4        156.14        168.42        48.21 o
  -3   8   4          5.05         46.35        40.15 o
  -2   8   4         77.72        192.21        69.65 o
  -1   8   4        290.14        290.48        77.58 o
   0   8   4         79.33         65.56        32.96 o
   1   8   4        613.06        615.17       101.00 o
   2   8   4          2.17         10.53        24.54 o
   3   8   4        142.62        146.23        50.56 o
   4   8   4        828.04        768.71        81.22 o
   5   8   4        341.04        330.55        55.66 o
   6   8   4       1363.62       1549.66       117.31 o
   7   8   4        251.00        279.01        50.06 o
   8   8   4        879.56        956.56        77.62 o
   9   8   4        346.23        371.81        44.81 o
  10   8   4       1283.74       1246.39       114.78 o
  11   8   4        359.14        366.13        84.10 o
  -5   9   4        159.28        134.83        78.94 o
  -4   9   4       1205.20       1373.47       194.32 o
  -3   9   4        479.25        506.61       109.43 o
  -2   9   4       2629.62       2398.09       239.67 o
  -1   9   4       1605.71       1500.37       183.41 o
   0   9   4       1013.48        896.98       142.39 o
   1   9   4        119.16         79.93        44.37 o
   2   9   4        868.21        892.89       129.13 o
   3   9   4          3.03          3.84        18.71 o
   4   9   4        378.00        434.61        87.86 o
   5   9   4         10.57         15.24        26.21 o
   6   9   4        371.03        401.44        64.08 o
   7   9   4        205.35        195.98        45.44 o
   8   9   4        162.93        167.80        34.55 o
   9   9   4         77.31        114.86        38.06 o
  10   9   4        505.59        551.02        79.11 o
  -4  10   4        281.90        330.26        85.14 o
  -3  10   4        137.17        152.55        66.42 o
  -2  10   4       1093.48       1149.66       170.15 o
  -1  10   4        883.64        888.18       147.72 o
   0  10   4       3766.76       3580.72       287.38 o
   1  10   4        779.17        686.55       127.77 o
   2  10   4       2124.87       1951.96       202.50 o
   3  10   4        668.94        682.46       119.71 o
   4  10   4       1768.24       1724.31       185.02 o
   5  10   4         57.58         86.04        37.72 o
   6  10   4       2736.65       2636.79       172.42 o
   7  10   4        219.99        190.49        54.14 o
   8  10   4        746.33        763.31        94.72 o
   9  10   4        233.05        199.81        43.68 o
  -3  11   4         28.61         51.93        61.47 o
  -2  11   4          9.46          6.32        27.14 o
  -1  11   4         42.79         84.39        64.69 o
   0  11   4        156.62        158.13        60.60 o
   1  11   4         58.75        132.48        57.13 o
   2  11   4        725.13        715.80       133.34 o
   3  11   4         16.08         34.20        37.05 o
   4  11   4       1189.68       1281.64       169.41 o
   5  11   4        502.92        689.97        95.15 o
   6  11   4        835.04        957.03       111.58 o
   7  11   4         27.93         64.20        41.58 o
   8  11   4        772.49        794.89       102.67 o
  -1  12   4          8.31          4.34        28.87 o
   0  12   4         94.15         79.81        69.03 o
   1  12   4          0.35         -1.12        28.87 o
   2  12   4        152.03        164.45        73.36 o
   3  12   4         26.34         48.08        49.69 o
   4  12   4        196.38        234.22        78.07 o
   5  12   4         10.93         17.38        21.19 o
   6  12   4        260.32        294.47        66.64 o
   7  12   4          3.31         35.06        28.50 o
   3  13   4        167.31        152.55        78.45 o
  -2 -11   5        313.46        212.04       104.47 o
  -1 -11   5          8.46          2.35        27.26 o
   0 -11   5        338.72        266.81       108.56 o
   1 -11   5        142.89        121.70        75.47 o
   2 -11   5         55.59        108.93        64.57 o
  -4 -10   5        225.15        294.20       109.05 o
  -3 -10   5        107.59         70.21        37.69 o
  -2 -10   5        241.91        376.61       120.70 o
  -1 -10   5        120.64        142.27        71.88 o
   0 -10   5        723.75        665.11       149.70 o
   1 -10   5         12.10        -44.61        51.31 o
   2 -10   5        578.10        563.86       140.04 o
   3 -10   5        100.51        112.90        59.61 o
   4 -10   5        429.18        403.75       115.50 o
  -6  -9   5        180.35        151.31        75.72 o
  -5  -9   5         91.61         53.54        57.01 o
  -4  -9   5        119.87        104.47        68.04 o
  -3  -9   5         59.09         41.14        38.79 o
  -2  -9   5        184.36         69.40        72.37 o
  -1  -9   5        169.43         94.58        90.22 o
   0  -9   5        253.46        226.66        93.56 o
   1  -9   5        252.53        316.38       113.27 o
   2  -9   5        630.19        549.36       127.77 o
   3  -9   5        246.88        293.41        65.89 o
   4  -9   5       1234.74       1164.04       130.84 o
   5  -9   5        224.26        233.14        61.10 o
   6  -9   5        683.10        846.83       117.03 o
  -7  -8   5          7.97         59.75        69.65 o
  -6  -8   5        194.13        282.80        75.75 o
  -5  -8   5        128.54        143.26        63.08 o
  -4  -8   5        282.70         42.88        52.79 o
  -3  -8   5        101.11         35.07        70.76 o
  -2  -8   5        281.07        224.06        96.04 o
  -1  -8   5         72.63        105.83        52.17 o
   0  -8   5        364.96        252.16        66.78 o
   1  -8   5         57.52         31.97        28.13 o
   2  -8   5        157.06        151.32        45.99 o
   3  -8   5          1.52         13.99        24.14 o
   4  -8   5         37.51         68.32        32.49 o
   5  -8   5         23.54         14.25        24.04 o
   6  -8   5         99.31         65.89        39.90 o
   7  -8   5          1.22         -9.85        24.10 o
  -7  -7   5        288.07        307.82        83.62 o
  -6  -7   5        705.13        844.43       129.70 o
  -5  -7   5         93.11        103.85        60.97 o
  -4  -7   5        669.32        726.95       153.79 o
  -3  -7   5        565.79        751.86       163.46 o
  -2  -7   5        868.00       1081.63       174.24 o
  -1  -7   5        268.23        403.88       115.00 o
   0  -7   5       1788.34       1705.59       211.54 o
   1  -7   5        748.07        638.09        69.44 o
   2  -7   5       1575.63       1716.87       114.52 o
   3  -7   5        246.36        220.63        51.15 o
   4  -7   5       1203.00       1369.48       126.49 o
   5  -7   5        216.65        186.09        60.23 o
   6  -7   5        692.37        681.70        93.00 o
   7  -7   5         48.51         39.55        23.34 o
   8  -7   5        149.75        211.36        47.75 o
  -8  -6   5        534.08        485.36       103.92 o
  -7  -6   5         43.85         21.10        81.23 o
  -6  -6   5        515.09        643.33       109.36 o
  -5  -6   5         57.42        106.69        44.16 o
  -4  -6   5        264.90        336.21       105.59 o
  -3  -6   5        113.51        156.15        69.27 o
  -2  -6   5       1008.71        883.47       161.23 o
  -1  -6   5         44.78         41.27        46.72 o
   0  -6   5       1801.87       1679.36       123.42 o
   1  -6   5        934.58        797.92        87.47 o
   2  -6   5       3535.84       3167.22       151.21 o
   3  -6   5        882.50        739.11        85.03 o
   4  -6   5       3677.72       3446.56       188.71 o
   5  -6   5       1795.33       1738.79       138.34 o
   6  -6   5       3338.05       3334.93       193.74 o
   7  -6   5       2106.09       2228.24       150.91 o
   8  -6   5       2564.32       2795.34       161.78 o
   9  -6   5       1052.86       1164.65       184.71 o
  -8  -5   5        190.61        182.39        46.98 o
  -7  -5   5        152.73        186.99        62.58 o
  -6  -5   5        527.15        580.21       172.57 o
  -5  -5   5         76.99         67.06        18.09 o
  -4  -5   5       1557.85       1415.98       204.97 o
  -3  -5   5        254.47        228.89        78.57 o
  -2  -5   5        272.21        148.31        68.10 o
  -1  -5   5         31.43         24.00        16.33 o
   0  -5   5       1501.44       1568.33       113.04 o
   1  -5   5        152.26        131.80        35.37 o
   2  -5   5        164.84        183.50       100.01 o
   3  -5   5        127.26        167.51        37.76 o
   4  -5   5        641.42        660.27        90.03 o
   5  -5   5         31.76         38.00        20.22 o
   6  -5   5        426.20        491.43        68.86 o
   7  -5   5         92.84         96.97        31.66 o
   8  -5   5        418.53        532.97        67.71 o
   9  -5   5        360.20        469.70        91.06 o
  10  -5   5       1192.72       1246.42       158.16 o
  -9  -4   5        106.87        125.45        51.11 o
  -8  -4   5        382.09        510.21        99.53 o
  -7  -4   5        438.61        552.63       103.35 o
  -6  -4   5        526.37        617.25       105.52 o
  -5  -4   5       1586.37       1604.97       160.98 o
  -4  -4   5       1425.61       1554.16        92.12 o
  -3  -4   5        974.61       1111.24       178.33 o
  -2  -4   5       2307.20       2450.51       252.93 o
  -1  -4   5       1030.33       1047.62        60.40 o
   0  -4   5       3608.96       3484.60       191.40 o
   1  -4   5        787.30        804.74       119.96 o
   2  -4   5        584.25        629.35        72.72 o
   3  -4   5         94.65        154.06        39.68 o
   4  -4   5       2514.70       1998.45       106.06 o
   5  -4   5         70.27         36.48        17.30 o
   6  -4   5         87.78        103.05        27.41 o
   7  -4   5        254.16        279.08        43.99 o
   8  -4   5         15.02         13.66        19.86 o
   9  -4   5        322.84        333.04        75.24 o
  10  -4   5         27.71        -10.20        19.10 o
  -9  -3   5         69.47         39.63        21.26 o
  -8  -3   5        413.42        405.18        88.79 o
  -7  -3   5        139.05        146.20        54.49 o
  -6  -3   5       1204.14       1141.79       245.81 o
  -5  -3   5        450.98        526.05        86.44 o
  -4  -3   5       1061.69       1189.57        67.36 o
  -3  -3   5        802.35        953.37       109.88 o
  -2  -3   5       2161.47       2018.63       220.59 o
  -1  -3   5       1466.42       1594.27       113.95 o
   0  -3   5       8877.67       9010.08       400.41 o
   1  -3   5       3785.14       2966.21       143.28 o
   2  -3   5       8859.52       8810.07       254.91 o
   3  -3   5       7285.91       7059.37       228.09 o
   4  -3   5       8086.29       7521.81       185.97 o
   5  -3   5       8763.67       8708.70       259.20 o
   6  -3   5      10401.28      10159.79       241.70 o
   7  -3   5       6398.13       6386.68       166.87 o
   8  -3   5       4767.27       4871.08       150.62 o
   9  -3   5        955.71       1023.29       132.92 o
  10  -3   5       1705.33       1725.68       139.82 o
  11  -3   5        163.70        198.55        48.53 o
  -9  -2   5         52.32         15.66        50.13 o
  -8  -2   5        191.88        128.09        41.07 o
  -7  -2   5         85.36         35.39        18.16 o
  -6  -2   5       1271.44       1145.02       130.95 o
  -5  -2   5        172.85        187.84        54.96 o
  -4  -2   5       1502.74       1323.32       129.67 o
  -3  -2   5         16.81         13.79        15.32 o
  -2  -2   5        726.07        675.61        53.14 o
  -1  -2   5        352.09        362.72        40.45 o
   0  -2   5       2490.90       2702.44       122.96 o
   1  -2   5        251.33        294.60        43.62 o
   2  -2   5       2336.97       2326.55       125.51 o
   3  -2   5        236.62        200.63        29.27 o
   4  -2   5        518.30        541.54        50.17 o
   5  -2   5         57.96        146.78        21.22 o
   6  -2   5       1817.33       1961.07        81.73 o
   7  -2   5       3708.46       3757.19       116.81 o
   8  -2   5       4068.43       4263.63       127.55 o
   9  -2   5       2971.13       2613.46       172.14 o
  10  -2   5       3107.55       3262.20       176.15 o
  11  -2   5       1106.02       1105.32       125.86 o
  -9  -1   5        115.44        167.68        49.96 o
  -8  -1   5        611.88        576.29       108.20 o
  -7  -1   5        406.00        412.41        82.21 o
  -6  -1   5       1462.20       1453.38       148.15 o
  -5  -1   5       1006.31       1038.37       115.57 o
  -4  -1   5       3068.19       3137.15       192.69 o
  -3  -1   5       1100.47       1186.90       110.35 o
  -2  -1   5       4396.57       4952.14       145.88 o
  -1  -1   5        371.03        310.35        37.46 o
   0  -1   5       4745.09       5158.60       163.05 o
   1  -1   5        125.32        101.90        15.57 o
   2  -1   5       1518.83       2174.92        85.30 o
   3  -1   5         13.63         24.51         8.15 o
   4  -1   5        325.94        290.94        28.74 o
   5  -1   5       1463.84       1590.87        55.03 o
   6  -1   5        608.44        722.88        54.86 o
   7  -1   5        841.62        867.04        49.25 o
   8  -1   5         52.02         41.32        10.87 o
   9  -1   5         26.38         85.26        34.65 o
  10  -1   5        511.65        604.18        83.47 o
  11  -1   5        254.29        239.12        62.33 o
  12  -1   5        449.01        512.78        87.81 o
  -9   0   5         81.57        125.69        54.15 o
  -8   0   5        290.26        232.21        63.88 o
  -7   0   5        506.64        621.38       100.49 o
  -6   0   5        711.40        788.15       104.35 o
  -5   0   5        144.10        126.97        44.24 o
  -4   0   5       2437.43       2239.05       157.77 o
  -3   0   5       2820.65       2683.93       162.01 o
  -2   0   5       8236.57       9119.68       283.02 o
  -1   0   5       4167.98       3773.12        82.71 o
   0   0   5      16952.86      17255.43       298.45 o
   1   0   5       4185.20       3134.99        76.96 o
   2   0   5      14386.57      13639.65       296.23 o
   3   0   5      10924.17      10783.65       332.11 o
   4   0   5      23569.46      22014.48       210.09 o
   5   0   5      13350.97      12818.24       242.71 o
   6   0   5      11602.35      12222.49       189.26 o
   7   0   5       3145.17       3454.82       163.98 o
   8   0   5       1432.90       1688.64       157.45 o
   9   0   5        418.80        469.83        71.93 o
  10   0   5       1080.10       1114.00       113.98 o
  11   0   5        476.86        432.45        74.68 o
  12   0   5        709.83        625.64        91.96 o
  -9   1   5         69.80         37.32        29.80 o
  -8   1   5        349.90        341.66        80.84 o
  -7   1   5        122.25        102.47        44.82 o
  -6   1   5        356.18        323.40        93.69 o
  -5   1   5         90.40        101.13        23.32 o
  -4   1   5        432.33        419.53        33.19 o
  -3   1   5         57.27         25.60        14.52 o
  -2   1   5        876.69        948.23        51.04 o
  -1   1   5          2.93          0.33         4.23 o
   0   1   5       2137.98       2095.28        51.46 o
   1   1   5        408.61        227.99        18.29 o
   2   1   5       1505.35       1649.03       357.28 o
   3   1   5        358.32        509.37        49.45 o
   4   1   5       6263.64       6516.50       157.61 o
   5   1   5       5179.92       6122.02        90.86 o
   6   1   5      15292.46      14797.09       283.55 o
   7   1   5       6710.60       6410.58       221.46 o
   8   1   5       9508.24       9104.47       286.67 o
   9   1   5       2456.89       2280.50       152.96 o
  10   1   5       5073.72       4937.44       240.87 o
  11   1   5       1386.77       1233.32       126.63 o
  12   1   5       1764.96       1488.05       144.70 o
  -9   2   5        150.40        202.94        69.53 o
  -8   2   5        420.51        503.99        97.56 o
  -7   2   5        305.49        416.21        65.56 o
  -6   2   5       1721.62       1832.94       159.82 o
  -5   2   5        445.64        496.51        38.89 o
  -4   2   5       2736.13       2754.53        98.09 o
  -3   2   5        163.56        159.90        22.57 o
  -2   2   5        675.95        796.57        41.61 o
  -1   2   5        203.30        264.16        24.83 o
   0   2   5       3144.41       3188.53        74.50 o
   1   2   5        699.72        812.98        58.95 o
   2   2   5        148.31        123.41        18.78 o
   3   2   5       2996.38       2603.12        63.81 o
   4   2   5       1595.46       2031.73        60.94 o
   5   2   5       5142.14       6872.35       129.71 o
   6   2   5        187.69         99.45        25.71 o
   7   2   5         38.90        143.65        27.98 o
   8   2   5        448.27        465.62        63.38 o
   9   2   5         53.70         42.34        17.97 o
  10   2   5       2603.65       2688.88       178.50 o
  11   2   5        188.96        159.08        60.91 o
  12   2   5       1316.07       1159.76       128.76 o
  -8   3   5        479.40        669.07        87.87 o
  -7   3   5        204.61        270.74        52.12 o
  -6   3   5       1655.81       1508.59       117.73 o
  -5   3   5        554.91        564.71        71.18 o
  -4   3   5       4840.51       4772.03       212.97 o
  -3   3   5        511.90        544.80       274.56 o
  -2   3   5       7238.53       7030.82       237.17 o
  -1   3   5       3926.88       3419.73       153.41 o
   0   3   5      19696.28      17590.06       286.68 o
   1   3   5      11620.63      11133.04       150.61 o
   2   3   5      10679.82      10271.78       203.84 o
   3   3   5      11995.06      14313.57       218.56 o
   4   3   5       5368.85       4745.25       100.12 o
   5   3   5       3333.23       3612.33        86.83 o
   6   3   5       2648.71       3229.98       128.19 o
   7   3   5        110.82        136.26        34.09 o
   8   3   5        518.02        589.97        61.23 o
   9   3   5        307.24        378.78        53.67 o
  10   3   5       1011.06       1036.36       112.38 o
  11   3   5        350.44        381.63        73.56 o
  12   3   5        671.90        718.48       104.41 o
  -8   4   5        215.43        162.67        46.41 o
  -7   4   5         56.66         43.76        28.79 o
  -6   4   5        472.23        453.06        69.34 o
  -5   4   5          8.19         12.35        28.05 o
  -4   4   5        715.12        649.20        78.61 o
  -3   4   5         11.40        -23.05        23.05 o
  -2   4   5       1375.21       1176.93       102.00 o
  -1   4   5         23.61         11.65        20.08 o
   0   4   5       3625.03       4006.65       227.28 o
   1   4   5        534.20        694.76        60.48 o
   2   4   5       5295.90       3968.27       144.49 o
   3   4   5       8492.25       9147.55       180.63 o
   4   4   5      21514.73      22871.08       283.99 o
   5   4   5      13809.92      14309.98       238.17 o
   6   4   5       9487.36       9978.59       156.43 o
   7   4   5       6701.62       6272.27       103.80 o
   8   4   5       5758.94       5493.45       196.55 o
   9   4   5       1364.95       1283.42        98.76 o
  10   4   5       3078.51       2906.63       156.27 o
  11   4   5       1072.90       1085.37       121.80 o
  12   4   5       1047.31        967.63       123.30 o
  -8   5   5        275.53        113.23        62.15 o
  -7   5   5        102.77        115.73        51.68 o
  -6   5   5        374.73        396.34       101.74 o
  -5   5   5         36.53         21.93        26.61 o
  -4   5   5       1111.59       1143.90       116.47 o
  -3   5   5         24.41         19.19        20.27 o
  -2   5   5        414.93        409.08        86.13 o
  -1   5   5         10.45         31.85        21.81 o
   0   5   5        222.95        209.31        56.39 o
   1   5   5       1282.12       1344.85       129.13 o
   2   5   5        489.87        623.50        59.71 o
   3   5   5       1382.29       1300.47        85.53 o
   4   5   5         59.99         83.69        23.58 o
   5   5   5        347.41        487.21        42.60 o
   6   5   5        950.85        860.90        57.59 o
   7   5   5         69.36         66.57        14.26 o
   8   5   5       1406.54       1489.43        59.89 o
   9   5   5        312.17        361.28        56.19 o
  10   5   5       1436.73       1476.90       114.54 o
  11   5   5        233.50        266.43        49.33 o
  12   5   5       1614.92       1547.88       157.03 o
  -7   6   5        238.85        191.34        64.35 o
  -6   6   5       1213.08       1235.89       137.75 o
  -5   6   5        398.18        496.55       148.96 o
  -4   6   5       2871.91       3034.83       271.15 o
  -3   6   5       1030.99       1191.30       157.01 o
  -2   6   5       4933.61       4730.13       303.87 o
  -1   6   5       3364.25       3493.23       246.61 o
   0   6   5       8943.93       8487.45       366.45 o
   1   6   5       2566.74       2639.13       190.85 o
   2   6   5       4664.58       4822.58       246.12 o
   3   6   5       1045.64       1056.60        83.60 o
   4   6   5       2118.92       2305.54       121.82 o
   5   6   5          3.41         -6.97         9.05 o
   6   6   5       1304.47       1669.99        86.94 o
   7   6   5         89.90        114.75        24.54 o
   8   6   5        868.56        913.72        56.98 o
   9   6   5         32.68         25.02        33.32 o
  10   6   5       1669.91       1605.19       122.50 o
  11   6   5        197.94        177.34        44.17 o
  12   6   5        431.75        364.96        78.03 o
  -6   7   5        414.86        378.79        97.16 o
  -5   7   5         37.38          1.61        39.04 o
  -4   7   5        195.01        218.36        78.69 o
  -3   7   5         44.74          0.00        32.96 o
  -2   7   5        816.47        927.46       142.51 o
  -1   7   5        351.91        480.96        94.06 o
   0   7   5       2057.05       2179.24       196.05 o
   1   7   5       2750.27       2663.91       204.73 o
   2   7   5       7340.56       6642.93       311.92 o
   3   7   5       7864.31       7243.20       234.21 o
   4   7   5       9336.89       9853.47       270.29 o
   5   7   5       3145.52       3212.94       154.79 o
   6   7   5       6061.23       6205.23       233.79 o
   7   7   5       1548.42       1516.13        88.81 o
   8   7   5       2592.66       2310.31       100.32 o
   9   7   5        559.55        490.25        66.49 o
  10   7   5       2032.64       1930.01       137.30 o
  11   7   5        392.22        451.04        71.72 o
  -6   8   5        409.04        403.26       112.90 o
  -5   8   5          1.79         78.20        55.15 o
  -4   8   5        307.35        253.06        78.20 o
  -3   8   5          1.56         47.22        41.52 o
  -2   8   5          9.32         81.67        56.01 o
  -1   8   5         53.40        123.55        61.96 o
   0   8   5         17.01         -7.44        21.44 o
   1   8   5        363.29        348.23        77.45 o
   2   8   5          2.67         13.14        20.08 o
   3   8   5        124.65        107.94        44.37 o
   4   8   5        106.00        117.37        30.48 o
   5   8   5        703.26        672.05        76.92 o
   6   8   5       1670.20       1621.38       118.80 o
   7   8   5        522.38        575.21        60.03 o
   8   8   5        986.90       1152.44        89.84 o
   9   8   5        452.12        436.44        64.39 o
  10   8   5       1228.30       1222.95       113.10 o
  11   8   5        406.23        360.33        61.43 o
  -5   9   5        103.78        178.70        81.17 o
  -4   9   5       1434.09       1464.81       210.92 o
  -3   9   5        385.95        497.56       116.24 o
  -2   9   5       1602.75       1562.96       196.67 o
  -1   9   5        277.15        165.07        60.10 o
   0   9   5        857.53        670.19       125.91 o
   1   9   5        221.15        202.12        66.05 o
   2   9   5         51.37        -18.09        27.51 o
   3   9   5        671.70        833.28       124.42 o
   4   9   5        322.87        337.02        60.55 o
   5   9   5         51.16         33.66        37.30 o
   6   9   5        570.10        530.07        70.60 o
   7   9   5        174.84        200.55        44.39 o
   8   9   5        270.54        318.18        48.19 o
   9   9   5         91.56        122.90        54.28 o
  10   9   5        609.61        640.06        84.08 o
  -4  10   5        470.20        531.77       132.35 o
  -3  10   5        107.49        164.45        81.30 o
  -2  10   5        775.18       1053.99       171.02 o
  -1  10   5        550.55        723.48       137.43 o
   0  10   5       2498.24       2635.54       253.06 o
   1  10   5        808.79        708.36       123.80 o
   2  10   5       2678.12       2573.94       236.20 o
   3  10   5       1246.16       1198.49       162.71 o
   4  10   5       2114.09       2122.88       153.21 o
   5  10   5        376.60        332.56        62.48 o
   6  10   5       3323.55       3144.93       185.06 o
   7  10   5         96.65         81.21        32.88 o
   8  10   5       1136.88       1019.91        89.36 o
   9  10   5        295.38        268.80        62.51 o
  -2  11   5          0.14         30.49        63.82 o
  -1  11   5          3.25        -23.92        23.92 o
   0  11   5         87.96         39.41        34.33 o
   1  11   5          7.96         72.87        45.48 o
   2  11   5        119.41        179.20        74.23 o
   3  11   5        105.63        117.73        54.90 o
   4  11   5        704.23        805.76       101.32 o
   5  11   5          9.67          2.06        20.59 o
   6  11   5        172.09        208.49        50.38 o
   7  11   5        105.66        151.31        49.69 o
   8  11   5        885.02       1007.03       113.33 o
   0  12   5        134.78        117.11        70.14 o
   1  12   5          0.59        -46.84        46.84 o
   2  12   5         31.97         54.90        46.60 o
   3  12   5          1.10        -22.31        41.76 o
   4  12   5        124.21         68.81        55.70 o
   5  12   5          3.09         51.14        28.90 o
   6  12   5        154.26        238.16        60.43 o
   7  12   5         11.93         17.30        28.81 o
  -3 -10   6         54.01        180.68        93.07 o
  -2 -10   6        125.54        137.64        60.79 o
  -1 -10   6         39.00        -47.09        47.09 o
   0 -10   6        273.84        272.64       109.18 o
   1 -10   6         86.67         87.00        59.86 o
   2 -10   6        591.13        658.54       147.60 o
   3 -10   6        119.70        172.51        85.51 o
   4 -10   6        284.56        344.41        77.83 o
  -4  -9   6        166.89        181.06        90.22 o
  -3  -9   6        130.09         62.21        47.71 o
  -2  -9   6        166.53        129.63        91.95 o
  -1  -9   6         68.95        101.37        64.44 o
   0  -9   6        159.17        146.52        58.80 o
   1  -9   6        217.32        217.86        85.76 o
   2  -9   6        228.80        122.07        74.85 o
   3  -9   6        106.13        128.22        62.58 o
   4  -9   6        553.02        526.87        93.25 o
   5  -9   6        162.11        142.37        38.36 o
   6  -9   6        441.38        392.38        78.21 o
  -6  -8   6        353.35        279.08        85.07 o
  -5  -8   6         97.38         60.60        68.78 o
  -4  -8   6        265.23        119.34        66.42 o
  -3  -8   6        147.24        163.83        77.70 o
  -2  -8   6        336.45        187.38        90.34 o
  -1  -8   6         45.05         53.91        55.52 o
   0  -8   6        225.98        145.98        86.00 o
   1  -8   6         69.17         15.16        25.23 o
   2  -8   6         29.30         18.87        19.25 o
   3  -8   6         10.16          9.20        25.64 o
   4  -8   6        132.99        155.50        47.37 o
   5  -8   6          7.44        -16.83        31.80 o
   6  -8   6        137.59        159.14        49.05 o
   7  -8   6          0.29         13.84        27.85 o
  -6  -7   6        166.33        164.68        81.42 o
  -5  -7   6         34.97         59.31        48.62 o
  -4  -7   6        605.68        525.20       151.19 o
  -3  -7   6        108.64         59.36        53.78 o
  -2  -7   6        346.34        289.74       123.55 o
  -1  -7   6        394.71        584.81       139.17 o
   0  -7   6       1556.02       1483.58       128.30 o
   1  -7   6        584.91        617.40       127.52 o
   2  -7   6        841.54        693.51        75.95 o
   3  -7   6        166.57        118.27        39.63 o
   4  -7   6        696.82        705.71       116.74 o
   5  -7   6        134.07        170.49        46.82 o
   6  -7   6        733.34        654.03        92.49 o
   7  -7   6         65.34         63.95        32.85 o
   8  -7   6        126.50        230.20        51.23 o
  -7  -6   6         10.62         59.31        48.63 o
  -6  -6   6        455.63        493.15       103.60 o
  -5  -6   6        104.30         25.14        23.08 o
  -4  -6   6        530.30        565.10       140.16 o
  -3  -6   6        185.70        234.22        89.10 o
  -2  -6   6        761.73        986.08       177.09 o
  -1  -6   6        181.96        118.10        58.25 o
   0  -6   6       2277.73       2242.91       171.95 o
   1  -6   6        734.00        705.33        94.37 o
   2  -6   6       1748.69       1905.18       142.78 o
   3  -6   6        694.31        706.08        73.47 o
   4  -6   6       2752.66       2450.72       165.90 o
   5  -6   6       1012.13       1020.26       108.33 o
   6  -6   6       2170.72       2260.21       164.87 o
   7  -6   6       1866.69       1949.00       186.38 o
   8  -6   6       2263.78       2394.82       149.29 o
   9  -6   6        909.27       1049.69       217.68 o
  -7  -5   6        114.83         86.54        77.39 o
  -6  -5   6        496.35        489.53       113.52 o
  -5  -5   6        163.94        106.47        41.94 o
  -4  -5   6        708.36        724.04       109.67 o
  -3  -5   6        168.40        105.46        68.90 o
  -2  -5   6        218.70        125.66        76.71 o
  -1  -5   6         85.58         35.40        17.54 o
   0  -5   6        259.06        207.82        44.10 o
   1  -5   6        113.28        110.74        33.03 o
   2  -5   6        543.49        570.70       126.65 o
   3  -5   6         82.94         55.39        19.19 o
   4  -5   6        884.97        734.20        73.23 o
   5  -5   6        107.77         52.81        22.98 o
   6  -5   6        283.52        357.91        55.11 o
   7  -5   6         10.33         40.82        18.72 o
   8  -5   6        377.00        447.79        61.29 o
   9  -5   6        449.13        416.22        93.89 o
  10  -5   6        894.99       1206.93       158.23 o
  -8  -4   6        197.71        235.44        75.59 o
  -7  -4   6        115.51        198.71        67.97 o
  -6  -4   6        352.49        502.00       101.59 o
  -5  -4   6        469.96        481.99        94.76 o
  -4  -4   6        562.79        651.81       104.09 o
  -3  -4   6        842.61       1065.44       211.05 o
  -2  -4   6       1340.07       1197.75       195.80 o
  -1  -4   6        950.72        924.71        79.93 o
   0  -4   6       1602.84       1573.88       109.05 o
   1  -4   6       1357.01       1347.90       106.24 o
   2  -4   6       1437.19       1345.49       168.54 o
   3  -4   6        385.05        554.59       110.11 o
   4  -4   6       1689.03       1883.56       106.07 o
   5  -4   6         10.45         10.87        13.97 o
   6  -4   6        507.13        467.70        57.97 o
   7  -4   6        298.97        290.59        45.10 o
   8  -4   6          7.59         10.74        13.81 o
   9  -4   6        229.91        225.34        60.53 o
  10  -4   6         17.78          9.45        66.18 o
  -8  -3   6        335.42        352.14       182.61 o
  -7  -3   6         41.97          4.50        35.76 o
  -6  -3   6        729.63        748.96       120.10 o
  -5  -3   6         97.11         31.81        56.51 o
  -4  -3   6        681.01        756.02       107.33 o
  -3  -3   6        664.58        638.46        94.19 o
  -2  -3   6       1541.00       1397.45        65.00 o
  -1  -3   6       1433.69       1381.63        87.78 o
   0  -3   6       5354.17       5246.63       189.48 o
   1  -3   6       2696.54       2517.45       140.83 o
   2  -3   6       6287.40       5200.35       206.60 o
   3  -3   6       3086.95       2768.28       152.59 o
   4  -3   6       6720.88       6400.72       189.52 o
   5  -3   6       3728.36       3527.02       120.85 o
   6  -3   6       9015.89       9028.84       233.17 o
   7  -3   6       4989.11       5187.69       178.92 o
   8  -3   6       4306.70       4842.99       175.19 o
   9  -3   6        987.32       1059.37        96.03 o
  10  -3   6       1596.11       1662.85       187.07 o
  11  -3   6        276.81        245.52        54.60 o
  -8  -2   6        408.27        282.75        79.82 o
  -7  -2   6        268.74        234.06        93.56 o
  -6  -2   6        838.79        714.07       141.28 o
  -5  -2   6         24.53         11.09        58.68 o
  -4  -2   6        609.31        637.92       142.45 o
  -3  -2   6         10.80          9.77        13.76 o
  -2  -2   6        416.96        412.61        26.32 o
  -1  -2   6         79.05         69.79        11.81 o
   0  -2   6       1671.13       1563.92       100.78 o
   1  -2   6          6.95          6.47        30.42 o
   2  -2   6        366.55        387.46        38.87 o
   3  -2   6         25.33         52.31        15.30 o
   4  -2   6       1055.06       1175.99        78.82 o
   5  -2   6         87.32        117.34        20.59 o
   6  -2   6       1841.73       2349.86        88.08 o
   7  -2   6       1474.00       1502.22        75.27 o
   8  -2   6       3347.26       3547.71       152.29 o
   9  -2   6       1787.36       1842.84       125.52 o
  10  -2   6       2988.60       2754.08       182.98 o
  11  -2   6       1818.39       1753.53       228.52 o
  -8  -1   6        411.74        359.84        87.75 o
  -7  -1   6        166.04        294.26        75.39 o
  -6  -1   6        886.40       1025.58       127.46 o
  -5  -1   6        401.89        507.55        83.86 o
  -4  -1   6       1441.49       1711.58       149.11 o
  -3  -1   6        842.51        715.76        39.37 o
  -2  -1   6       1914.00       2162.15       145.84 o
  -1  -1   6        602.99        726.81        41.32 o
   0  -1   6       3223.44       3135.72       107.90 o
   1  -1   6        362.45        563.83        61.63 o
   2  -1   6       1138.74       1005.40        86.11 o
   3  -1   6          5.64         20.44        10.19 o
   4  -1   6       1028.90       1079.84        58.50 o
   5  -1   6        208.76        215.15        40.54 o
   6  -1   6        305.60        322.68        26.30 o
   7  -1   6       1036.57       1206.28        59.02 o
   8  -1   6        472.72        480.58        67.08 o
   9  -1   6         87.32        119.12        36.09 o
  10  -1   6        241.13        239.32        81.67 o
  11  -1   6        146.02        188.73        49.25 o
  12  -1   6        333.94        384.18        72.99 o
  -8   0   6        186.73        141.04        99.33 o
  -7   0   6        194.78        198.10        59.55 o
  -6   0   6        493.61        603.23        96.69 o
  -5   0   6        658.05        877.10       108.47 o
  -4   0   6       2268.44       2088.59       262.67 o
  -3   0   6       1011.37        998.53       104.47 o
  -2   0   6       3131.94       3297.77       176.17 o
  -1   0   6        542.16        609.40        52.25 o
   0   0   6       9717.11       9540.71       157.95 o
   1   0   6       6094.68       5638.17       128.31 o
   2   0   6      16381.20      14929.07       333.73 o
   3   0   6       8343.47       8495.13       136.99 o
   4   0   6      14048.96      13551.09       306.92 o
   5   0   6       8645.37       8354.98       143.67 o
   6   0   6      12969.81      12789.78       180.97 o
   7   0   6       4226.50       4151.27       363.91 o
   8   0   6       1682.55       1751.77       122.65 o
   9   0   6        369.19        401.35        76.52 o
  10   0   6        724.60        719.59        89.65 o
  11   0   6        171.98        188.43        48.53 o
  12   0   6        314.68        299.11        66.81 o
  -8   1   6        263.05        207.73        67.61 o
  -7   1   6        110.66         92.42        78.88 o
  -6   1   6        443.98        414.57        78.77 o
  -5   1   6        436.07        447.40        78.81 o
  -4   1   6        389.76        472.25        45.20 o
  -3   1   6        110.10        124.07        19.95 o
  -2   1   6        111.32         33.67        19.78 o
  -1   1   6          8.79         -0.53         5.67 o
   0   1   6       3346.20       3221.28        90.85 o
   1   1   6        173.88        221.72        23.69 o
   2   1   6       4520.05       5814.29       145.27 o
   3   1   6         53.97         31.39        50.87 o
   4   1   6       5249.92       5630.36       217.54 o
   5   1   6       2694.91       2616.36        71.64 o
   6   1   6      10734.62      11768.54       102.60 o
   7   1   6       7069.77       7031.52       347.55 o
   8   1   6       9461.90       9059.78       593.61 o
   9   1   6       2976.79       2768.42       163.87 o
  10   1   6       5033.44       4851.10       318.06 o
  11   1   6       1549.32       1359.61       150.51 o
  12   1   6       1910.64       1846.33       158.69 o
  -8   2   6        331.64        404.95        89.18 o
  -7   2   6        221.23        344.47        77.69 o
  -6   2   6       1033.02       1203.62       100.02 o
  -5   2   6        169.84        200.35        24.77 o
  -4   2   6       1340.59       1393.13        73.01 o
  -3   2   6        347.44        404.87        24.26 o
  -2   2   6       1108.31       1008.67        47.83 o
  -1   2   6        125.01        286.78        27.22 o
   0   2   6       1661.11       1999.18        62.43 o
   1   2   6        230.37        197.68        20.65 o
   2   2   6        620.77        627.55        59.52 o
   3   2   6       1375.44       1655.98       103.22 o
   4   2   6        308.47        461.72        28.25 o
   5   2   6       2962.02       3436.44        89.88 o
   6   2   6       1265.37       1661.27       110.05 o
   7   2   6        136.19         76.93        19.77 o
   8   2   6        269.21        165.28        36.70 o
   9   2   6        256.15        269.83        53.53 o
  10   2   6       1647.77       1578.01       132.91 o
  11   2   6        141.16        215.40        55.01 o
  12   2   6       1165.85       1138.80       126.30 o
  -8   3   6        471.28        618.59        93.74 o
  -7   3   6        232.89        294.03        55.61 o
  -6   3   6        728.39        797.46        85.17 o
  -5   3   6        397.88        383.08        39.15 o
  -4   3   6       2349.57       2256.66        98.86 o
  -3   3   6        931.65        960.19        75.54 o
  -2   3   6       5162.33       4737.81       116.42 o
  -1   3   6       2685.31       2759.86        91.50 o
   0   3   6      10997.28      10202.96       232.98 o
   1   3   6       4349.38       3647.73        96.77 o
   2   3   6      12256.26      10805.30       157.65 o
   3   3   6       6990.79       7013.44       214.10 o
   4   3   6      10226.07      11444.45       191.15 o
   5   3   6       6306.24       6561.87       122.73 o
   6   3   6       4047.32       3848.84        86.01 o
   7   3   6        422.53        562.58        57.94 o
   8   3   6        543.77        686.38        76.43 o
   9   3   6        359.24        496.49        58.60 o
  10   3   6        243.70        268.55        56.72 o
  11   3   6        329.89        339.56        66.57 o
  12   3   6        466.56        407.82        77.44 o
  -7   4   6         60.83         45.68        24.29 o
  -6   4   6        286.06        187.94        68.30 o
  -5   4   6         56.17         37.86        23.32 o
  -4   4   6        374.71        225.28       191.59 o
  -3   4   6         16.57         39.47        80.92 o
  -2   4   6        780.92        508.78        65.70 o
  -1   4   6         76.80         51.79        16.51 o
   0   4   6       2446.03       2623.94       122.64 o
   1   4   6         75.90         82.25        26.24 o
   2   4   6       3142.39       3778.64        97.95 o
   3   4   6       2846.16       2340.49        97.34 o
   4   4   6       8599.45       8923.05       190.58 o
   5   4   6       6395.31       6729.14       164.56 o
   6   4   6      13498.86      13752.30       193.52 o
   7   4   6       7907.83       7700.09       214.68 o
   8   4   6       4215.74       4109.33       166.89 o
   9   4   6       1393.24       1292.70       116.27 o
  10   4   6       4468.40       4259.52       189.28 o
  11   4   6       1572.92       1613.96       147.40 o
  12   4   6       1288.65       1230.75       136.80 o
  -7   5   6         90.71         37.76        36.52 o
  -6   5   6        799.03        875.60       129.82 o
  -5   5   6        337.12        413.56        95.78 o
  -4   5   6        872.19        845.79        99.06 o
  -3   5   6         33.13          2.26        37.18 o
  -2   5   6        864.80        861.53       134.83 o
  -1   5   6          4.27         21.19        25.03 o
   0   5   6        392.70        428.54        79.31 o
   1   5   6       1642.00       1663.35       103.23 o
   2   5   6         60.10         84.40        24.15 o
   3   5   6       1705.25       1858.10       109.01 o
   4   5   6        298.70        348.24        38.90 o
   5   5   6       1338.17       1454.00        79.40 o
   6   5   6        387.49        351.60        45.60 o
   7   5   6        269.73        218.61        25.68 o
   8   5   6       1811.30       1692.86       110.40 o
   9   5   6        561.69        551.75        66.46 o
  10   5   6       2250.66       2503.80       147.13 o
  11   5   6        760.72        769.85        86.36 o
  12   5   6       1513.62       1565.20       153.40 o
  -6   6   6        495.46        417.08        76.71 o
  -5   6   6        148.29         79.22        27.54 o
  -4   6   6       2059.69       2189.90       245.99 o
  -3   6   6        480.13        468.44       106.82 o
  -2   6   6       2518.28       2520.28       232.36 o
  -1   6   6       1276.25       1258.35       160.73 o
   0   6   6       6267.56       6165.82       329.27 o
   1   6   6       2103.39       1755.67       112.55 o
   2   6   6       5469.97       5867.37       204.90 o
   3   6   6        601.93        744.06        72.63 o
   4   6   6       1449.30       1596.74       103.94 o
   5   6   6          4.90         20.46        16.05 o
   6   6   6        479.48        454.92        46.98 o
   7   6   6         57.19         64.24        20.08 o
   8   6   6        370.18        375.59        35.74 o
   9   6   6         23.86          6.97        18.07 o
  10   6   6        909.03        967.32        95.09 o
  11   6   6         14.33        -10.40        19.89 o
  12   6   6        469.57        512.82        76.01 o
  -6   7   6         94.67         36.94        50.31 o
  -5   7   6         10.73         52.93        80.99 o
  -4   7   6        292.25        266.94        86.38 o
  -3   7   6        240.09        330.88        94.68 o
  -2   7   6       1425.34       1511.53       183.66 o
  -1   7   6        184.33        186.01        65.31 o
   0   7   6       3493.90       3609.47       260.62 o
   1   7   6       4499.22       4841.42       289.24 o
   2   7   6       4477.76       4201.06       181.94 o
   3   7   6       4285.54       3929.75       175.31 o
   4   7   6       6635.05       6192.82       221.02 o
   5   7   6       4305.19       4510.31       185.49 o
   6   7   6       5419.19       5378.65       169.75 o
   7   7   6       1576.00       1506.15        88.89 o
   8   7   6       1842.70       1822.54        87.09 o
   9   7   6        749.82        668.15        76.75 o
  10   7   6       2102.19       1969.99       138.42 o
  11   7   6        412.35        366.00        63.21 o
  -5   8   6          4.60         51.18        56.01 o
  -4   8   6        301.13        406.85       105.59 o
  -3   8   6         36.84         78.82        57.87 o
  -2   8   6         32.47         -1.73        44.12 o
  -1   8   6          8.57         -4.34        19.70 o
   0   8   6         42.94         -0.12        31.11 o
   1   8   6        969.57       1057.83       143.51 o
   2   8   6         38.94         23.05        24.41 o
   3   8   6         15.93          7.72        15.72 o
   4   8   6         31.28         36.37        19.73 o
   5   8   6        561.55        612.40        72.69 o
   6   8   6        776.14        723.75        77.61 o
   7   8   6        502.96        569.60        60.67 o
   8   8   6        865.77        933.10        75.13 o
   9   8   6        423.55        458.87        66.74 o
  10   8   6        975.38        995.75       101.38 o
  11   8   6        421.18        358.17        65.28 o
  -4   9   6        858.17       1068.99       185.27 o
  -3   9   6         53.32         90.34        59.48 o
  -2   9   6       1081.89       1202.58       177.83 o
  -1   9   6        364.79        343.03        92.45 o
   0   9   6       2356.15       2110.58       216.75 o
   1   9   6        170.36        113.27        41.02 o
   2   9   6        423.28        328.03        77.08 o
   3   9   6        105.19        116.83        37.24 o
   4   9   6       1917.52       2059.93       166.56 o
   5   9   6         62.00         63.45        56.14 o
   6   9   6         84.03         84.54        30.34 o
   7   9   6         73.58         80.02        24.04 o
   8   9   6        250.35        261.67        62.14 o
   9   9   6         28.35         27.75        28.32 o
  10   9   6        562.90        620.92        84.59 o
  -3  10   6          6.31         66.42        49.82 o
  -2  10   6        504.03        532.88       125.91 o
  -1  10   6        239.68        284.78        94.31 o
   0  10   6       1727.24       2028.55       224.93 o
   1  10   6        807.70        768.96       135.33 o
   2  10   6       2812.81       2590.05       238.43 o
   3  10   6       1454.02       1412.03       125.85 o
   4  10   6       2228.73       2299.03       160.10 o
   5  10   6        508.22        518.19        79.56 o
   6  10   6       1592.75       1574.19       131.26 o
   7  10   6         21.89         10.19        26.71 o
   8  10   6       1073.01        978.19        86.67 o
   9  10   6        188.48        141.42        66.80 o
  -2  11   6         20.13         76.09        48.08 o
  -1  11   6         27.29          8.43        27.02 o
   0  11   6          9.65        -22.31        31.48 o
   1  11   6         32.54         99.51        56.76 o
   2  11   6        174.78        108.93        52.42 o
   3  11   6        115.06         84.15        33.96 o
   4  11   6        343.07        267.42        58.37 o
   5  11   6        291.95        320.46        61.70 o
   6  11   6       1393.29       1512.86       136.43 o
   7  11   6        461.19        577.31        83.60 o
   8  11   6        445.06        511.76        67.04 o
   1  12   6          2.93         -5.33        22.68 o
   2  12   6          3.09         24.04        40.77 o
   3  12   6          3.72         10.16        28.01 o
   4  12   6         45.34         41.39        64.01 o
   5  12   6          9.52         -5.58        30.12 o
   6  12   6        301.12        267.71        60.65 o
   0 -10   7        260.19        232.61        94.56 o
   1 -10   7        102.18        220.09       102.24 o
  -3  -9   7         21.52        -35.32        43.87 o
  -2  -9   7         60.99        -10.53        24.66 o
  -1  -9   7         30.01         -0.99        22.31 o
   0  -9   7        185.60        102.52        46.25 o
   1  -9   7        127.03        127.21        55.67 o
   2  -9   7        174.23        171.06        41.01 o
   3  -9   7         87.61        107.87        42.27 o
   4  -9   7        288.79        289.70        67.05 o
   5  -9   7        143.42        206.10        61.48 o
  -4  -8   7        138.30        236.45       107.32 o
  -3  -8   7         36.62         25.03        28.63 o
  -2  -8   7        128.11         67.79        64.81 o
  -1  -8   7         25.65        -17.10        43.75 o
   0  -8   7        231.46        151.93        67.66 o
   1  -8   7         78.43         43.27        35.38 o
   2  -8   7         51.87         21.47        13.36 o
   3  -8   7          6.17          1.34        14.73 o
   4  -8   7        133.88        168.90        50.37 o
   5  -8   7          5.38         28.00        34.82 o
   6  -8   7        101.85        110.67        40.76 o
  -5  -7   7         47.18         54.05        50.08 o
  -4  -7   7        430.57        569.94       149.70 o
  -3  -7   7         38.63         15.00        58.37 o
  -2  -7   7        591.67        687.17       168.54 o
  -1  -7   7        274.59        335.47       100.01 o
   0  -7   7        622.65        644.03       152.43 o
   1  -7   7        292.80        408.26        68.39 o
   2  -7   7        486.02        531.73       110.73 o
   3  -7   7        379.91        368.69        58.03 o
   4  -7   7        527.76        577.11        91.93 o
   5  -7   7        182.74        219.16        55.64 o
   6  -7   7        379.45        451.06        81.43 o
   7  -7   7         11.14         27.73        19.93 o
   8  -7   7        140.14        207.19        78.38 o
  -6  -6   7        449.22        529.42       112.34 o
  -5  -6   7         25.45         26.11        31.66 o
  -4  -6   7        306.87        330.81        79.64 o
  -3  -6   7         82.64         34.95        62.33 o
  -2  -6   7        507.84        402.26       126.40 o
  -1  -6   7         34.61          7.19        38.05 o
   0  -6   7        852.85        870.55        94.85 o
   1  -6   7        231.12        330.94        60.69 o
   2  -6   7        981.42       1060.56       109.50 o
   3  -6   7        659.98        684.06        92.43 o
   4  -6   7       1861.98       1663.90       119.00 o
   5  -6   7        979.21        873.62       102.88 o
   6  -6   7       1480.37       1620.18       163.48 o
   7  -6   7        912.94        850.61       114.61 o
   8  -6   7       1519.76       1619.57       138.24 o
   9  -6   7        653.44        709.67       119.34 o
  -7  -5   7        116.16         75.86        52.94 o
  -6  -5   7        302.38        331.40       144.00 o
  -5  -5   7         52.56         11.86        23.88 o
  -4  -5   7        370.80        447.55        96.04 o
  -3  -5   7         74.62         53.77        31.68 o
  -2  -5   7        205.63        288.50        93.44 o
  -1  -5   7         62.84         38.27        17.40 o
   0  -5   7        287.98        183.09        44.84 o
   1  -5   7         44.85         55.76        24.90 o
   2  -5   7        302.73        287.36        55.08 o
   3  -5   7          8.88          1.03        19.26 o
   4  -5   7        283.96        322.20        48.96 o
   5  -5   7          4.69         32.10        19.67 o
   6  -5   7        488.18        577.82        68.45 o
   7  -5   7         82.35         62.14        29.46 o
   8  -5   7        378.05        497.39        66.97 o
   9  -5   7        133.74        132.41        51.13 o
  -7  -4   7         86.86          8.29        32.51 o
  -6  -4   7        445.20        626.81       111.22 o
  -5  -4   7        258.88        241.36        87.37 o
  -4  -4   7        582.12        564.11        98.22 o
  -3  -4   7        240.75        291.09        68.02 o
  -2  -4   7        620.75        772.68       147.97 o
  -1  -4   7        594.68        574.71        63.90 o
   0  -4   7       1572.36       1607.43       113.16 o
   1  -4   7       1017.60        942.48        91.61 o
   2  -4   7        729.24        752.17        87.56 o
   3  -4   7        121.90        160.68        43.33 o
   4  -4   7        800.84        825.66       175.54 o
   5  -4   7         16.86         51.86        34.34 o
   6  -4   7        730.29        702.26        72.05 o
   7  -4   7          3.28          2.02        17.59 o
   8  -4   7         72.52         50.38        19.32 o
   9  -4   7        392.11        378.98        83.69 o
  10  -4   7          0.66          2.68        26.01 o
  -7  -3   7         22.51         -7.05        40.65 o
  -6  -3   7        538.22        490.48       113.64 o
  -5  -3   7         57.04         42.98        69.71 o
  -4  -3   7        777.78        833.09       238.43 o
  -3  -3   7        347.44        376.87        77.77 o
  -2  -3   7        911.44        855.02        55.92 o
  -1  -3   7        437.28        430.48        93.63 o
   0  -3   7       2874.64       2903.78       148.40 o
   1  -3   7       1368.17       1340.95       105.18 o
   2  -3   7       3115.75       3271.84       256.90 o
   3  -3   7       2104.61       1821.68       180.68 o
   4  -3   7       5863.65       5281.84       222.39 o
   5  -3   7       2673.67       2592.46       154.39 o
   6  -3   7       5616.97       5419.90       170.39 o
   7  -3   7       2986.04       2911.16       139.05 o
   8  -3   7       3641.21       4237.04       297.73 o
   9  -3   7       1439.19       1589.33       168.10 o
  10  -3   7       2017.34       2248.64       208.06 o
  11  -3   7        303.91        357.28       125.54 o
  -7  -2   7         17.24         63.65        43.06 o
  -6  -2   7        343.53        263.56        78.48 o
  -5  -2   7         58.93         33.84        22.00 o
  -4  -2   7        824.54        786.28       119.28 o
  -3  -2   7        473.88        474.07        82.63 o
  -2  -2   7        417.61        413.28        36.12 o
  -1  -2   7         13.57         10.09         5.98 o
   0  -2   7        104.43         77.92        26.91 o
   1  -2   7          4.26          2.55         6.06 o
   2  -2   7        484.94        538.31        47.43 o
   3  -2   7         40.05         28.15        12.57 o
   4  -2   7       1061.23        949.08        73.65 o
   5  -2   7         24.38         26.03        28.07 o
   6  -2   7       1749.98       1816.06       109.95 o
   7  -2   7        676.55        936.21        77.39 o
   8  -2   7       2619.79       2959.44       211.44 o
   9  -2   7       1981.41       1981.16       134.14 o
  10  -2   7       3224.77       3312.36       299.22 o
  11  -2   7       2102.61       1948.71       279.95 o
  -7  -1   7         41.36        102.64        48.07 o
  -6  -1   7        688.26        866.28       123.58 o
  -5  -1   7        212.55        261.36        64.13 o
  -4  -1   7       1266.16       1416.43       143.18 o
  -3  -1   7        347.64        355.64        56.18 o
  -2  -1   7        942.46       1053.16        62.34 o
  -1  -1   7        819.41        971.67        49.81 o
   0  -1   7       1290.84       1342.72        76.72 o
   1  -1   7        354.74        383.12        40.79 o
   2  -1   7        488.73        679.85        77.45 o
   3  -1   7         40.64         53.84        20.07 o
   4  -1   7        521.45        726.53        54.89 o
   5  -1   7        150.47        197.37        68.72 o
   6  -1   7         12.72         16.46         9.71 o
   7  -1   7        551.55        537.38        36.27 o
   8  -1   7        337.94        482.60        65.25 o
   9  -1   7        356.49        394.66        61.76 o
  10  -1   7         23.40         39.26        26.29 o
  11  -1   7         55.63        107.26        39.78 o
  -7   0   7        156.19        113.43       137.31 o
  -6   0   7        479.59        672.51       108.19 o
  -5   0   7        276.73        392.73        99.88 o
  -4   0   7        818.84        914.06       107.93 o
  -3   0   7        531.57        520.32        79.38 o
  -2   0   7       1956.55       2172.21       170.27 o
  -1   0   7       2298.30       2236.30       138.36 o
   0   0   7      10548.90      12353.11       217.32 o
   1   0   7       4209.29       4280.87       198.72 o
   2   0   7       5347.95       4950.97       305.11 o
   3   0   7       4320.33       3522.47       244.26 o
   4   0   7      13294.83      12938.92       240.73 o
   5   0   7       2445.91       2520.23       101.49 o
   6   0   7       8783.70       7973.79       251.55 o
   7   0   7       2134.73       2040.99        77.71 o
   8   0   7       3683.70       3534.33       168.95 o
   9   0   7        695.51        612.87       106.58 o
  10   0   7        715.92        868.51        96.81 o
  11   0   7        167.60         97.19        23.23 o
  12   0   7        335.85        403.43        74.26 o
  -7   1   7         44.45          4.06        20.76 o
  -6   1   7        365.44        312.74       101.06 o
  -5   1   7        107.13         44.82        71.69 o
  -4   1   7        262.61        229.71        55.00 o
  -3   1   7        125.60        137.72        28.26 o
  -2   1   7        247.04        240.82        34.98 o
  -1   1   7        179.76         69.66        26.52 o
   0   1   7        986.82       1060.79        67.59 o
   1   1   7         16.64          2.73         9.20 o
   2   1   7       1480.52       1433.15        64.40 o
   3   1   7         18.95         37.43        12.68 o
   4   1   7       2131.11       2239.58       134.98 o
   5   1   7       1149.37       1195.12        56.27 o
   6   1   7       5119.58       4984.14       102.34 o
   7   1   7       3358.92       3395.20       146.49 o
   8   1   7      10545.55      10474.62       577.50 o
   9   1   7       2996.70       3077.42       166.49 o
  10   1   7       5762.43       5447.97       664.37 o
  11   1   7       1750.21       1747.23       188.31 o
  12   1   7       1977.53       1740.60       151.68 o
  -7   2   7         75.30         74.32        96.91 o
  -6   2   7        733.36       1016.67       173.74 o
  -5   2   7        115.08        154.76        40.94 o
  -4   2   7        941.98       1034.42        61.91 o
  -3   2   7        271.46        299.75        31.43 o
  -2   2   7        805.40        913.86        40.16 o
  -1   2   7        335.38        317.91        28.59 o
   0   2   7        962.64       1053.95        57.24 o
   1   2   7         23.60         45.37         9.58 o
   2   2   7        413.66        522.23        57.19 o
   3   2   7         11.83         38.21        14.07 o
   4   2   7        110.11         64.49        21.88 o
   5   2   7       1529.05       1285.30        63.16 o
   6   2   7         33.98         36.36        13.00 o
   7   2   7        345.22        406.25        37.68 o
   8   2   7        499.84        511.89        62.57 o
   9   2   7         24.06         64.51        25.61 o
  10   2   7        951.89       1099.84       105.72 o
  11   2   7        347.45        290.11        61.34 o
  12   2   7       1120.86        957.59       114.03 o
  -7   3   7         21.37         61.45        32.56 o
  -6   3   7        354.10        488.10        68.31 o
  -5   3   7        252.56        235.33        45.08 o
  -4   3   7        890.13        833.77        63.02 o
  -3   3   7        457.58        484.91        32.60 o
  -2   3   7       3014.85       3006.56        96.30 o
  -1   3   7       2259.78       2150.24        84.11 o
   0   3   7       7148.19       7008.71       185.01 o
   1   3   7       3237.32       2965.82        90.72 o
   2   3   7       9782.70       9242.71       182.75 o
   3   3   7       5648.73       5266.30        89.56 o
   4   3   7       7057.30       7092.79       127.72 o
   5   3   7       3330.63       3735.83       110.59 o
   6   3   7       3139.55       3229.15        88.12 o
   7   3   7        474.04        439.17        50.38 o
   8   3   7        134.45         99.57        19.29 o
   9   3   7         11.93         13.06        27.59 o
  10   3   7         67.63         78.47        30.53 o
  11   3   7        404.54        416.15        70.42 o
  12   3   7        310.77        365.44        73.17 o
  -7   4   7        114.53         98.75        31.41 o
  -6   4   7        200.85        207.67        46.51 o
  -5   4   7         79.34         76.02        27.56 o
  -4   4   7        423.65        414.94        47.68 o
  -3   4   7        148.38        114.52        20.94 o
  -2   4   7        318.88        373.53        36.40 o
  -1   4   7         23.54         17.28         9.44 o
   0   4   7       2052.52       1697.90        91.73 o
   1   4   7        327.85        302.80        43.11 o
   2   4   7       3434.00       3519.13        94.13 o
   3   4   7        947.18       1038.97        50.30 o
   4   4   7       8094.23       7218.39       285.15 o
   5   4   7       5629.62       5383.02       150.61 o
   6   4   7      13161.33      13526.83       196.57 o
   7   4   7       7731.60       7782.53       209.81 o
   8   4   7       6889.26       7131.69       248.40 o
   9   4   7       3766.24       3693.97       193.90 o
  10   4   7       3814.86       3678.06       173.86 o
  11   4   7        748.58        668.28        92.98 o
  12   4   7       1029.03       1064.59       122.04 o
  -6   5   7        427.86        248.40        71.02 o
  -5   5   7         10.67         10.52        24.11 o
  -4   5   7        180.55        270.01       103.85 o
  -3   5   7         38.17         15.16        52.11 o
  -2   5   7         93.49        106.98        37.49 o
  -1   5   7        850.74        783.74        73.01 o
   0   5   7        491.13        484.09        57.73 o
   1   5   7        279.92        243.14        38.89 o
   2   5   7        253.13        252.27        33.17 o
   3   5   7       1332.07       1300.98        79.54 o
   4   5   7         23.24         25.67        17.50 o
   5   5   7        891.78        916.22        68.64 o
   6   5   7        134.25        169.25        24.91 o
   7   5   7          3.04          4.85        16.69 o
   8   5   7       1018.77        929.42        79.88 o
   9   5   7        574.07        609.68        67.56 o
  10   5   7       1666.79       1701.11       165.50 o
  11   5   7        305.49        294.41        49.98 o
  12   5   7        675.33        543.18        92.61 o
  -6   6   7        255.01        250.32        59.89 o
  -5   6   7        293.95        306.62        89.79 o
  -4   6   7       1179.24        663.87       254.54 o
  -3   6   7        292.48        220.64        97.22 o
  -2   6   7       1572.16       1678.70       199.15 o
  -1   6   7       2078.72       2229.68       216.25 o
   0   6   7       3912.81       3901.56       171.84 o
   1   6   7       1093.65       1115.92        91.02 o
   2   6   7       5385.03       4710.35       188.72 o
   3   6   7        732.99        776.12        75.84 o
   4   6   7       3428.78       3561.52       135.67 o
   5   6   7         66.21         61.33        17.80 o
   6   6   7        601.73        665.30        58.31 o
   7   6   7         42.82         58.66         9.38 o
   8   6   7        207.73        196.24        25.25 o
   9   6   7          2.53          0.74        17.26 o
  10   6   7        725.76        781.06        83.81 o
  11   6   7        145.76        182.32        42.17 o
  -5   7   7        118.85        355.67       200.88 o
  -4   7   7        271.21        275.86        79.34 o
  -3   7   7         85.66        103.11        63.70 o
  -2   7   7        287.21        269.29        81.42 o
  -1   7   7        139.07        163.95        65.19 o
   0   7   7       1767.96       1814.90       195.56 o
   1   7   7        152.15        163.75        43.99 o
   2   7   7        169.70        208.31        41.31 o
   3   7   7       3566.86       3529.45       171.21 o
   4   7   7       7803.81       7288.94       245.05 o
   5   7   7       4506.89       4369.01       157.44 o
   6   7   7       5736.32       6114.72       222.24 o
   7   7   7       2723.65       2848.87       126.24 o
   8   7   7       1935.94       2069.12        93.58 o
   9   7   7        863.87        963.68        90.68 o
  10   7   7       1668.57       1526.02       119.57 o
  11   7   7        555.90        510.40        72.11 o
  -4   8   7        238.00        305.35       101.25 o
  -3   8   7          5.82         15.24        31.73 o
  -2   8   7        147.69        207.70        79.44 o
  -1   8   7         19.23         76.71        58.49 o
   0   8   7         49.59         29.74        37.80 o
   1   8   7        567.33        615.05       115.99 o
   2   8   7         33.69         10.29        17.23 o
   3   8   7        293.18        272.73        49.39 o
   4   8   7          7.46         -1.75        38.66 o
   5   8   7        532.13        510.34        66.56 o
   6   8   7        668.46        741.42        68.67 o
   7   8   7        730.71        751.58        67.61 o
   8   8   7       1256.44       1275.79        88.64 o
   9   8   7        527.41        541.51        69.10 o
  10   8   7        900.33        990.57       100.41 o
  11   8   7        504.41        413.46        69.65 o
  -3   9   7         72.84        148.09        73.12 o
  -2   9   7       1102.85       1233.56       188.24 o
  -1   9   7        204.70        288.25        85.88 o
   0   9   7       1519.25       1499.51       190.35 o
   1   9   7        128.66        154.91        61.47 o
   2   9   7       1195.46        981.69        99.40 o
   3   9   7         51.03         33.62        42.20 o
   4   9   7          2.60         20.10        23.01 o
   5   9   7       1115.72       1185.99       108.74 o
   6   9   7        221.57        163.27        39.64 o
   7   9   7         27.01         25.63        16.26 o
   8   9   7         89.65         86.27        29.56 o
   9   9   7         21.48         25.42        22.02 o
  10   9   7        695.95        694.14        86.67 o
  -2  10   7        612.02        674.65       139.42 o
  -1  10   7        154.96        188.99        80.55 o
   0  10   7       1418.95       1582.66       203.86 o
   1  10   7        579.20        679.86       125.17 o
   2  10   7       2213.86       2331.70       163.27 o
   3  10   7       1100.22        980.47       104.35 o
   4  10   7       1855.72       1654.85       134.48 o
   5  10   7        450.80        423.45        68.00 o
   6  10   7       1295.16       1294.58       120.12 o
   7  10   7        245.23        258.29        44.21 o
   8  10   7       1082.33        992.56        87.95 o
   9  10   7        219.48        190.37        58.09 o
  -1  11   7         25.16         68.53        55.15 o
   0  11   7         55.58         -3.22        30.49 o
   1  11   7         38.44          5.70        29.12 o
   2  11   7         79.15        133.72        56.51 o
   3  11   7         30.59         12.81        18.99 o
   4  11   7        481.86        474.44        74.38 o
   5  11   7        357.46        433.99        72.44 o
   6  11   7        444.24        505.35        78.69 o
   7  11   7         35.32         70.32        36.99 o
   8  11   7        283.09        301.48        49.49 o
   2  12   7          7.99          7.44        44.86 o
   3  12   7          1.50          6.80        17.94 o
   4  12   7         52.52         19.01        89.97 o
   5  12   7         11.29         -2.70        47.71 o
   6  12   7        138.28        112.49        36.81 o
  -1  -9   8         32.13        138.05        73.98 o
   0  -9   8        151.13        123.80        96.41 o
   1  -9   8         31.23         -5.83        31.42 o
   2  -9   8        118.52        140.91        35.95 o
   3  -9   8         21.87         11.70        16.54 o
  -3  -8   8         51.54        118.47        76.71 o
  -2  -8   8        167.56         82.53        73.12 o
  -1  -8   8         33.64         55.52        69.89 o
   0  -8   8        193.04        153.05        85.26 o
   1  -8   8         34.41        -12.53        16.61 o
   2  -8   8         69.78         37.83        17.51 o
   3  -8   8          3.28         -0.58        21.41 o
   4  -8   8         72.37         79.81        43.26 o
   5  -8   8          0.38         46.14        31.86 o
  -4  -7   8        269.53        426.03       101.70 o
  -3  -7   8         20.57         43.00        65.80 o
  -2  -7   8        363.04        317.99       114.51 o
  -1  -7   8         25.58         77.83        75.35 o
   0  -7   8        368.78        320.54        59.11 o
   1  -7   8        197.30        178.75        48.54 o
   2  -7   8        407.60        556.20        86.09 o
   3  -7   8        257.27        300.58        54.29 o
   4  -7   8        265.99        241.15        48.99 o
   5  -7   8         52.16        107.31        44.83 o
   6  -7   8        161.84        251.96        49.70 o
   7  -7   8         34.67         51.83        23.02 o
  -5  -6   8         21.69         41.65        44.89 o
  -4  -6   8        249.44        313.49        86.58 o
  -3  -6   8         41.20        112.12        99.76 o
  -2  -6   8        273.81        216.50        96.79 o
  -1  -6   8         17.48         62.33        71.75 o
   0  -6   8        807.49        748.23        89.05 o
   1  -6   8        209.75        219.68        49.23 o
   2  -6   8        681.17        810.00       100.86 o
   3  -6   8        254.65        271.92        61.64 o
   4  -6   8        987.93        917.10        89.78 o
   5  -6   8        646.59        611.94        75.85 o
   6  -6   8        912.13        964.97       108.85 o
   7  -6   8        770.03        850.80        90.78 o
   8  -6   8       1052.80       1466.91       163.23 o
  -6  -5   8        124.14        128.86        60.17 o
  -5  -5   8         23.56         27.28        25.49 o
  -4  -5   8        284.18        141.65        61.22 o
  -3  -5   8         79.54         38.96        25.50 o
  -2  -5   8        251.30        111.78        75.35 o
  -1  -5   8        116.28         86.78        30.56 o
   0  -5   8        368.27        375.38        60.50 o
   1  -5   8         94.72         43.45        30.30 o
   2  -5   8         78.14         35.74        57.81 o
   3  -5   8          4.16        -20.24        22.64 o
   4  -5   8        175.09        186.50        92.57 o
   5  -5   8          4.93         14.41        14.92 o
   6  -5   8        597.41        473.25        61.93 o
   7  -5   8          4.46          2.14        17.61 o
   8  -5   8        201.13        237.98        65.27 o
   9  -5   8         47.53        105.71        66.61 o
  -6  -4   8        182.93        251.97        71.07 o
  -5  -4   8         18.67         56.20        40.61 o
  -4  -4   8        347.34        467.55        97.53 o
  -3  -4   8        120.95        153.57        51.38 o
  -2  -4   8        887.10       1188.06       299.34 o
  -1  -4   8        248.55        281.86        77.95 o
   0  -4   8        976.84        996.21        92.11 o
   1  -4   8        656.11        739.56        87.27 o
   2  -4   8        649.14        570.38        78.04 o
   3  -4   8        295.47        364.08        49.57 o
   4  -4   8        368.72        452.73        57.26 o
   5  -4   8         12.90         43.93        27.78 o
   6  -4   8        194.28        326.96        42.35 o
   7  -4   8          5.54         44.89        24.60 o
   8  -4   8         87.13         69.05        36.64 o
   9  -4   8        350.21        389.78        85.71 o
  10  -4   8         26.68         85.24        45.25 o
  -6  -3   8        300.56        310.33        79.61 o
  -5  -3   8         55.92         93.03        42.85 o
  -4  -3   8        588.78        625.98       104.30 o
  -3  -3   8         66.95         84.50        46.80 o
  -2  -3   8        600.36        852.30       209.31 o
  -1  -3   8        235.60        219.68        44.55 o
   0  -3   8       1750.14       1794.40       122.43 o
   1  -3   8       1141.61       1169.77       106.80 o
   2  -3   8       1873.46       2214.03       207.12 o
   3  -3   8       2052.69       2210.04       138.65 o
   4  -3   8       3661.08       3814.62       188.53 o
   5  -3   8       2039.15       2080.27       149.91 o
   6  -3   8       3339.27       3297.90       148.24 o
   7  -3   8       1544.94       1551.29       157.50 o
   8  -3   8       3249.07       3453.38       235.96 o
   9  -3   8       1189.06       1386.19       280.75 o
  10  -3   8       1757.69       1759.25       248.22 o
  -6  -2   8        421.25        412.06        92.22 o
  -5  -2   8         50.23         23.57        52.79 o
  -4  -2   8        429.78        393.64        79.67 o
  -3  -2   8         13.60        -12.55        80.06 o
  -2  -2   8         35.61         36.13        22.74 o
  -1  -2   8          3.82          0.12        12.00 o
   0  -2   8        706.80        655.53        58.86 o
   1  -2   8         33.94        -15.90        44.61 o
   2  -2   8        129.36         50.14        49.51 o
   3  -2   8        188.98        213.41        30.66 o
   4  -2   8        907.73        995.46        78.40 o
   5  -2   8        694.51        615.38        66.30 o
   6  -2   8        621.62        694.51       100.80 o
   7  -2   8        326.97        359.46        38.95 o
   8  -2   8       1222.08       1446.22       200.02 o
   9  -2   8        987.56       1007.15       179.20 o
  10  -2   8       2260.65       2726.37       304.11 o
  11  -2   8       1321.59       1295.72       128.64 o
  -7  -1   8         54.52         28.62        24.00 o
  -6  -1   8        505.16        591.55       104.60 o
  -5  -1   8         57.44         61.58        33.62 o
  -4  -1   8        728.08        747.38       111.27 o
  -3  -1   8         72.57         97.72        42.29 o
  -2  -1   8       1123.10       1229.32        72.90 o
  -1  -1   8        520.69        548.97        50.42 o
   0  -1   8       1030.16       1136.56        72.74 o
   1  -1   8        479.42        544.40        70.16 o
   2  -1   8        789.33        903.34       102.10 o
   3  -1   8          2.39         11.07         8.26 o
   4  -1   8        575.59        712.92        62.54 o
   5  -1   8         44.28         25.19        24.00 o
   6  -1   8        128.47         89.09        23.08 o
   7  -1   8         47.03         29.52        13.27 o
   8  -1   8        132.79        100.26        62.21 o
   9  -1   8        544.84        595.68        79.44 o
  10  -1   8          4.75        -13.42        35.75 o
  11  -1   8          9.81        -14.93        22.66 o
  -7   0   8         75.73         49.77        38.77 o
  -6   0   8        312.44        301.66        71.64 o
  -5   0   8        130.41        117.49        45.00 o
  -4   0   8        548.68        607.49        93.66 o
  -3   0   8        250.38        318.81        78.51 o
  -2   0   8       1137.33       1309.59       121.18 o
  -1   0   8        551.72        690.35        81.27 o
   0   0   8       3134.94       3415.01       220.46 o
   1   0   8        605.20        686.14        58.47 o
   2   0   8       3741.75       3743.56       282.30 o
   3   0   8       3076.60       2447.04       230.87 o
   4   0   8       5951.72       4950.41       214.95 o
   5   0   8       1366.23       1132.95        63.97 o
   6   0   8       9824.09       9532.43       726.76 o
   7   0   8       3122.47       2799.64       105.40 o
   8   0   8       4149.74       3721.01       167.84 o
   9   0   8        530.91        474.09        64.46 o
  10   0   8        751.19        824.94       110.36 o
  11   0   8         76.50         77.94        29.91 o
  -7   1   8         12.74         65.62        44.31 o
  -6   1   8        451.92        451.47        93.39 o
  -5   1   8         86.62         27.62        30.68 o
  -4   1   8        317.41        319.71       147.53 o
  -3   1   8         79.72         50.97        24.62 o
  -2   1   8        114.17        156.91        31.06 o
  -1   1   8         74.87         45.24        18.29 o
   0   1   8        187.53        145.96        27.11 o
   1   1   8        207.30        149.21        38.15 o
   2   1   8       1081.47        955.15        96.08 o
   3   1   8         86.08         64.84        20.19 o
   4   1   8       2842.69       3073.07       174.17 o
   5   1   8        870.17        743.62        82.30 o
   6   1   8       4444.18       4407.31       191.01 o
   7   1   8       2464.28       2399.73        95.32 o
   8   1   8       8457.00       8530.01       564.73 o
   9   1   8       2508.27       2472.76       249.40 o
  10   1   8       5996.50       5711.07       845.80 o
  11   1   8       2028.35       1935.39       158.07 o
  12   1   8       1688.48       1711.33       146.51 o
  -6   2   8        370.63        472.15        93.62 o
  -5   2   8         21.18         -1.38        21.93 o
  -4   2   8        880.82       1052.05       215.07 o
  -3   2   8        349.46        364.28        36.04 o
  -2   2   8        532.83        660.68        45.61 o
  -1   2   8        123.43        160.26        20.78 o
   0   2   8        384.05        310.85        39.85 o
   1   2   8        104.50        156.45        41.31 o
   2   2   8          5.66         37.41        18.35 o
   3   2   8        197.94        136.14        31.02 o
   4   2   8         13.43        -23.90        23.90 o
   5   2   8        685.13        819.10        90.69 o
   6   2   8         24.06         17.76         7.53 o
   7   2   8       1551.06       1723.95        80.39 o
   8   2   8        605.12        702.84        97.90 o
   9   2   8         12.19         12.73        62.71 o
  10   2   8        893.37        697.98        81.32 o
  11   2   8        257.65        171.89        43.19 o
  12   2   8        839.87        717.71        94.00 o
  -6   3   8        536.06        744.13       116.69 o
  -5   3   8        135.62        145.34        46.83 o
  -4   3   8        998.33       1062.46        68.18 o
  -3   3   8       1106.39       1119.01        71.63 o
  -2   3   8       1716.60       1689.13        70.91 o
  -1   3   8       1123.82       1104.79        60.92 o
   0   3   8       2695.58       2491.02       115.17 o
   1   3   8       2286.46       2079.71        78.98 o
   2   3   8       3244.36       2979.29        78.30 o
   3   3   8       2641.01       2352.48       124.51 o
   4   3   8       5830.58       5342.06       217.30 o
   5   3   8       2078.78       1983.67       121.87 o
   6   3   8       3658.75       4057.47       179.57 o
   7   3   8        599.80        588.04        51.51 o
   8   3   8        896.03        736.52        56.92 o
   9   3   8         19.99         42.33        23.18 o
  10   3   8        344.79        452.72        66.21 o
  11   3   8        195.88        290.82        67.48 o
  12   3   8        110.78        162.83        63.14 o
  -6   4   8        117.64        106.65        47.43 o
  -5   4   8         55.43         77.28        28.68 o
  -4   4   8        278.85        249.22        35.17 o
  -3   4   8         35.04         45.47        14.83 o
  -2   4   8        246.22        208.06        28.22 o
  -1   4   8        189.18        181.38        32.31 o
   0   4   8       1593.22       1487.92        91.56 o
   1   4   8        234.33        253.72        38.85 o
   2   4   8       1148.37        957.71        52.35 o
   3   4   8        465.65        471.32        33.74 o
   4   4   8       4232.20       4372.90       105.28 o
   5   4   8       2345.96       1891.63        79.55 o
   6   4   8       7369.62       7318.75       318.02 o
   7   4   8       5404.64       5395.03       165.06 o
   8   4   8       7264.62       7884.67       249.78 o
   9   4   8       2360.09       2454.07       150.32 o
  10   4   8       2556.10       2711.65       145.89 o
  11   4   8        935.37        859.23       101.35 o
  12   4   8       1445.54       1348.06       132.48 o
  -5   5   8         22.22         25.93        16.94 o
  -4   5   8        424.58        486.07        52.02 o
  -3   5   8         98.96        117.05        21.92 o
  -2   5   8        177.55        210.42        40.54 o
  -1   5   8        207.34        215.75        34.91 o
   0   5   8       3153.47       3034.86       138.23 o
   1   5   8        133.85        141.99        25.55 o
   2   5   8          7.60         18.64        13.51 o
   3   5   8        882.52        854.42        67.20 o
   4   5   8         40.38         37.98        17.92 o
   5   5   8       1246.21       1517.90       117.70 o
   6   5   8         42.85         29.49        21.56 o
   7   5   8        172.99        103.94        31.39 o
   8   5   8        439.41        411.05        52.92 o
   9   5   8        195.85        172.17        40.68 o
  10   5   8       1597.03       1534.15       131.05 o
  11   5   8        638.78        657.23        76.13 o
  -5   6   8        150.95        125.11        42.57 o
  -4   6   8        386.85        135.33       164.20 o
  -3   6   8        227.04        227.56        48.24 o
  -2   6   8       1103.26       1098.62       104.83 o
  -1   6   8       1006.94        993.42        87.52 o
   0   6   8        965.79        882.26        83.94 o
   1   6   8       1136.06       1145.17        78.25 o
   2   6   8       3733.21       3590.69       140.07 o
   3   6   8        477.08        422.71        48.89 o
   4   6   8       2532.95       2781.87       125.04 o
   5   6   8         47.54         84.07        22.95 o
   6   6   8        353.01        417.49        48.42 o
   7   6   8         66.85         92.62        17.83 o
   8   6   8         35.30        -13.82        38.22 o
   9   6   8         65.16         53.39        42.04 o
  10   6   8        389.71        448.31        61.58 o
  11   6   8         44.33        108.51        33.05 o
  -4   7   8         60.15        189.61       184.53 o
  -3   7   8         67.25         77.27       130.87 o
  -2   7   8        224.27        237.94        79.44 o
  -1   7   8        125.51         63.16        34.33 o
   0   7   8        734.62        678.43       139.35 o
   1   7   8        645.56        588.94        74.06 o
   2   7   8       3104.63       3217.97       169.03 o
   3   7   8       5556.69       5798.36       185.37 o
   4   7   8       4040.70       3989.26       155.16 o
   5   7   8       2643.41       2550.32       123.93 o
   6   7   8       6454.12       6356.29       196.33 o
   7   7   8       2999.16       3102.84       136.85 o
   8   7   8       1726.12       1859.48       119.74 o
   9   7   8        974.87        992.06        91.27 o
  10   7   8       1167.66       1190.91       103.69 o
  11   7   8        453.60        439.15        65.55 o
  -3   8   8          2.17         -6.69        48.95 o
  -2   8   8         57.17        -17.47        52.42 o
  -1   8   8         44.55         51.93        27.64 o
   0   8   8        149.73        170.04        53.47 o
   1   8   8        215.83        241.82        48.64 o
   2   8   8         82.55         34.50        32.96 o
   3   8   8        419.81        401.68        75.53 o
   4   8   8        115.08        134.57        33.90 o
   5   8   8         10.22         -1.45        14.58 o
   6   8   8        247.82        262.79        43.97 o
   7   8   8        291.90        313.87        46.41 o
   8   8   8        997.56       1044.22       118.46 o
   9   8   8        389.80        319.50        55.02 o
  10   8   8        968.28       1087.97       101.93 o
  -2   9   8        415.66        424.82       111.04 o
  -1   9   8        101.34         56.51        46.84 o
   0   9   8       1040.50       1019.28       103.68 o
   1   9   8         75.55        108.36        36.41 o
   2   9   8        619.32        510.52        74.22 o
   3   9   8         65.31         74.70        30.35 o
   4   9   8        624.14        496.90        72.12 o
   5   9   8          6.69         15.85        24.40 o
   6   9   8        399.43        362.40        50.81 o
   7   9   8         64.93         58.36        42.44 o
   8   9   8         98.29        160.24        54.48 o
   9   9   8         73.20         27.57        21.14 o
  10   9   8        534.82        619.05        81.22 o
  -1  10   8         26.01        -28.26        55.39 o
   0  10   8        838.59        868.35       154.54 o
   1  10   8        196.70        236.70        54.28 o
   2  10   8       1119.04       1358.76       124.16 o
   3  10   8        681.87        678.25        88.17 o
   4  10   8       2062.57       1903.57       148.86 o
   5  10   8        811.70        738.74        89.35 o
   6  10   8       1768.85       1726.51       116.22 o
   7  10   8        368.81        334.08        51.73 o
   8  10   8        458.45        489.72        85.45 o
   9  10   8        134.85         58.57        27.31 o
   1  11   8         66.47        109.40        33.22 o
   2  11   8         35.60         39.05        23.53 o
   3  11   8          0.82         13.19        20.69 o
   4  11   8        274.69        319.45        62.65 o
   5  11   8        111.43        120.27        38.22 o
   6  11   8        622.24        682.34        92.26 o
   7  11   8        284.08        357.74        57.26 o
  -1  -8   9          6.30        -45.60        47.09 o
   0  -8   9        131.21         53.66        49.57 o
   1  -8   9         55.20         16.54        35.94 o
   2  -8   9         79.45         87.06        27.41 o
   3  -8   9          4.99          9.25        32.90 o
   4  -8   9         81.62         33.01        23.06 o
  -2  -7   9        179.02        355.79       119.46 o
  -1  -7   9          5.70         99.88        71.01 o
   0  -7   9        350.54        314.77       127.02 o
   1  -7   9         88.95        111.59        38.08 o
   2  -7   9        286.97        327.48        70.56 o
   3  -7   9         81.78        118.24        46.25 o
   4  -7   9        146.83        102.95        37.32 o
   5  -7   9        177.23        138.58        31.02 o
   6  -7   9        193.62        248.23        56.23 o
  -4  -6   9         83.68        110.00        54.72 o
  -3  -6   9         27.35          6.19        40.03 o
  -2  -6   9        191.17        188.62        99.02 o
  -1  -6   9         10.85         82.66        68.04 o
   0  -6   9        391.23        358.02       126.28 o
   1  -6   9         38.33         63.01        29.73 o
   2  -6   9        444.40        525.34        82.33 o
   3  -6   9        164.50        243.98        57.96 o
   4  -6   9        816.67        868.12       107.91 o
   5  -6   9        487.02        609.36        87.85 o
   6  -6   9        733.50        863.16       121.63 o
   7  -6   9        685.88        663.31        95.41 o
  -4  -5   9        200.59        208.98        71.90 o
  -3  -5   9         36.54         61.15        33.30 o
  -2  -5   9        144.87         84.63        42.51 o
  -1  -5   9         36.75         34.08        44.61 o
   0  -5   9        315.57        234.17        48.04 o
   1  -5   9          4.01         17.98        33.83 o
   2  -5   9         87.17         46.31        19.64 o
   3  -5   9          5.43          7.50        14.80 o
   4  -5   9        194.27        139.01        44.89 o
   5  -5   9          7.94         28.04        22.38 o
   6  -5   9        189.78        190.75        34.12 o
   7  -5   9         21.75         17.11        15.19 o
   8  -5   9        230.58        366.37        81.02 o
  -5  -4   9         64.49         98.89        42.13 o
  -4  -4   9        464.55        391.47       228.89 o
  -3  -4   9         89.22        152.19        57.14 o
  -2  -4   9        347.59        455.32       165.57 o
  -1  -4   9         58.95         67.95        35.18 o
   0  -4   9        767.73        831.79        87.06 o
   1  -4   9        197.55        219.81        49.96 o
   2  -4   9        269.00        323.17        78.45 o
   3  -4   9         35.28         18.69        11.99 o
   4  -4   9        458.27        566.82        66.42 o
   5  -4   9         33.76         25.47        18.51 o
   6  -4   9        215.50        266.50        41.56 o
   7  -4   9          1.79         16.56        22.85 o
   8  -4   9        200.86        296.84        74.57 o
   9  -4   9         37.39         75.30        37.78 o
  -5  -3   9         57.44         59.46        36.26 o
  -4  -3   9        174.88        162.78       121.01 o
  -3  -3   9         22.66         69.27        41.54 o
  -2  -3   9        488.62        605.15       141.52 o
  -1  -3   9         80.18         98.64        23.37 o
   0  -3   9        765.72        949.23       100.94 o
   1  -3   9        477.74        485.81        69.75 o
   2  -3   9       1130.98       1097.75       109.25 o
   3  -3   9       1004.12       1096.66        78.69 o
   4  -3   9       1615.69       1749.59       182.01 o
   5  -3   9       1019.34       1001.65       104.47 o
   6  -3   9       2247.31       2485.99       243.82 o
   7  -3   9       1279.06       1215.39       145.74 o
   8  -3   9       1801.84       2273.55       189.74 o
   9  -3   9        710.87        705.63       155.16 o
  10  -3   9       1323.53       1616.99       243.89 o
  -5  -2   9         10.61         -4.36        51.18 o
  -4  -2   9        308.66        370.27        81.34 o
  -3  -2   9         50.45         45.83        25.56 o
  -2  -2   9        397.84        310.05       142.89 o
  -1  -2   9        271.71        271.92        38.41 o
   0  -2   9        613.51        702.50        63.33 o
   1  -2   9         14.25          2.53        15.21 o
   2  -2   9        235.36        219.50        46.63 o
   3  -2   9        366.15        294.93        57.16 o
   4  -2   9         39.76         37.55        15.13 o
   5  -2   9         49.44         44.85        28.86 o
   6  -2   9        357.13        281.04        56.46 o
   7  -2   9        396.54        366.17        63.26 o
   8  -2   9        923.86        986.33       172.88 o
   9  -2   9        462.30        617.52       148.71 o
  10  -2   9       1874.97       2254.34       282.18 o
  -6  -1   9        205.08        159.22        73.80 o
  -5  -1   9         27.74         23.72        41.33 o
  -4  -1   9        604.30        621.52       102.26 o
  -3  -1   9         67.93         65.63        41.20 o
  -2  -1   9       1006.09       1182.54       128.45 o
  -1  -1   9         39.94         58.15        19.93 o
   0  -1   9        871.20       1014.29        72.44 o
   1  -1   9        294.22        313.48        41.58 o
   2  -1   9        272.23        361.75        37.79 o
   3  -1   9         25.89         18.24         9.09 o
   4  -1   9        311.75        376.45       113.21 o
   5  -1   9         48.23         16.29        23.04 o
   6  -1   9          0.33          5.14        14.31 o
   7  -1   9          5.87         30.16        24.13 o
   8  -1   9         20.02          0.74        21.81 o
   9  -1   9        361.69        279.21        96.79 o
  10  -1   9          2.41         49.45        60.48 o
  11  -1   9         31.17         23.77        14.93 o
  -6   0   9        130.38        172.68        52.11 o
  -5   0   9         14.02         62.08        33.23 o
  -4   0   9        348.93        397.49        76.42 o
  -3   0   9        130.01        251.32        60.22 o
  -2   0   9        782.05       1030.22       152.06 o
  -1   0   9        173.88        221.15        87.62 o
   0   0   9       2513.22       2828.63       149.47 o
   1   0   9       1399.87       1352.19        84.98 o
   2   0   9       3250.04       3469.06       281.81 o
   3   0   9       2165.32       2035.53       176.66 o
   4   0   9       3867.52       3601.47       239.30 o
   5   0   9       3324.00       2998.17       380.21 o
   6   0   9       6554.54       6042.79       406.23 o
   7   0   9        456.62        463.91        66.75 o
   8   0   9       2128.47       2176.14       246.36 o
   9   0   9        479.51        507.32        65.41 o
  10   0   9       1174.25       1039.95       234.16 o
  11   0   9         34.34         38.31        38.17 o
  -6   1   9        189.26        242.38        72.22 o
  -5   1   9          5.85         35.42        27.66 o
  -4   1   9        170.43        128.41        40.56 o
  -3   1   9         35.41         33.72        23.11 o
  -2   1   9        328.18        329.10        66.46 o
  -1   1   9         70.96         86.60        24.11 o
   0   1   9        682.39        679.23        59.98 o
   1   1   9        167.33        178.91        27.26 o
   2   1   9        533.89        577.15        78.15 o
   3   1   9        234.57        210.75        54.65 o
   4   1   9       1473.06       1411.99       124.95 o
   5   1   9        709.91        717.49        88.76 o
   6   1   9       1276.32       1110.58       105.02 o
   7   1   9       1330.52       1129.88       105.25 o
   8   1   9       3027.60       2766.60       130.41 o
   9   1   9       1501.03       1430.21       162.03 o
  10   1   9       5419.56       5300.60       637.41 o
  11   1   9       1890.28       1764.04       143.88 o
  -5   2   9        148.81        143.89        54.25 o
  -4   2   9        681.55        722.33       100.78 o
  -3   2   9         15.07          2.73        15.73 o
  -2   2   9        169.99        167.30        35.52 o
  -1   2   9        139.35        183.90        34.44 o
   0   2   9        694.00        842.78        67.34 o
   1   2   9        104.73         75.15        16.32 o
   2   2   9         23.10         29.63        23.73 o
   3   2   9          2.79        -25.41        25.41 o
   4   2   9         81.27        102.81        27.88 o
   5   2   9        229.56        148.23        35.43 o
   6   2   9          3.51          4.95        37.67 o
   7   2   9         59.41         44.27        17.56 o
   8   2   9         11.57          3.31        10.72 o
   9   2   9         70.70         45.82        19.89 o
  10   2   9         26.92         57.93        21.09 o
  11   2   9         88.62         68.76        29.51 o
  -5   3   9         12.04         33.81        42.26 o
  -4   3   9        479.11        543.18        94.50 o
  -3   3   9         19.90         44.93        21.26 o
  -2   3   9         74.26         72.16        18.50 o
  -1   3   9        383.45        416.43        38.50 o
   0   3   9       2414.11       2335.39       116.83 o
   1   3   9       1488.34       1399.11        95.37 o
   2   3   9       2239.97       2279.30       121.00 o
   3   3   9       1994.53       1970.22       129.14 o
   4   3   9       4105.92       3992.53       191.13 o
   5   3   9       1802.61       1632.37       186.45 o
   6   3   9       3271.23       3137.65       302.26 o
   7   3   9        856.85        887.43        54.29 o
   8   3   9        913.13       1016.48        64.51 o
   9   3   9          2.65          4.85         8.43 o
  10   3   9         56.92         63.30        19.79 o
  11   3   9          6.93         18.91        22.80 o
  -5   4   9         20.47         14.18        38.76 o
  -4   4   9        178.43        133.53        43.01 o
  -3   4   9          4.18         -9.12         9.12 o
  -2   4   9       1101.07       1121.70        89.33 o
  -1   4   9         38.51         31.68        16.68 o
   0   4   9        325.92        305.87        42.14 o
   1   4   9        192.07        148.72        32.24 o
   2   4   9       1231.32       1102.48        88.22 o
   3   4   9        699.88        543.03        42.33 o
   4   4   9       3054.82       2780.07       159.46 o
   5   4   9       1301.78       1342.93       117.71 o
   6   4   9       5532.93       4853.08       198.91 o
   7   4   9       3026.95       2884.56       184.53 o
   8   4   9       6093.96       6345.71       242.09 o
   9   4   9       2938.09       3245.88       160.85 o
  10   4   9       4357.44       4288.32       174.99 o
  11   4   9       1476.41       1463.63       125.30 o
  -4   5   9        308.35        265.57       113.45 o
  -3   5   9         88.24         93.46        28.71 o
  -2   5   9        196.68        221.31        64.19 o
  -1   5   9          6.86         22.00        20.14 o
   0   5   9         14.87         21.57        14.87 o
   1   5   9       1419.71       1354.89       112.52 o
   2   5   9         64.29        104.72        36.42 o
   3   5   9        110.55        127.08        30.75 o
   4   5   9          1.10         -1.02        27.82 o
   5   5   9        831.19        721.13        53.04 o
   6   5   9        189.26        132.13        23.36 o
   7   5   9        251.35        320.02        40.09 o
   8   5   9        255.89        214.85        32.79 o
   9   5   9         56.64         25.40        18.22 o
  10   5   9       1641.46       1614.44       127.01 o
  11   5   9        535.64        519.97        65.03 o
  -4   6   9        335.95        349.10       171.89 o
  -3   6   9        210.18        238.89        63.92 o
  -2   6   9        436.14        459.85        55.48 o
  -1   6   9        547.51        496.73        57.22 o
   0   6   9        788.09        789.30        75.38 o
   1   6   9       1665.88       1626.93       112.43 o
   2   6   9        824.23        931.42        72.68 o
   3   6   9        386.20        345.67        45.95 o
   4   6   9       2479.79       2199.93       115.64 o
   5   6   9        338.10        312.44        57.48 o
   6   6   9        674.75        710.67        89.18 o
   7   6   9          0.62          9.08        12.14 o
   8   6   9         36.82         37.64        16.60 o
   9   6   9        152.89        118.59        29.71 o
  10   6   9        250.64        228.18        49.07 o
  11   6   9         12.00         14.66        13.38 o
  -3   7   9         52.68        116.15        75.90 o
  -2   7   9        164.32        152.46        32.40 o
  -1   7   9        136.00        162.85        32.58 o
   0   7   9       1076.24       1078.08        81.30 o
   1   7   9        748.29        737.21        67.30 o
   2   7   9        568.15        504.42        57.66 o
   3   7   9        505.65        494.30        56.33 o
   4   7   9       1113.61       1202.89        88.63 o
   5   7   9       2182.76       2003.12       114.37 o
   6   7   9       4450.65       4464.12       171.45 o
   7   7   9       1708.12       1555.63        83.77 o
   8   7   9       2162.27       2127.99       123.37 o
   9   7   9       1365.39       1366.39       103.85 o
  10   7   9       1125.54       1207.81       102.18 o
  11   7   9        388.72        350.36        62.17 o
  -2   8   9         77.95         82.38        26.12 o
  -1   8   9          0.31         -8.03        14.23 o
   0   8   9        253.32        284.26        54.59 o
   1   8   9         87.68         68.58        29.44 o
   2   8   9         62.50         59.56        18.61 o
   3   8   9        259.88        271.49        44.40 o
   4   8   9         27.50         34.36        16.02 o
   5   8   9        147.88        162.19        34.66 o
   6   8   9        329.53        319.93        47.75 o
   7   8   9        183.47        190.20        38.21 o
   8   8   9       1045.39       1099.15        95.30 o
   9   8   9        356.39        358.51        55.09 o
  10   8   9       1254.40       1264.46       107.87 o
  -1   9   9        156.74        158.78        41.49 o
   0   9   9        602.67        635.94        84.82 o
   1   9   9         59.50        136.74        40.13 o
   2   9   9        652.77        752.37       124.98 o
   3   9   9         55.74         32.41        35.63 o
   4   9   9        612.29        507.52        59.66 o
   5   9   9        182.74        174.14        38.70 o
   6   9   9          7.03         48.03        15.56 o
   7   9   9        140.79        158.85        34.99 o
   8   9   9         27.94         14.58        22.24 o
   9   9   9         21.31          7.12        19.19 o
   0  10   9        707.45        699.37        91.53 o
   1  10   9        136.34        122.45        39.30 o
   2  10   9        916.83       1032.28       110.55 o
   3  10   9        675.98        694.85        91.31 o
   4  10   9       1939.32       1926.95       149.66 o
   5  10   9        643.43        607.72        72.08 o
   6  10   9       1489.79       1343.95       104.47 o
   7  10   9        252.03        225.75        42.83 o
   8  10   9        371.96        354.69        75.14 o
   2  11   9         40.42         73.93        32.38 o
   3  11   9          2.40         17.81        28.63 o
   4  11   9        213.89        316.35        64.67 o
   5  11   9         47.32         92.21        38.52 o
   6  11   9        605.73        734.78        80.24 o
   0  -7  10        248.00        187.13        93.07 o
   1  -7  10         45.03          8.80        49.94 o
   2  -7  10        157.58        197.13        53.30 o
   3  -7  10         44.41         28.24        45.48 o
   4  -7  10        176.70        196.89        48.99 o
  -2  -6  10         72.96         86.92        39.81 o
  -1  -6  10         14.04         28.01        58.00 o
   0  -6  10        316.56        315.76       105.46 o
   1  -6  10         64.50         36.31        47.09 o
   2  -6  10        286.47        311.53        73.24 o
   3  -6  10         52.73         89.05        42.94 o
   4  -6  10        431.79        446.92        80.00 o
   5  -6  10        120.72        127.53        41.32 o
   6  -6  10        372.42        390.11        62.12 o
  -3  -5  10         20.50         49.26        37.00 o
  -2  -5  10        133.71        102.61        51.87 o
  -1  -5  10         17.41         11.78        23.49 o
   0  -5  10        182.24         66.05        75.10 o
   1  -5  10          8.88         23.58        49.20 o
   2  -5  10        234.18        213.94        51.61 o
   3  -5  10         13.73         46.96        29.01 o
   4  -5  10        140.63        107.97        34.46 o
   5  -5  10          2.02          7.86        19.90 o
   6  -5  10        139.86        159.56        34.61 o
   7  -5  10         51.54         41.81        14.46 o
  -4  -4  10         86.00        131.67        74.54 o
  -3  -4  10          2.99         25.63        26.25 o
  -2  -4  10        137.66        159.47       155.78 o
  -1  -4  10         52.42         85.35        61.10 o
   0  -4  10        345.64        411.97       191.90 o
   1  -4  10         25.57         51.21        29.54 o
   2  -4  10        597.41        598.90        84.23 o
   3  -4  10        159.65        229.06        62.61 o
   4  -4  10        582.38        555.21       149.58 o
   5  -4  10         23.68         54.59        32.80 o
   6  -4  10        128.97        156.84        33.24 o
   7  -4  10          5.28         19.41        26.33 o
   8  -4  10         13.24        139.06        51.65 o
  -4  -3  10         73.57        117.13        50.04 o
  -3  -3  10         88.45         80.94        57.56 o
  -2  -3  10        279.22        380.23        99.76 o
  -1  -3  10         18.87         93.64        39.35 o
   0  -3  10        648.05        843.77       105.87 o
   1  -3  10        385.01        463.03        70.52 o
   2  -3  10        523.48        663.05        86.78 o
   3  -3  10        468.55        469.94        76.03 o
   4  -3  10       1196.77       1431.55       134.56 o
   5  -3  10        920.29        900.49       104.93 o
   6  -3  10       1494.41       1291.33       140.66 o
   7  -3  10       1036.42        879.99       101.09 o
   8  -3  10        897.49       1198.49       192.58 o
   9  -3  10        538.96        699.44       155.16 o
  -4  -2  10        206.07        241.48        67.94 o
  -3  -2  10         36.69         30.61        22.20 o
  -2  -2  10        109.66         96.84        43.52 o
  -1  -2  10          3.74          6.40        14.61 o
   0  -2  10        237.22        212.30        39.98 o
   1  -2  10          3.49         10.74        42.13 o
   2  -2  10        211.87        145.29        41.39 o
   3  -2  10         80.76         56.52        29.29 o
   4  -2  10         41.21         25.88        31.35 o
   5  -2  10        535.40        505.04        78.46 o
   6  -2  10        692.23        673.06       110.05 o
   7  -2  10        465.36        312.07        62.12 o
   8  -2  10        462.23        493.60       118.85 o
   9  -2  10        484.43        618.02       149.21 o
  10  -2  10        827.11       1335.18       220.09 o
  -4  -1  10        250.23        296.44        73.93 o
  -3  -1  10         10.66         35.32        33.96 o
  -2  -1  10        366.84        541.36        83.99 o
  -1  -1  10         10.56         16.49        15.60 o
   0  -1  10        784.81        906.74       196.48 o
   1  -1  10        102.63         51.85        30.18 o
   2  -1  10        291.87        351.74        61.83 o
   3  -1  10          5.91          0.35        12.48 o
   4  -1  10        793.87        899.31       101.89 o
   5  -1  10         38.42         21.15        24.97 o
   6  -1  10         90.21         91.98        39.72 o
   7  -1  10          0.29         11.72        17.03 o
   8  -1  10          4.21         -3.59        49.94 o
   9  -1  10         83.72        169.90        82.41 o
  10  -1  10         20.56          8.92        48.46 o
  -5   0  10         85.38         10.34        32.01 o
  -4   0  10        377.11        301.35        76.28 o
  -3   0  10         57.81         30.10        37.80 o
  -2   0  10        322.29        394.77        72.52 o
  -1   0  10        109.55        172.10        44.90 o
   0   0  10       1302.57       1218.44       204.11 o
   1   0  10        275.47        337.20       105.09 o
   2   0  10       1402.14       1395.07       130.18 o
   3   0  10        993.59       1202.79       113.37 o
   4   0  10       2015.96       2080.05       150.46 o
   5   0  10        640.82        566.24       116.92 o
   6   0  10       1776.64       1475.90       129.06 o
   7   0  10        419.02        277.50        60.10 o
   8   0  10       2708.51       2791.81       278.59 o
   9   0  10        560.28        493.72       127.27 o
  10   0  10        833.41        733.89       159.49 o
  11   0  10        116.58        117.48        91.95 o
  -5   1  10         55.01         40.63        37.79 o
  -4   1  10        503.25        501.00        91.80 o
  -3   1  10         58.62         63.24        29.68 o
  -2   1  10        187.03        159.41        58.25 o
  -1   1  10         17.83         19.54        25.21 o
   0   1  10        411.68        441.42       123.31 o
   1   1  10         25.62         65.51        30.07 o
   2   1  10        146.44        172.45        40.87 o
   3   1  10        202.19        250.64        54.59 o
   4   1  10        523.26        624.71       113.52 o
   5   1  10        494.51        477.56       100.94 o
   6   1  10       1142.58       1149.94       112.68 o
   7   1  10       1363.00       1276.70       192.33 o
   8   1  10       2221.39       2145.41       247.23 o
   9   1  10       1204.39       1272.10       202.12 o
  10   1  10       4073.21       4315.60       382.68 o
  11   1  10       1731.10       2076.13       276.85 o
  -4   2  10         35.25         46.05        31.80 o
  -3   2  10         14.62          3.97        33.21 o
  -2   2  10        613.64        757.19        73.10 o
  -1   2  10        118.35        149.91        33.68 o
   0   2  10        371.44        489.26        75.45 o
   1   2  10         13.71         37.71        25.61 o
   2   2  10         57.00         41.02        26.98 o
   3   2  10          0.08          4.12        26.46 o
   4   2  10          7.75         26.30        17.44 o
   5   2  10         30.95         61.04        55.58 o
   6   2  10          0.16         -6.94        27.57 o
   7   2  10         79.04         71.22        28.14 o
   8   2  10        117.03        230.63        85.88 o
   9   2  10        299.22        429.53       110.79 o
  10   2  10         23.19         31.23        31.85 o
  11   2  10         19.11        -68.90        68.90 o
  -4   3  10        367.90        583.28        98.93 o
  -3   3  10         34.18         54.85        28.28 o
  -2   3  10       1024.00       1183.39       109.83 o
  -1   3  10       1016.84       1208.21        92.00 o
   0   3  10       1543.51       1647.36       136.79 o
   1   3  10        547.78        543.27        81.57 o
   2   3  10       1798.10       1791.34       173.56 o
   3   3  10       1334.17       1507.69       134.36 o
   4   3  10       1400.71       1548.61       140.46 o
   5   3  10       1138.72       1146.89       115.38 o
   6   3  10       1894.55       2056.81       153.11 o
   7   3  10        570.09        676.01        88.09 o
   8   3  10        568.71        741.95       147.47 o
   9   3  10         37.18         10.74        49.57 o
  10   3  10        241.68        249.34        90.71 o
  11   3  10          9.54         27.14        39.28 o
  -4   4  10        215.42        230.57        66.32 o
  -3   4  10          3.74         12.60        22.58 o
  -2   4  10        345.85        295.90        48.85 o
  -1   4  10        189.80        198.21        49.84 o
   0   4  10        913.76        828.73        83.96 o
   1   4  10        236.60        208.73        36.24 o
   2   4  10        606.86        507.29        60.80 o
   3   4  10        207.09        166.46        35.43 o
   4   4  10       1784.03       1582.67       123.95 o
   5   4  10        659.79        732.55        77.20 o
   6   4  10       2797.09       3452.21       805.58 o
   7   4  10       1827.11       1912.50       237.07 o
   8   4  10       3514.90       4047.55       216.21 o
   9   4  10       2207.15       2438.86       277.35 o
  10   4  10       3655.91       3769.01       248.16 o
  11   4  10       1292.70       1273.84       210.67 o
  -3   5  10         12.23        -78.20        78.20 o
  -2   5  10         14.85         10.18        12.89 o
  -1   5  10          3.07         22.16        22.58 o
   0   5  10        363.57        371.52        49.52 o
   1   5  10         20.48         18.20        14.36 o
   2   5  10        574.20        637.09        70.47 o
   3   5  10         53.06         45.67        27.57 o
   4   5  10         30.49         33.29        21.58 o
   5   5  10         38.98         35.15        23.84 o
   6   5  10         78.87         76.05        38.60 o
   7   5  10        353.42        476.02        71.44 o
   8   5  10        122.11        165.65        53.35 o
   9   5  10          5.06        -28.75        28.75 o
  10   5  10        905.08        965.76       176.22 o
  11   5  10        322.64        300.55        76.99 o
  -3   6  10         31.93         48.74        34.38 o
  -2   6  10        220.00        225.57        57.85 o
  -1   6  10        368.13        323.84        47.23 o
   0   6  10        514.43        531.62        62.64 o
   1   6  10        647.01        618.12        70.38 o
   2   6  10        393.90        419.50        59.04 o
   3   6  10        691.83        720.87        75.95 o
   4   6  10       1330.70       1230.50       111.39 o
   5   6  10        193.00        186.61        48.15 o
   6   6  10        488.32        554.32        80.95 o
   7   6  10         36.68         13.23        21.13 o
   8   6  10         11.32         16.88        24.42 o
   9   6  10        148.89         87.03        30.88 o
  10   6  10         52.26        124.92        71.01 o
  -2   7  10        157.48        178.43        79.44 o
  -1   7  10         59.67         52.27        42.32 o
   0   7  10        403.85        305.61        49.64 o
   1   7  10         79.91         73.80        42.72 o
   2   7  10        311.76        364.93        59.33 o
   3   7  10        930.03        936.35        94.66 o
   4   7  10       1729.41       1705.07       131.12 o
   5   7  10       1373.92       1285.24       119.94 o
   6   7  10       3065.19       3012.66       191.30 o
   7   7  10       2001.76       1793.83       151.86 o
   8   7  10       3107.06       2940.04       204.44 o
   9   7  10       1113.05       1043.35       125.03 o
  10   7  10       1026.58       1099.30       134.83 o
  -1   8  10          3.32          4.10        22.00 o
   0   8  10         87.29        104.45        28.29 o
   1   8  10         94.14         94.17        25.25 o
   2   8  10         29.17         26.07        16.24 o
   3   8  10         82.53        107.62        28.10 o
   4   8  10         27.70         19.13        16.16 o
   5   8  10         56.92          2.22        25.53 o
   6   8  10        269.89        300.76        49.21 o
   7   8  10         10.18        -17.98        20.71 o
   8   8  10        674.17        671.89        98.67 o
   9   8  10        211.65        180.76        57.94 o
   0   9  10        235.72        240.25        45.88 o
   1   9  10         51.59         90.89        31.66 o
   2   9  10        297.67        326.18        48.58 o
   3   9  10         33.98         31.00        21.57 o
   4   9  10        329.22        305.91        48.89 o
   5   9  10          3.67          4.34        20.19 o
   6   9  10         52.42         42.21        25.32 o
   7   9  10        103.83         74.34        40.40 o
   8   9  10          0.27         -8.27        36.50 o
   2  10  10        526.57        594.10        71.01 o
   3  10  10        296.26        328.78        53.19 o
   4  10  10        997.98       1190.42       100.31 o
   5  10  10        382.86        355.20        56.63 o
   6  10  10       1325.60       1204.13        99.45 o
   7  10  10        268.10        271.51        50.35 o
   1  -6  11          4.98        -20.70        32.59 o
   2  -6  11         84.05        111.66        55.52 o
   3  -6  11         16.34          6.29        25.47 o
   4  -6  11        247.01        254.37       112.59 o
  -1  -5  11          1.51        -55.02        55.02 o
   0  -5  11        140.09        116.24        95.67 o
   1  -5  11         34.93        -17.10        36.68 o
   2  -5  11        145.94         74.09        31.54 o
   3  -5  11          6.64          9.24        21.19 o
   4  -5  11        103.46         88.67        32.69 o
   5  -5  11          2.87        -23.89        28.99 o
   6  -5  11        156.84        113.93        33.96 o
  -2  -4  11        138.29         18.22        64.57 o
  -1  -4  11         81.69        167.18       118.72 o
   0  -4  11        214.20        222.57       105.83 o
   1  -4  11        189.20        172.51        93.44 o
   2  -4  11        388.05        539.05        82.24 o
   3  -4  11          3.95          0.14        25.81 o
   4  -4  11        123.69        103.81        74.05 o
   5  -4  11          9.39          2.39        22.96 o
   6  -4  11        133.86        181.36        57.51 o
   7  -4  11          2.22         41.02        37.80 o
  -2  -3  11         68.58         97.41        88.98 o
  -1  -3  11         23.97         16.85        73.24 o
   0  -3  11        355.61        198.78        90.71 o
   1  -3  11         74.21         76.93        50.81 o
   2  -3  11         77.91        105.06        87.55 o
   3  -3  11        298.47        407.42        84.77 o
   4  -3  11        699.50        772.17        99.01 o
   5  -3  11        348.97        316.15        95.61 o
   6  -3  11        740.94        609.71       206.40 o
   7  -3  11        521.40        560.77       132.60 o
   8  -3  11        554.79        372.52       106.70 o
  -3  -2  11          6.73          5.45        50.07 o
  -2  -2  11         76.12         -1.24        25.28 o
  -1  -2  11         29.06        -37.55        42.13 o
   0  -2  11        308.08        214.76       114.14 o
   1  -2  11          4.11         30.50        22.90 o
   2  -2  11        361.76        370.40        64.50 o
   3  -2  11         30.54         33.85        21.20 o
   4  -2  11        446.14        448.57        78.78 o
   5  -2  11        320.48        326.33        65.64 o
   6  -2  11         60.24         52.34        61.78 o
   7  -2  11        184.65        204.85        83.03 o
   8  -2  11        462.41        466.09       111.91 o
   9  -2  11        240.18        266.19       102.73 o
  -3  -1  11         21.01         13.26        40.15 o
  -2  -1  11        236.40         86.13        68.41 o
  -1  -1  11         39.29        -13.88        55.02 o
   0  -1  11        566.28        561.53        71.95 o
   1  -1  11         35.00         58.37        31.33 o
   2  -1  11        481.85        527.30        76.72 o
   3  -1  11          2.79         -4.69        31.79 o
   4  -1  11        358.42        315.84        85.01 o
   5  -1  11        185.48        139.65        84.39 o
   6  -1  11        119.68         57.52        51.68 o
   7  -1  11          7.03         10.92        29.93 o
   8  -1  11         20.81         49.45        45.73 o
   9  -1  11         27.89        -22.80        22.80 o
  -3   0  11          8.33        -16.98        32.34 o
  -2   0  11        219.91        218.23       127.77 o
  -1   0  11         65.62        163.83        78.20 o
   0   0  11        586.84        708.88        85.84 o
   1   0  11        115.61        157.79        43.72 o
   2   0  11        960.42       1150.21       111.98 o
   3   0  11        431.33        525.02        77.50 o
   4   0  11       1272.84       1585.03       132.86 o
   5   0  11        680.26        671.90       104.47 o
   6   0  11       2044.12       1898.01       311.92 o
   7   0  11        939.67        643.23       194.19 o
   8   0  11       1316.42       1444.48       205.47 o
   9   0  11        287.49        515.53       133.22 o
  10   0  11        707.26        819.03       176.35 o
  -3   1  11         14.48          1.36        31.60 o
  -2   1  11         46.93        142.64        85.26 o
  -1   1  11         19.30        -30.98        30.98 o
   0   1  11        214.68         81.17        49.57 o
   1   1  11         10.16         26.52        48.21 o
   2   1  11        357.66        297.17        97.90 o
   3   1  11         58.47         81.30        52.92 o
   4   1  11        626.33        714.06       127.27 o
   5   1  11        393.44        383.66        66.56 o
   6   1  11       1023.92        909.00       109.24 o
   7   1  11        678.12        580.91        89.23 o
   8   1  11        925.38        724.22       146.23 o
   9   1  11        780.79        718.65       147.60 o
  10   1  11       1724.55       1841.42       257.52 o
  -3   2  11        252.43        345.13       116.12 o
  -2   2  11        165.81        172.88        85.01 o
  -1   2  11          3.67          3.16        31.89 o
   0   2  11        357.92        326.76        61.25 o
   1   2  11         66.61         39.37        44.86 o
   2   2  11         90.07        149.29        46.49 o
   3   2  11          0.86         -0.54        25.01 o
   4   2  11         61.30         50.79        61.28 o
   5   2  11          4.55          1.24        17.28 o
   6   2  11          7.90         20.79        34.51 o
   7   2  11         36.77         42.96        38.79 o
   8   2  11          5.96         16.85        31.48 o
   9   2  11         41.19        134.34        85.88 o
  10   2  11         67.16         39.90        45.36 o
  -3   3  11         11.55         84.39        58.99 o
  -2   3  11        259.08        373.25       113.58 o
  -1   3  11         12.90         32.98        18.90 o
   0   3  11        284.00        350.30        67.30 o
   1   3  11        174.79        143.69        38.43 o
   2   3  11        956.69       1047.18       113.05 o
   3   3  11        223.84        175.69        93.25 o
   4   3  11        999.22       1173.43       118.15 o
   5   3  11        720.77        734.25        95.21 o
   6   3  11       1208.83       1365.30       128.73 o
   7   3  11        528.01        603.80        83.64 o
   8   3  11        627.10        726.45       147.10 o
   9   3  11        118.98        119.71        56.63 o
  10   3  11        171.88        180.44        87.37 o
  -3   4  11          7.70        -11.53        48.46 o
  -2   4  11        222.31        300.52        61.49 o
  -1   4  11          8.77         19.23        42.63 o
   0   4  11       1000.12        996.75       118.03 o
   1   4  11          4.23        -29.87        84.46 o
   2   4  11        287.10        332.79       102.61 o
   3   4  11        292.22        277.12        58.86 o
   4   4  11       1281.93       1309.39       138.67 o
   5   4  11        360.74        287.16        61.13 o
   6   4  11       1780.51       1941.57       159.19 o
   7   4  11       1154.25       1277.90       127.50 o
   8   4  11       2376.81       2435.64       171.44 o
   9   4  11       1515.89       1676.22       236.33 o
  10   4  11       2926.01       3029.49       228.44 o
  -2   5  11        100.55         98.43        36.35 o
  -1   5  11         96.00         36.40        22.75 o
   0   5  11        304.50        332.67        68.44 o
   1   5  11         36.81          4.43        15.33 o
   2   5  11         35.38         13.60        13.06 o
   3   5  11         73.29         29.81        17.22 o
   4   5  11         14.60         15.68        15.91 o
   5   5  11         80.19        116.01        34.13 o
   6   5  11         28.00         -3.13        23.63 o
   7   5  11        132.25        120.99        46.31 o
   8   5  11        104.93         74.48        37.67 o
   9   5  11          5.56         21.07        21.56 o
  10   5  11        485.42        524.95       137.93 o
  -2   6  11        264.94        230.55       109.36 o
  -1   6  11        152.18        154.82        53.37 o
   0   6  11        344.03        340.30       139.54 o
   1   6  11        285.02        302.03        58.09 o
   2   6  11        398.75        469.55        64.99 o
   3   6  11        325.29        365.72        73.70 o
   4   6  11        406.59        467.50        66.80 o
   5   6  11        242.43        240.45        50.24 o
   6   6  11        474.58        467.32        69.95 o
   7   6  11        126.34         97.12        30.85 o
   8   6  11         14.70         63.88        29.17 o
   9   6  11         46.48         27.51        48.08 o
  10   6  11         23.24         41.64        45.73 o
  -1   7  11          7.78         -1.23        19.86 o
   0   7  11        380.20        455.88        89.07 o
   1   7  11         71.19         89.29        49.94 o
   2   7  11        423.90        370.12        58.89 o
   3   7  11        342.34        381.72        57.69 o
   4   7  11        910.83        772.92       105.12 o
   5   7  11        687.64        797.14       117.06 o
   6   7  11       2007.49       2073.37       158.37 o
   7   7  11       1022.92        871.57        97.18 o
   8   7  11       1447.63       1591.90       170.75 o
   9   7  11        682.35        689.92       124.36 o
   0   8  11        123.25        148.91        56.77 o
   1   8  11         15.20         21.37        28.06 o
   2   8  11         70.43         41.27        23.64 o
   3   8  11          7.37         -4.70        21.01 o
   4   8  11         27.43         37.71        21.86 o
   5   8  11          8.37         53.99        28.60 o
   6   8  11         75.30         90.22        34.42 o
   7   8  11          3.57        -34.73        53.41 o
   8   8  11        362.46        355.91        70.98 o
   2   9  11        285.63        286.86        44.79 o
   3   9  11         38.07         75.86        25.58 o
   4   9  11        136.14        164.98        39.45 o
   5   9  11          1.98        -12.86        12.86 o
   6   9  11         35.42         37.44        19.70 o
   7   9  11          7.28        -22.38        30.31 o
   1  -4  12         35.74         95.55        82.91 o
   2  -4  12         27.12         22.31        46.84 o
   3  -4  12          2.53         -2.05        16.92 o
   4  -4  12        293.79        269.92        80.12 o
   5  -4  12         18.94         96.75        44.06 o
   0  -3  12        114.26        154.29        94.56 o
   1  -3  12         47.62         45.48        65.06 o
   2  -3  12        142.61        187.43        72.00 o
   3  -3  12        308.97        383.86       110.54 o
   4  -3  12        238.44        335.02        71.55 o
   5  -3  12        163.47        176.18        73.05 o
   6  -3  12        666.11        758.15       228.27 o
   7  -3  12        306.57        424.69       122.19 o
  -1  -2  12         23.38          6.82        31.11 o
   0  -2  12        101.83         77.58        57.50 o
   1  -2  12          8.38        108.06        94.56 o
   2  -2  12        209.03        186.27        47.56 o
   3  -2  12          4.39        -14.05        21.50 o
   4  -2  12         85.52        124.47        41.45 o
   5  -2  12          2.62         17.03        18.13 o
   6  -2  12        127.14         52.09        33.89 o
   7  -2  12         99.84        209.68        92.32 o
   8  -2  12        331.86        424.94       117.48 o
  -2  -1  12        107.65        124.92        81.30 o
  -1  -1  12         23.00        104.59        62.09 o
   0  -1  12        194.76        118.72        92.94 o
   1  -1  12         22.79         16.82        27.39 o
   2  -1  12        159.72        187.44        44.00 o
   3  -1  12          5.55        -10.70        54.09 o
   4  -1  12        212.58        193.20        52.04 o
   5  -1  12         12.19        -25.34        25.34 o
   6  -1  12        212.17        111.23        99.64 o
   7  -1  12         10.15        -55.52        55.52 o
   8  -1  12          7.34        -27.88        37.43 o
  -2   0  12         82.11        168.54        88.48 o
  -1   0  12         15.17        -53.29        53.29 o
   0   0  12        300.91        283.91       133.96 o
   1   0  12        120.24        142.38       116.99 o
   2   0  12        348.16        428.89        69.06 o
   3   0  12        147.49        168.79        48.50 o
   4   0  12        825.25        696.15       122.69 o
   5   0  12        386.78        436.00        75.04 o
   6   0  12        931.36        926.03       165.38 o
   7   0  12        242.66        250.03        61.65 o
   8   0  12        611.61        633.14       140.41 o
   9   0  12        189.99        215.14        80.30 o
  -2   1  12        154.44         88.73        90.22 o
  -1   1  12         39.37         51.06        67.29 o
   0   1  12        174.68         93.44        83.15 o
   1   1  12         68.27         48.70        61.96 o
   2   1  12        270.38        285.65        98.52 o
   3   1  12         11.04        -19.95        32.59 o
   4   1  12        287.45        303.34        72.12 o
   5   1  12        149.36        179.83        47.75 o
   6   1  12        404.16        522.09        84.16 o
   7   1  12        364.57        360.21        78.57 o
   8   1  12        765.22        821.01       160.24 o
   9   1  12        529.83        661.64       145.74 o
  -2   2  12          5.27         93.07        62.95 o
  -1   2  12         45.50         31.35        54.65 o
   0   2  12        337.69        357.40       111.16 o
   1   2  12          1.74        -16.14        16.14 o
   2   2  12         68.33         57.15        28.80 o
   3   2  12          3.45         30.71        65.00 o
   4   2  12         94.12        117.89        83.90 o
   5   2  12         31.43         43.04        31.25 o
   6   2  12         13.09         -0.74        23.67 o
   7   2  12         14.27         22.82        76.71 o
   8   2  12          6.93         96.17        66.18 o
   9   2  12         21.28         50.31        57.25 o
  -2   3  12        151.87        231.87       104.97 o
  -1   3  12         48.77         89.47        41.15 o
   0   3  12        474.49        621.35        99.45 o
   1   3  12        123.84        136.46        46.93 o
   2   3  12        700.32        825.62       104.40 o
   3   3  12        198.88        291.79        64.69 o
   4   3  12       1440.87       1478.01       154.66 o
   5   3  12        337.60        363.33        70.45 o
   6   3  12        548.71        611.86       116.55 o
   7   3  12        288.41        323.09        64.25 o
   8   3  12        362.14        333.70        76.96 o
   9   3  12        136.66        242.15        95.18 o
  -1   4  12          1.87        -17.36        23.61 o
   0   4  12        325.57        305.73        61.21 o
   1   4  12          2.53         24.89        21.56 o
   2   4  12        422.17        308.77        94.93 o
   3   4  12         64.92         24.39        30.80 o
   4   4  12        598.51        693.55        95.04 o
   5   4  12        134.93        117.13        42.06 o
   6   4  12       1506.04       1508.40       142.38 o
   7   4  12        546.13        536.36        83.41 o
   8   4  12       1318.10       1295.03       208.94 o
   9   4  12        780.83        721.50       157.26 o
  -1   5  12         15.58         -9.53        53.60 o
   0   5  12         92.95         72.15        40.35 o
   1   5  12          2.13         18.03        21.50 o
   2   5  12         73.42         98.05        32.17 o
   3   5  12         31.20         -0.58        17.90 o
   4   5  12          6.98        -15.30        19.91 o
   5   5  12          2.15         15.47        24.44 o
   6   5  12         77.71         38.27        25.93 o
   7   5  12          0.24         -9.64        25.07 o
   8   5  12         12.60         25.41        26.96 o
   9   5  12         27.22         46.84        64.94 o
   0   6  12        201.00        169.90        55.16 o
   1   6  12         92.58         95.37        51.49 o
   2   6  12        295.73        372.47        57.38 o
   3   6  12        102.42        118.21        32.24 o
   4   6  12        415.37        488.96        74.21 o
   5   6  12        127.55        140.21        37.68 o
   6   6  12        255.83        214.84        44.07 o
   7   6  12         74.49         90.38        34.23 o
   8   6  12         62.49         63.97        33.27 o
   9   6  12          0.96        -14.13        39.41 o
   1   7  12         13.49         40.40        37.61 o
   2   7  12        356.00        342.06        55.45 o
   3   7  12        229.62        205.22        47.25 o
   4   7  12        691.09        777.59        91.13 o
   5   7  12        219.03        151.31        43.93 o
   6   7  12        877.03        915.11       109.86 o
   7   7  12        534.05        483.70        79.25 o
   8   7  12       1229.71       1257.58       137.62 o
   3   8  12          5.02         57.70        26.60 o
   4   8  12         23.14         33.77        34.66 o
   5   8  12          0.36         -7.62        41.45 o
   6   8  12         21.32         38.55        66.30 o
   7   8  12          1.82         42.42        54.58 o
   2  -2  13         80.92         47.46        79.68 o
   3  -2  13          2.67         19.67        19.58 o
   4  -2  13        164.64         82.46        36.02 o
   5  -2  13         24.97         16.64        24.92 o
   6  -2  13        140.70        109.96        93.94 o
   1  -1  13         38.21         22.06        48.33 o
   2  -1  13        101.86         56.07        51.62 o
   3  -1  13         10.47        401.93       334.66 o
   4  -1  13        254.24        227.29        60.67 o
   5  -1  13          2.16         29.67        28.68 o
   6  -1  13         95.84         43.66        29.50 o
   7  -1  13         27.15         30.24        22.68 o
   0   0  13        174.45        118.97       105.09 o
   1   0  13         36.34          8.67        46.35 o
   2   0  13        124.49        167.00        50.42 o
   3   0  13         98.21        165.22        54.84 o
   4   0  13        396.06        470.89        80.32 o
   5   0  13        155.39        152.19        46.64 o
   6   0  13        665.56        601.10        98.23 o
   7   0  13        148.94        163.58        74.11 o
   0   1  13         37.98          7.81        49.32 o
   1   1  13         17.48         15.95        20.84 o
   2   1  13         15.16         23.44        16.38 o
   3   1  13         12.29         31.48        24.15 o
   4   1  13        213.30        234.61        62.70 o
   5   1  13         56.54         77.34        38.82 o
   6   1  13        385.40        451.31       102.80 o
   7   1  13        150.35        147.46        48.50 o
   8   1  13        594.16        671.18       158.50 o
   0   2  13         88.37          7.31        52.17 o
   1   2  13          6.67         88.61        68.41 o
   2   2  13        148.82        142.02        64.19 o
   3   2  13         14.59         89.85        59.98 o
   4   2  13         20.52         83.15        64.69 o
   5   2  13          9.96         41.64        48.95 o
   6   2  13         26.04         47.09        23.33 o
   7   2  13          0.07         18.96        18.30 o
   8   2  13         18.52         49.69        63.70 o
   0   3  13        179.02        225.74        60.33 o
   1   3  13         68.97         88.13        38.51 o
   2   3  13        352.41        460.92        79.91 o
   3   3  13         33.88         48.08        36.72 o
   4   3  13        455.86        521.95        86.72 o
   5   3  13         44.30         52.90        29.93 o
   6   3  13        488.14        608.09        90.02 o
   7   3  13        158.60        173.74        56.54 o
   8   3  13        256.01        381.20       109.05 o
   1   4  13          3.01          7.22        59.61 o
   2   4  13        151.79         75.85        37.67 o
   3   4  13         18.74         22.62        52.42 o
   4   4  13        451.45        392.93        75.15 o
   5   4  13        127.06         86.92        41.42 o
   6   4  13        779.44        856.76       111.17 o
   7   4  13        214.05        206.99        53.69 o
   8   4  13        700.80        614.05       138.92 o
   1   5  13          3.96        -22.56       128.33 o
   2   5  13         31.62         38.22        43.25 o
   3   5  13          0.19          7.75        51.37 o
   4   5  13         82.20         49.81        63.33 o
   5   5  13          0.44         13.19        41.21 o
   6   5  13         25.49        -37.90        37.90 o
   7   5  13         20.66         27.77        29.60 o
   8   5  13          5.42        105.21        80.30 o
   3   6  13         16.92        -15.23        18.46 o
   4   6  13        350.94        383.73        59.89 o
   5   6  13         32.44         72.52        32.58 o
   6   6  13        208.58        326.53        76.63 o
   7   6  13         40.59         65.83        34.55 o
   4   2  14         33.31         16.01        22.65 o
   5   2  14          4.98         29.95        29.73 o
   4   3  14        317.46        329.84        77.24 o
   5   3  14         61.05         12.27        47.34 o
                                                
